# Supplementary material for: CRISPR interference in a Streptococcus agalactiae multi-locus sequence type 17 strain
Source: J Bacteriol. 2026 Jan 14;208(2):e00376-25. doi: 10.1128/jb.00376-25 (PMC12918731; doi:10.1128/jb.00376-25)
Supplement: Table S1 — Primers used. [file jb.00376-25-s0004.xlsx]

## Sheet: Sheet1
Name	Sequence	Description
oJC270	AAAAAGATTGCCAGTGTGCTG	Forward screening of pGBS edit
oJC271	CCAGTGCCAAGCTTGCATGT	Reverse screening of pGBSedit
Scramble F	GTTCTACGCCTATTGGTCTA	Control sgRNA sequence top strand
Scramble R	TAGACCAATAGGCGTAGAAC	Control sgRNA sequence bottom strand
Cyl qPCR F	TGTCTGAAGAGCTTTGGCTT	Forward qPCR for cylE.
Cyl qPCR R	AGAACGGTTGACTTGATCCAT	Reverse qPCR for cylE.
covR qPCR F	CTCTGCTGCCACATCGTA	Forward qPCR for covR.
covR qPCR R	ATGCGTGGTGATGAGGAAAT	Reverse qPCR for covR.
D10A Screen F	GTGTTGCCCAACACTCTC	Forward screen for D10A Mutation.
Cas9 PCR Out R	GACAAGACTTTTCTAACTGT	Reverse screen for D10A Mutation.
ccpA qPCR F	GGTTCGTTTGGCAGGATACA	Forward qPCR for ccpA.
ccpA qPCR R	GCCTTCAGCATAACGGTAGTT	Reverse qPCR for ccpA.
iagA qPCR F	ATACCTATGGTATTAGAAGT	Forward qPCR for iagA.
iagA qPCR R	ACTTCTAATACCATAGGTAT	Reverse qPCR for iagA.
PI-2b qPCR F	GCACGATACCTGCTCCTATTAC	Forward qPCR for pilA.
PI-2b qPCR R	TGTTGAAGGCAACTCAGTACC	Reverse qPCR for pilA.
srr qPCR F	TCTTCTTGCGAGATTTAGTAGCTC	Forward qPCR for srr2.
srr qPCR R	CTGAAGCCGAGTTATCACCTG	Reverse qPCR for srr2.
CXCL1 qPCR F	AGCTTGCCTCAATCCTGCATCC	Forward qPCR for CXCL1.
CXCL1 qPCR R	TCCTTCAGGAACAGCCACCAGT	Reverse qPCR for CXCL1.
CXCL2 qPCR F	GGCAGAAAGCTTGTCTCAACCC	Forward qPCR for CXCL2.
CXCL2 qPCR R	CTCCTTCAGGAACAGCCACCAA	Reverse qPCR for CXCL2.
CXCL8 qPCR F	GAGAGTGATTGAGAGTGGACCAC	Forward qPCR for CXCL8.
CXCL8 qPCR R	CACAACCCTCTGCACCCAGTTT	Reverse qPCR for CXCL8.
16S qPCR F	CGAGCGTTGTCCGGATTTAT	Forward qPCR for 16S
16S qPCR R	GAAGGATGTCAAGACCTGGTAAG	Reverse qPCR for 16S
18S qPCR F	ACCCGTTGAACCCCATTCGTGA	Forward qPCR for 18S
18S qPCR R	GCCTCACTAAACCATCCAATCGG	Reverse qPCR for 18S
