# Supplementary material for: CRISPR interference in a Streptococcus agalactiae multi-locus sequence type 17 strain
Source: J Bacteriol. 2026 Jan 14;208(2):e00376-25. doi: 10.1128/jb.00376-25 (PMC12918731; doi:10.1128/jb.00376-25)
Supplement: Table S2 — sgRNA library. [file jb.00376-25-s0005.xlsx]

## Sheet: Library Resource
Gene ID	Gene Name	Protein ID	Protein Name	Gene Sequence	Genome Location																Notes
					Min (bp)	Max (bp)	Target Site	Sequence	A909	CNCTC 10/84	BM110	NEM316	CJB111	Target Site	Sequence	A909	CNCTC 10/84	BM110	NEM316	CJB111
QZN14_RS00005	dnaA gene	WP_000138202.1	dnaA CDS	ATGACGGAAAACGAACAACTATTTTGGAATAGAGTACTAGAGCTATCTCGTTCTCAAATAGCACCAGCAGCTTATGAATTTTTTGTTCTAGAGGCTAGACTCCTCAAAATTGAACATCAAACTGCAGTTATTACTTTAGATAACATTGAAATGAAAAAGCTATTCTGGGAACAAAATTTGGGGCCTGTTATCCTAACAGCTGGTTTTGAAATTTTCAATGCTGAAATTACAGCTAACTATGTCTCAAACGATTTACATTTACAAGAAACTAGTTTTTCTAACTACCAGCAATCTAGCAACGAAGTAAATACTTTACCAATTAGAAAAATCGACTCTAACCTTAAAGAGAAATATACTTTTGCTAATTTTGTTCAAGGAGATGAAAATAGATGGGCTGTT…	186	1547			FALSE	FALSE	FALSE	FALSE	FALSE	838	ACTCGTGTTTCAAAATCAGG	TRUE	TRUE	TRUE	TRUE	TRUE	Only one viable target
QZN14_RS00010	dnaN gene	WP_000581132.1	dnaN CDS	ATGATTCATTTTTCAATAAATAAAAATTTCTTCTTGCATGCTCTAACAGTAACCAAACGAGCTATTAGTCATAAAAATGCGATTCCAATCCTTTCAACTGTTAAAATAGAAGTGACTAGAGATGCTATCATTTTAACGGGGTCAAATGGACAAATTTCAATTGAAAATACTATTCCTGCTTCAAATGAAAATGCAGGTTTACTAGTAACGAATCCAGGCTCTATTTTGTTAGAAGCTGGTTTCTTTATTAATATTATTTCAAGTTTACCAGATGTAACTTTAGAATTTACAGAGATTGAACAACATCAAATTGTTCTTACTAGTGGAAAATCAGAGATTACTTTGAAAGGTAAGGATGTCGATCAATACCCTCGTCTGCAGGAAATGACAACAGATACT…	1702	2838		GCTTCTAACAAAATAGAGCC	FALSE	TRUE	TRUE	TRUE	TRUE	619	AACAGCCGAAAATTCTCGAA	TRUE	TRUE	TRUE	TRUE	TRUE
QZN14_RS00015	gene	WP_000987442.1	diacylglycerol kinase family protein CDS	ATGATGAGTAATATGACTCTATATATAATAGCTAACCCCCATGCTGGTAATAAAAATGCCTCCACTATTGTTGGTAAAATTCAGGAGCTTTATCATACTGAAGATATTTCTGTGTTCTATACAGAACAGAAAGATGATGAAAAAAAACAAGTCATTAATATACTAAGGTCTTTTAAAGAAAGTGATCATCTAATGATTATAGGAGGAGATGGTACCTTATCAAAAGTAATGACTTATCTCCCCCAACATATTCCGTGCGCTTATTATCCTGTTGGTTCAGGAAATGATTTTGCCAGGGCTTTGAAAATTCCTAACCTCAAAGAAACCCTTACCGCTATTCAGACAGAAAGATTAAAGGAAATTAATTGCTTTATTTATGATAAAGGGCTGATTTTGAAT…	2896	3789	213	CATTTTTATTACCAGCATGG	TRUE	TRUE	TRUE	TRUE	TRUE	331	TAATCTTTCTGTCTGAATAG	TRUE	TRUE	TRUE	TRUE	TRUE
QZN14_RS00025	gene	WP_071659936.1	helix-turn-helix transcriptional regulator CDS	ATATCAAAATGGGAAAATGGGGATACCACACCAGATTTGGATAATTTAATCAGGTTAGCTGAGATTTTTGACGTGAGCTTAGATGAACATGTTTTAGCTAAAACAAATGAAGTTAAAGTTGAACGTATTTATGAAAAAAATCTTGATCTGTAA	4163	4315	35	TAAATTATCCAAATCTGGTG	TRUE	FALSE	TRUE	TRUE	TRUE			FALSE	FALSE	FALSE	FALSE	FALSE	only one viable target
QZN14_RS00030	ychF gene	WP_001218689.1	ychF CDS	ATGGCTTTAACAGCAGGTATTGTAGGCTTACCAAATGTTGGTAAATCAACTTTATTTAACGCAATTACAAAAGCAGGAGCAGAAGCTGCTAACTATCCTTTTGCGACTATTGATCCCAATGTTGGTATGGTAGAGGTACCAGATGAGCGTCTGCAAAAATTGACAGAATTGATTACGCCTAAAAAAACAGTTCCGACAACCTTTGAATTTACTGATATTGCAGGTATTGTTAAAGGTGCTTCGAAGGGGGAAGGTCTAGGAAATAAATTTTTAGCTAATATTCGTGAAGTGGATGCTATTGTTCATGTGGTACGTGCTTTTGATGATGAAAATGTTATGCGTGAACAAGGTCGTGAGGATGCCTTCGTTGATCCTATAGCAGATATTGATACTATTAAT…	4559	5674	25	TCAAAAAATAGAAGAAAAAG	TRUE	TRUE	TRUE	FALSE	TRUE	553	TTCCTCTTCTGTAAACTCAA	TRUE	TRUE	TRUE	TRUE	TRUE
QZN14_RS00035	pth gene	WP_000240199.1	pth CDS	ATGGTAAAAATGATTGTTGGATTAGGAAATCCAGGAAGTAAATATAATGATACAAAACATAATATTGGATTTATGGCTGTTGACAGAATTGTAAAAAAACTTGACGTCAACTTTACAGAAGATAAAAATTTTAAAGCAGAGATAGGTAGTGATTTTATCAACGGTGAAAAAATTTATTTTATCAAACCAACTACTTTTATGAATAACAGTGGTATTGCGGTAAAAGCCCTGCTTACTTACTACAACATTTCTATTAAGGATATGATTATCATATATGATGATTTAGACATGGAAGTCGGTAAAATACGTTTTCGTCAAAAAGGATCTGCTGGGGGACATAATGGTATCAAGTCTATTATTGCTCATTTAGGTACTCAAGAATTTGATCGTATTAAAGTA…	5758	6333	-63	AATGTTGTAGTAAGTAAGCA	TRUE	TRUE	TRUE	TRUE	FALSE	411	ATAACTGTCATACGTCCATT	TRUE	TRUE	TRUE	TRUE	TRUE	spacer 2 self comp 1
QZN14_RS00040	mfd gene	WP_001021188.1	mfd CDS	ATGAATATTATAGAATTATTTAGCCAAAATAAAGTGGTGCGGACATGGCACTCTGGATTAGTAACTAATAGTCGCCAATTAGTTATGGGGTTTTCAGGAGCAAGTAAAGCTATTGCTATAGCATCAGCCTACGAGAAGTTATCTAAAAAAATTATGGTAGTCACTGCCACTCAAAACGATTCTGATAAATTATCAAGTGATATATCAAGTTTAATTGGAGAAGATAACGTTTATCAATTTTTTGCTGATGACGTTCCTGCAGCAGAGTTTATTTTCTCTTCATTAGACAAATCAATTTCACGACTCAGTGCCTTGAGGTTTCTAAAAGATCCAGAAAAAAACGGTGTTTTGATTACTAGTATCAGTGGTTTAAGGTTACTATTACCAAATCCGGAAGTT…	6330	9827	226	TTTATCAGAATCGTTTTGAG	TRUE	TRUE	TRUE	FALSE	TRUE	669	TGTAAAATAATATCATCTGC	TRUE	TRUE	TRUE	TRUE	TRUE
QZN14_RS00045	gene	WP_001234967.1	RNA-binding S4 domain-containing protein CDS	GTGAGATTAGACAAGTATCTAAAAGTGTCGCGTATCATTAAGCGTCGTCCCGTTGCTAAAGAAGTTGCAGACAAAGGACGTGTCAAGGTGAATGGCGTATTAGCAAAGTCATCAACTGACCTAAAGCTTAATGACCAAGTTGAAATTCGTTTTGGTAATAAATTGTTGACCGTTAAAGTATTAGAAATGAAAGATAGCACTAAGAAAGAAGATGCTATCAAAATGTATGAAATTATTAATGAAACAAGGATAGAAACAGATGAGCAAGCCTAA	10118	10390	166	GTCTGCAACTTCTTTAGCAA	TRUE	TRUE	TRUE	TRUE	TRUE	134	TACCAAAACGAATTTCAACT	TRUE	TRUE	TRUE	TRUE	TRUE
QZN14_RS00050	gene	WP_000042845.1	septum formation initiator family protein CDS	ATGAGCAAGCCTAATGTTGTTCAGTTAAATAATCAATATATTAACGATGAGAATCTAAAAAAACGTTACGAAGCTGAGGAGTTACGCCGAAAAAATCGTTTAATGGGTTGGGTTCTTATTTTTGTCATGCTTTTATTTATTTTACCCACTTATAATTTAGTTAAGAGTTACAGAACTTTACAAGAACGTCGTCAAGAAGTTGTAAAATTAACGAAAGACTATCAGACATTAACTAATAGAACTGAGAACCAGAAGTTACTAGCAAAACAACTAAAAAATCCAGATTACGTTCAAAAATATGCTCGAGCGAAGTATTATTTCTCTAAGACCGGCGAAATGATTTACCCATTACCAGACCTTTTACCAAAATAA	10377	10748	49	CTCTTAACTAAATTATAAGT	TRUE	TRUE	TRUE	TRUE	TRUE	328	TAATGGGTAAATCATTTCGC	TRUE	TRUE	TRUE	TRUE	TRUE
QZN14_RS00055	gene	WP_001061058.1	SP 0009 family protein CDS	ATGAATAATTTAATTGAAACAATAGAACATTTTCTAGCCTACTCGGATGACAAACTAGAAGAGTTAGCTGATAAGAACTATCAACTTAGGCAAACAATTGTAGAAAAAGAAAAGATTGAGAGCAGAGAAAAGTAA	10751	10885	144	TAATGGGTAAATCATTTCGC	TRUE	TRUE	TRUE	TRUE	TRUE			FALSE	FALSE	FALSE	FALSE	FALSE	only one viable target
QZN14_RS00060	gene	WP_000757198.1	serine hydrolase CDS	ATGAAGAAAGTTTTAACCTTCTTATTATGTAGCTTATATTTTGTATCAATCCCAGCTATAAGTACCGAGGAGCCATTAACGCTTTCTCAAAATAGACGATACGCCTTAACTCAGACAGTTGTGGATAAGGAAATGTATTTTGATGCTATTCCAGAGAGACCAACTACAAAAATTGAAATAAGCAGTTTTCAAGATGAAGCTTTAACCATAACAGGAGAGACTTTAGTTCCAAATACTTTATTGTCGATTATTTCCCTTACAATTAATTCAAATGGAATTCCAGTATTTACTTTGTCCAATGGACAGTTCATAAAGGCTAGTCGTGAAGCTATTTTTAATGATTTAGTTTCTAAGCAGCAATCTGTCTCATTGGATTATTGGTTAAAACCTTCTTTTGTG…	10885	12171	-46	GCTCCTCGGTACTTATAGCT	TRUE	TRUE	TRUE	TRUE	TRUE	722	TTCCTAATTTTACTTGCTCT	TRUE	TRUE	TRUE	TRUE	TRUE
QZN14_RS00065	tilS gene	WP_000282853.1	tilS CDS	ATGTATAACACTATTTTGAAAGATACCTTATCCAAAGGGTTATTTACCGCTCATCAGAAAGTTCTAATTGCTGTTTCTGGTGGCATTGATTCAATAAATTTGTTGCAATTTTTATACCAGTATCAAAAAGAGTTATCAATTAGTATTGGTATTGCACACATAAATCATGGACAGCGAAAAGAATCAGAAAAAGAAGAAGAATATATCAGACAGTGGGGACAGATACATGATGTCCCTGTCTTTATCTCTTATTTTCAAGGAATATTTTCAGAAGATAGAGCACGTAACCATCGCTACAATTTTTTTTCAAAAGTTATGCGTGAAGAAGGTTACACGGCTTTAGTAACAGCTCACCATGCTGATGATCAAGCTGAAACTGTATTTATGAGAATTTTAAGA…	12173	13447	50	AATTAGAACTTTCTGATGAG	TRUE	TRUE	TRUE	TRUE	TRUE	721	TTGCAATAAAAATTCTTGGA	TRUE	TRUE	TRUE	TRUE	TRUE
QZN14_RS00070	hpt gene	WP_000892188.1	hpt CDS	ATGCTTGAAAATGATATAAAAAAAGTTTTATATTCAGAAGAAGATATTATTCTGAAAACGAAAGAATTAGGAGCTAAATTAACTGCAGATTATGCAGGTAAGAATCCATTATTAGTAGGTGTATTAAAGGGGTCAGTGCCTTTTATGGCTGAACTATTAAAGCATATTGATACACATGTTGAAATTGATTTTATGGTTGTTTCAAGCTATCATGGTGGTACAACTAGTAGTGGAGAAGTTAAAATTTTAAAAGATGTTGATACTAACATTGAAGGAAGAGATGTAATCTTTATTGAAGACATCATTGATACTGGACGTACATTAAAATACCTTCGAGATATGTTTAAGTATCGTCAAGCTAACTCTGTCAAAGTTGCAACCCTTTTTGATAAGCCAGAA…	13452	13994	46	TTTAATACACCTACTAATAA	TRUE	TRUE	TRUE	TRUE	TRUE	393	ATATCTACCAATCGCCCTTC	TRUE	FALSE	TRUE	TRUE	TRUE	spacer 2 CNCTC 10/84 (19/20 bp homology)
QZN14_RS00075	ftsH gene	WP_000794527.1	ftsH CDS	ATGAAAAATAATAAAAATAATGGTTTTCTGAAAAATTCCTTTATTTACATATTATTGATTATTGCGGTTATTACAACCTTTCAATACTATTTAAAAGGAACTAGCTCTCAAAACCAGCAAATTTCTTATACAAAACTTGTTAAACAATTAAAAGCTGGAGAAATTAAGTCTATTTCATACCAGCCAAGTGGTGGTGTTGTTGAAGTTAGTGGGACATATAAGAAAGCCAAAACAATTAAATCAGCTAATAGTTTTACTTTTTTAGGTGGTAGTGTTGCTACTAAAGTTACAGGATTTAATTCTGTTATACTACCAAATGACTCTTCAATAAAATCTCTTGTTAGCGCTGCTGAAGAAAATAACACTAATATTCAGGTCAAACATGAAAGTTCAAGTGGG…	14017	15993	105	ACTTCAACAACACCACCACT	TRUE	TRUE	TRUE	TRUE	TRUE	757	CATTTCAACAAAATCTGAAC	TRUE	TRUE	TRUE	TRUE	TRUE
QZN14_RS00250	gene	WP_000746088.1	CHAP domain-containing protein CDS	ATGAAAAAAAGAATATTATCAGCAGTCCTTGTGAGTGGAGTAACTCTTGGAACTGCTGCCGTAACAGTAAACGCTGATGACTTTGACTCGAAAATTGCTGCTACTGATTCAGTAATCAATACTTTATCAGGGCAACAAGCAGCAGCACAAAACCAGGTGACTGCTATTAAAGGACAAGTTGGTGCTTTAGAGTCTCAACAATCAGAATTAGAAGCGCAAAATGCTCAACTTGAGGCAGTATCTCAGCAGTTAGGTCAAGAGATTCAAACTCTTTCTAATAAAATTGTTGCACGTAACGAATCTTTGAAAAAGCAAGTTCGTAGTGCTCAAAAGGGTAACTTGACTAACTATATTAATACTATTTTAAATTCGAAATCAGTATCTGATGCTGTTAATCGT…	28982	30307	183	GTCATCAGCGTTTACTGTTA	TRUE	TRUE	TRUE	TRUE	TRUE	766	AACTGTTTCAGTAGGAGCTG	TRUE	TRUE	TRUE	TRUE	TRUE
QZN14_RS00255	gene	WP_000122450.1	ribose-phosphate diphosphokinase CDS	ATGTCTTATTCTAATTTAAAATTGTTTGCACTGTCATCAAACAAAGAACTAGCGAAAAAAGTGTCTCAGACGATTGGAATTCCGCTAGGTCAATCGACAGTTCGCCAATTTTCTGATGGTGAGATTCAAGTTAATATTGAAGAGTCTATTCGTGGCCATCATGTTTTTATTTTACAATCAACAAGCTCACCAGTTAATGATAATTTGATGGAAATTTTAATTATGGTTGATGCTTTAAAGCGTGCTAGTGCGGAGTCTGTTAGTGTGGTAATGCCTTACTATGGGTATGCTCGTCAAGATCGCAAGGCACGTTCTCGTGAACCTATTACTTCGAAACTCGTTGCGAACATGCTAGAAGTTGCTGGTGTTGATCGTCTTTTAACAGTTGATTTACATGCA…	30431	31399	58	CGAACTGTCGATTGACCTAG	TRUE	TRUE	TRUE	TRUE	TRUE	701	CAGCTAAAGCGTCTGCAGCA	TRUE	TRUE	TRUE	TRUE	TRUE
QZN14_RS00260	gene	WP_000171461.1	pyridoxal phosphate-dependent aminotransferase CDS	ATGACATTAGAGAAACGATTTAATAAGTACTTAGATAGAATAGAGGTCTCCTTAATTCGTCAGTTTGATCAATCTATTTCAGATATACCTGGAATGGTAAAATTAACTCTTGGAGAACCAGATTTTACCACTCCTGATCATGTTAAAGAAGCAGCTAAATCAGCTATTGATGCGAATCAATCGTATTATACTGGTATGAGCGGTTTATTAGCTCTAAGGCAAGCTGCTGCAGATTTTGCAAAGGATAAATATAATCTTACTTATAACCCTGATAGTGAGATCTTGGTTACGATAGGTGCCACAGAAGCTCTGTCTGCATCTCTTATAGCTATTTTAGAAGCTGGTGATGTTGTTCTATTACCTGCCCCCGCTTATCCAGGCTATGAGCCAATAGTTAAC…	31507	32682	81	GCTCATAGCCTGGATAAGCG	TRUE	TRUE	TRUE	FALSE	FALSE	680	AGCCATTAATTAAGATAGTT	TRUE	TRUE	TRUE	TRUE	TRUE
QZN14_RS00265	recO gene	WP_001266276.1	recO CDS	ATGAGGGTTAGTCAAACATACGGTCTCGTTTTGTATAATCGTAATTATCGTGAAGACGATAAATTAGTTAAAATCTTTACGGAGACTGAGGGGAAAAGAATGTTTTTTGTAAAGCATGCTTCAAAGTCAAAATTCAATGCTGTGCTCCAACCTTTGACTATTGCTCATTTTATTTTAAAAATTAATGATAATGGTCTTTCTTATATTGATGATTATAAAGAAGTTTTAGCATTTCAAGAAACCAATTCAGACTTGTTTAAGTTGTCATATGCGAGTTATATTACTTCTTTGGCTGATGTGGCTATTAGTGATAATGTAGCGGATGCTCAATTATTTATTTTCCTAAAGAAAACGTTAGAATTGATTGAGGACGGTTTAGATTATGAGATTCTAACGAAT…	32672	33433	365	AATGAGCAATAGTCAAAGGT	TRUE	TRUE	TRUE	TRUE	TRUE	519	TCGTCTTTATAATAATGGTT	TRUE	TRUE	TRUE	TRUE	TRUE	spacer 1 self-comp 1
QZN14_RS00270	gene	WP_000420123.1	type II CAAX endopeptidase family protein CDS	ATGGAATTAATTTTTAGGATATTTGAGATGAAAAAAACATTATACATTACCAATAAACTCTTTTTTGCTAACTGGTTTGTGCCAGTTATTGGTGCAGTTCTAATTCAAGTTATCGGCATCATTGTAAGTAGACGCCTTGTAGTAAAATTGCTACCTGATGATTATAAATTCAATTTATACATTGCGCTTTTACTATTTATTCCTATTTTGGCAAGTATTTTACTATTTTTAATCTATTTTCAAAAAAGGGATTTTACTTCCTTGGGATTTACTAAAGATAATAATGTTTTAACAACGATCTCAGGATTTATTACTGGTAGTTTACTGATGTTTTTTATTTATATTTGCCACTGGTTATCAGGTTTTGTGGAAATTTCTTCCAGCAATTCCTTTTCTTTT…	33496	34374	146	ATTAGAACTGCACCAATAAC	TRUE	TRUE	TRUE	TRUE	TRUE	379	TCCAAAAGAAAAGGAATTGC	TRUE	TRUE	TRUE	TRUE	TRUE
QZN14_RS00275	plsX gene	WP_000717414.1	plsX CDS	ATGAAGAAAATTGCTGTAGATGCTATGGGTGGAGATTACGCTCCCAAAGCTATTGTAGAGGGTGTTAATCAAGCTATTTCAGATTTTAGTGATATTGAAGTACAACTCTATGGCGATCAGAAAAAAATTGAGAAATATTTAACAGTAACGGAGCGAGTTAGTATTATTCATACTGAAGAAAAAATTAATTCTGATGATGAGCCTGCTAAAGCTGTTCGTCGTAAAAAACAGTCTTCGATGGTCTTAGGAGCTAAGGCAGTCAAAGATGGTGTTGCACAGGCCTTTATTTCTGCAGGGAATACAGGAGCTTTATTAGCTGCTGGTTTGTTTGTAGTAGGACGTATAAAAGGTGTTGATCGACCAGGCTTAATGTCAACTATGCCTACGTTAGATGGTGTG…	34452	35444	81	ACACCCTCTACAATAGCTTT	TRUE	TRUE	TRUE	TRUE	TRUE	494	CACGAGGAACTTCAATACCA	FALSE	TRUE	TRUE	TRUE	TRUE	spacer 2 A909 (19/20 bp homology)
QZN14_RS00280	gene	WP_000085641.1	phosphopantetheine-binding protein CDS	ATGTCAAGAGATGAAGTTTTTGAAAAGATGCTGGAATTATTAAGGCAGCAACTTGGTGACCCACAGTTAGATATCACACCAGAGTCATCGTTACATGATGATTTAGCAATTGACTCTATCGCTTTAACAGAGTTTATTATCAATTTGGAAGATGTGTTTCATCTAGAGATTCCAGATGAGGCTGTCGAACACATGTCAAGCGTCCAACAACTATTAGATTATATCATTGAACATAAGTAA	35455	35694	42	CTGGTGTGATATCTAACTGT	TRUE	TRUE	TRUE	TRUE	TRUE	203	TGATATAATCTAATAGTTGT	TRUE	TRUE	TRUE	TRUE	TRUE
QZN14_RS00285	gene	WP_000184490.1	phosphoribosylaminoimidazolesuccinocarboxamide synthase CDS	GTGACTAACCAGCTTATTTATAAAGGAAAAGCGAAAGATATTTATAGTACAAAAGATGAAAATGTGATTAGAACGGTCTATAAAGACCAAGCTACTATGTTGAATGGAGCTCGTAAGGAGACTATTGATGGCAAGGGAGCACTAAATAATCAGATTTCATCTCTTATTTTTGAGAAATTAAATATGGCTGGTGTGGTGACACATTATATTGAGCAAATTTCAAAAAACGAACAATTGAATAAAAAAGTTGATATTATTCCACTTGAGGTGGTATTACGGAATGTGACAGCAGGCTCATTTTCAAAACGTTTTGGAGTGGAAGAAGGACGCGTTCTTGAAACTCCAATTGTGGAATTTTACTACAAAAATGATGATCTGAATGATCCTTTTATCAATGAT…	35818	36522	59	CTTTTCCTTTATAAATAAGC	FALSE	TRUE	TRUE	FALSE	FALSE	661	AAGTACAACTTGATAGACAT	FALSE	TRUE	TRUE	TRUE	TRUE	spacer 1 unchecked strains are 19/20 bp homology
QZN14_RS00290	gene	WP_001042246.1	phosphoribosylformylglycinamidine synthase CDS	ATGAATAAACGTATTTTTGTTGAGAAAAAGGCTGACTTTGACATTAAATCGGCTAGTCTTGTGAAAGAGTTGACGCATAATCTACAACTGACTTCTTTGAAGGATTTGCGTATTGTGCAGGTCTATGATGTCTTCAATTTGGCTGAGGATTTGCTGGCGCGTGCTGAGAAGCATATTTTCTCTGAGCAGGTGACAGACTGTCTTTTGACGGAAACTGAAATCACTGCGGAGCTTGATAAGGTTGCCTTCTTTGCCATTGAGGCGCTTCCTGGTCAATTTGACCAACGTGCTGCTAGTTCGCAAGAAGCTTTGCTATTGCTTGGAAGTGACAGTCAGGTTAAGGTCAATACAGCCCAGCTTTACTTGGTCAATAAGGATATTGCAGAAGCAGAGCTTGAA…	36645	40370	8	TTGACCAGGAAGCGCCTCAA	FALSE	TRUE	TRUE	TRUE	TRUE	772	ACGACCAAGTTCATCACGCA	FALSE	TRUE	TRUE	TRUE	TRUE	spacer 1 and 2 A909 (19/20 bp homology)
QZN14_RS00295	purF gene	WP_000220678.1	purF CDS	ATGACATACGAAGTAAAATCTCTAAATGAAGAATGTGGAGTCTTTGGTATCTGGGGGCATCCTCAGGCAGCTCAAGTCACTTACTTTGGGCTTCATAGCCTTCAACATCGCGGTCAAGAAGGTGCTGGTATTGTTTCGAATGATAATGGGAAACTCTATGGTTATCGAAATGTTGGGCTCCTTTCTGAAGTTTTTAAGAATCAATCTGAATTAGATAATTTAACTGGGAATGCGGCTATTGGACATGTTCGGTATGCTACTGCAGGTTCTGCAGATATTCGCAATATTCAGCCTTTTCTTTATAAATTTCATGACGGGCAATTTGCTTTATGCCATAATGGTAATTTGACAAATGCTATTTCTTTAAGGAAAGAATTAGAAAAGCAAGGTGCAATTTTC…	40604	42058	253		FALSE	FALSE	FALSE	FALSE	FALSE	610	CTCAAAAGCACAGGTCTCAC	TRUE	TRUE	TRUE	TRUE	TRUE	only one viable target
QZN14_RS00300	purM gene	WP_001291333.1	purM CDS	ATGTCTGAAAAAAATGCTTATGCAAAATCTGGTGTTGATGTTGAAGCTGGTTATGAAGTGGTTGAAAGAATAAAAAAACACGTTTCTCGTACAGAACGTGCGGGAGTCATGGGAGCTCTAGGTGGCTTTGGTGGGGTGTTTGACTTGAGTAAAACAGGAGTTAGAGAGCCTATTTTGGTTTCAGGAACAGACGGTGTTGGCACAAAACTCATGCTTGCGATTAAATATCAACAGCATGACACCATAGGCCAAGATTGTGTTGCCATGTGTGTCAATGATATTATTGCAGCAGGTGCTGAGCCATTATATTTTTTAGATTATATTGCGACAGGAAAAAATAACCCAGTCAAACTTGAAGAAGTTGTTTCTGGCGTTGCAGAAGGTTGTGTTCAAGCAGGA…	42086	43108		AATAATATCATTGACACACA	FALSE	TRUE	TRUE	TRUE	TRUE	669	GCTTGAACATAGATACGAGT	FALSE	FALSE	TRUE	FALSE	FALSE	spacer 1 A909 (19/20 bp) ; spacer 2 everything but CNCTC 10/84 is 19/20 bp homology
QZN14_RS00305	purN gene	WP_000685108.1	purN CDS	ATGAAAATCGCTGTTTTTGCTTCTGCTAATGGTTCCAACTTTCAGGTCATAGCAGAGCAGTTTCCAGTTAGTTTTGTCTTTTCAGATCATCGTGATGCCTATGTTTTAGAGCGTGCTCAGAACTTAGCCATTCCAAGCTTCGCTTTTGAACTCAAAGAGTTTGAGAATAAGGCGGCTTACGAGCAAGCCGTCGTTGATTTGTTGGACAAACACGAGATTGACTTGGTCTGTCTGGCGGGCTACATGAAGATTGTCGGAGAAACCTTGCTCTCAGCCTATGAAGGGCGTATCATCAATATTCACCCAGCCTATCTGCCTGAATTTCCAGGTGCTCACGGTATCAAGGATGCTTGGGAGGCAGGTGTTGACCAGTCTGGTGTGACCATCCATTGGGTGGAC…	43275	43823	262	TTTGTCCAACAAATCAACGA	FALSE	FALSE	TRUE	TRUE	TRUE	412	CACTTGTTGGATGACCTGAC	TRUE	TRUE	TRUE	TRUE	TRUE	spacer 1 A909 and CNCTC 10/84 19/20 bp homology
QZN14_RS00310	gene	WP_000780023.1	GNAT family N-acetyltransferase CDS	ATGAAACTAGTGAAAAATTTAGAGATAGTAGAGTCTATTTTTGGTGATTGGGACGAGACCATAATCTGGTCGTGTGTCCAAGGTATTATGGGAGAAGTTTTTGTAGATAGTTTAGACCAACCAAAATCTTCTTTGGCAAAATTGGGAAGGAAATCATCTTTTGGCTTTCTAGCAGGTCAGCCTACTTTATTTCTACTAGAAGTTTGCTCTGGGGAGGATATTATCCTTGTTCCTCAGCATAAAGGATGGTCAGATTTGATTGAATCAACTTATGGCCAGAATGCCCATTCTTTTAAGCGTTATGCGACGAAAAAAGATACTTTGTTTGAGCGAAGTAGGTTAGAGAAGTTTGTTACTCAGTTGCCAAATGGTTTTGAATTACGTGTTATTGATGAGAAA…	43846	44598	187	ATATTCGGTTTCATGGATGC	FALSE	TRUE	TRUE	FALSE	FALSE	579	AAACCACGCCGACGAAAATC	TRUE	TRUE	TRUE	TRUE	TRUE
QZN14_RS00315	purH gene	WP_000166553.1	purH CDS	ATGACTAAACGTGCTTTAATCTCAGTTTCTGACAAATCAGGAATTATTGACTTTGCAAAAGAATTGAAAAACTTGGGTTGGGATATTATCTCAACTGGTGGGACTAAGGTTGCCCTTGACGATGCTGGTGTTGAGACCATTGCTATTGACGATGTAACTGGCTCCCCAGAAATGATGGATGGTCGTGTTAAGACCCTCCACTCAAACATTCACGGTGGGATTTTGGCTCGTCGCGACGCTGACAGCCACCTTCAGGCTGCTAAGGACAACAACATCGAGTTGATTGACCTCGTGGTTGTCAACCTCTATCCCTTCAAGGAGACTATCCTTCGCCCAGACGTGACCAACGATTTGGCGGTGGAAAACATCGACATCGGCGGTCCATCAATGCTTCGCTCA…	44618	46165	-93	ACGACCATCCATCATTTCTG	FALSE	FALSE	TRUE	FALSE	FALSE	782	TTGGACTGTCTTTGAAATCG	FALSE	TRUE	TRUE	TRUE	TRUE	both spacers -> unchecked strains are 19/20 bp homology
QZN14_RS00320	gene	WP_001045908.1	lytic exoenzyme target recognition domain-containing protein CDS	TTGAATAAATGGTTAGTTAAGGCAAGTTCCTTAGTTGTTTTAGGTGGTATGGTTTTATCTGCGGGTTCCCGAGTTTTAGCGGATACTTATGTCCGTCCAATTGATAATGGTAGAATTACAACAGGTTTCAATGGTTATCCTGGACATTGTGGGGTGGATTATGCTGTTCCGACTGGAACGATTATTAGGGCAGTGGCAGATGGTACTGTGAAATTTGCAGGAGCTGGAGCCAACTTTTCTTGGATGACAGACTTAGCAGGAAATTGTGTCATGATTCAACATGCGGATGGAATGCATAGTGGTTACGCTCATATGTCACGTGTGGTGGCTAGGACTGGGGAAAAAGTCAAACAAGGAGATATCATCGGTTACGTAGGAGCAACTGGTATGGCGACGGGA…	46358	47257	163	TTCTACCATTATCAATTGGA	TRUE	TRUE	TRUE	TRUE	TRUE	468	ACGTTAGCAATTAGTGACGT	FALSE	FALSE	TRUE	FALSE	FALSE
QZN14_RS00325	gene	WP_000783413.1	LysM peptidoglycan-binding domain-containing protein CDS	ATGAAAATGAATAAAAAGGTACTATTGACATCGACAATGGCAGCTTCGCTATTATCAGTCGCAAGTGTTCAAGCACAAGAAACAGATACGACGTGGACAGCACGTACTGTTTCAGAGGTAAAGGCTGATTTGGTAAAGCAAGACAATAAATCATCATATACTGTGAAATATGGTGATACACTAAGCGTTATTTCAGAAGCAATGTCAATTGATATGAATGTCTTAGCAAAAATTAATAACATTGCAGATATCAATCTTATTTATCCTGAGACAACACTGACAGTAACTTACGATCAGAAGAGTCATACTGCCACTTCAATGAAAATAGAAACACCAGCAACAAATGCTGCTGGTCAAACAACAGCTACTGTCGATTTGAAAACCAATCAAGTTTTTGTT…	47404	48708	92	ACTATAATATCACACTTTAC	TRUE	TRUE	TRUE	TRUE	TRUE	627	TGACTGACTGACGTCTGAGT	TRUE	TRUE	TRUE	TRUE	TRUE
QZN14_RS00330	gene	WP_001120331.1	N-acetylmannosamine-6-phosphate 2-epimerase CDS	ATGCCACATCTAAGTAAAGAAGCTTTTAAAAAGCAAATAAAAAATGGCATTATTGTGTCATGTCAAGCTTTGCCTGGGGAGCCTCTTTATACTGAAAGTGGAGGTGTTATGCCTCTTTTAGCTTTGGCAGCTCAAGAAGCAGGAGCGGTTGGTATAAGAGCCAATAGTGTCCGCGACATTAAGGAAATTCAAGAAGTTACTAATTTACCTATCATCGGCATTATTAAACGTGAATATCCTCCACAAGAACCATTTATCACTGCTACGATGACAGAGGTGGATCAATTAGCTACTTTAGATATTGCAGTAATAGCCTTAGATTGTACACTTAGAGAGCGTCATGATGGTTTGAGTGTAGCTGAGTTTATTCAAAAGATAAAAAGGAAATATCCTAAACAG…	48955	49653	-58	AAAGCTTCTTTACTTAGATG	TRUE	TRUE	TRUE	TRUE	TRUE	550	TTCCGCAATCACATCTATAC	TRUE	TRUE	TRUE	TRUE	TRUE
QZN14_RS00335	gene	WP_000023462.1	ABC transporter substrate-binding protein CDS	ATGAGTATCAAAAAAAGTGTGATTGGTTTTTGCCTCGGAGCTGCAGCATTATCAATGTTTGCTTGTGTAGACAGTAGTCAATCTGTTATGGCTGCCGAGAAGGATAAAGTCGAAATTACGTGGTGGGCTTTTCCAACCTTTACTCAAGAAAAGGCTAAGGATGGAGTAGGTACTTATGAGAAAAAAGTCATCAAGGCTTTTGAAAAGAAAAATCCTAATATAAAAGTAAAACTAGAGACAATTGATTTCACATCTGGACCTGAAAAAATCACTACAGCAATTGAAGCAGGGACAGCACCTGATGTGCTTTTTGATGCACCAGGGCGAATTATTCAATATGGTAAAAATGGTAAATTAGCAGATTTGAATGATTTATTTACAGACCAATTTATTAAGGAT…	49700	51016	3	AATTTCGACTTTATCCTTCT	TRUE	TRUE	TRUE	TRUE	TRUE	639	AGATTAGCAAAAAATGCACG	TRUE	TRUE	TRUE	TRUE	TRUE
QZN14_RS00340	gene	WP_001260027.1	ABC transporter permease subunit CDS	ATGCGTACTAATAAGTTAAAGATGAGGGAAACGATGATAGCTTATGCTTTTCTAGCGCCTATTCTCTTATTTTTCTTAATTTTTGTTTTTGCACCGATGGTTATGGGCTTTGTCACTAGTTTTTTTAATTATTCTATGACACAGTTCACTTTTATTGGGTTAGCTAATTACAATCGTATGTTTCATGATTCTATTTTCATGAAATCCTTGATAAATACAGTAATCATTGTGATTGGCTCTGTGCCAGTAGTGGTTTTCTTCTCACTTTTTGTTGCTGCCAATACTTATGAAAAAAATGTTTTTTCACGCTCTTTCTACCGTTGTGTCTTCTTCTTGCCAGTAGTAACTGGTAGTGTTGCAGTCACAGTTGTTTGGAAATGGATTTATGACCCTATGTCC…	51104	51991	94	GTGACAAAGCCCATAACCAT	TRUE	TRUE	TRUE	TRUE	TRUE	630	AGTGTAGTTGGTAAGAGACT	TRUE	TRUE	TRUE	TRUE	TRUE
QZN14_RS00345	gene	WP_000730582.1	carbohydrate ABC transporter permease CDS	ATGAAAAAGAAAACATTCAGTGCTTATAACTTTTTAACGGCTCTTATCCTTTGTCTTTTGACAGTGCTTTTTATCTTTCCATTTTATTGGATTATGACAGGAGCTTTTAAATCTCAACCTGATACTATTATCATCCCCCCACAATGGTGGCCCAAAGCACCGACCTTAGAAAATTTTAAAGCTTTAACTGTACAAAACCCAGCTTTGAGATGGCTTTGGAATAGTGTCTTTATCTCAATTATGACAATGTTCCTAGTTTGCTGTACATCGTCAATGGCAGGCTATGTTTTAGCTAAGAAACGATTTTACGGTCAAAAAATATTGTTCTCCCTTTTTATTGCTGCTATGGCTTTACCTAAACAAGTTGTTTTAGTGCCATTAGTTAGAATTATCAATTTT…	52001	52831	93	TCCAAAGCCATCTCAAAGCT	TRUE	TRUE	TRUE	TRUE	TRUE	492	GCTGATTCCAGTAATTCTGT	FALSE	TRUE	TRUE	TRUE	TRUE	spacer 2 A909 (19/20 bp homology)
QZN14_RS00350	gene	WP_000638662.1	YhcH/YjgK/YiaL family protein CDS	ATGATTTACGATCATTTATTGAATTTAACGCATTATAAAGATATTAATCCTAATTTAGATTTAGCGATTGATTATCTACTAAGTCATGATTTAAGGAATTTAGATATAGGCACCTATCATATTAGCCCAGAAGTGATACTCATGGTCCAATCAAATCAACTTAGTGAGTCATTTGATCATATTTTTGAATACCATAAAAAATACCTTGATATACATTATGTCATTGAAGGATATGAAGTTATCAAATTGGGAAAAGGTGATAAGGTAGAGGTAGAGGAATACTTAGGCGATATAGGATTTGTCAAGTGCTCAGAAGAGACTTCTTTTGATTTGAGAGATAATTATATAGCCTTCTTTTTCCCAGAAGAAGCTCATCAGCCAAATGGTATGGGAAGTCTA…	52844	53287	197	GGACCATGAGTATCACTTCT	TRUE	TRUE	TRUE	TRUE	TRUE	359	TTGGCTGATGAGCTTCTTCT	TRUE	FALSE	TRUE	TRUE	TRUE
QZN14_RS00355	gene	WP_000710130.1	YesL family protein CDS	GTGAAAAAAGCAAATCAATTAATAGCAGCGATTTTTGATCTTAACAACCCCTTTATGCAAGGTTGCAATGTTGTTTTTGATCTGGCATTGCTAAACCTTCTCTTTATGATAACTTGCCTACCATTGGTAACTATTGGTGCTGCTAAAATTAGTTTGTATCGAACGTTGTGGCAAAAATTAGAAGGTGATCAGACAAATCTTTTAATATTGTATATAAAACACCTAAAAAAAGAGTGGTTCCAAGGTATGCTTTTAGGTTTGGTTGAACTAAGTATTTTGGTTGTGATCATATTTGATTTAACAATTCTTCATTATCAAATAGGTTTCATTGTGCCTTTCTTGAAGATAATTTGTTACGCCTTTTTGTTATTGACTGTGATGACGAGCATATACCTATTT…	53307	53969	125	GCAGCACCAATAGTTACCAA	TRUE	TRUE	TRUE	TRUE	TRUE	410	CTAAAAGAGACATTTCATAG	FALSE	FALSE	TRUE	FALSE	FALSE	spacer 2 unchecked strains (19/20 bp homology)
QZN14_RS00360	gene	WP_000654095.1	dihydrodipicolinate synthase family protein CDS	ATGAAAGATTTACAAAAATATCAAGGAATTATTCCTGCATTTTATGCTTGCTATGATGATAAGGGTGATATTTGTCCCGAACGAGTAAAAGCCCTGACCAATTATTTTATTGATAAAGGTGTTCAAGGACTTTATGTTAATGGTTCATCAGGAGAATGTATTTACCAAAGTGTAGCAGATCGTAAACTTGTACTGGAAAATGTTATGTCCGTTGCTAAGGGTAAACTAACAGTGATAGCGCATGTAGCATGTAATAATACTAAGGATAGCGTCGAGTTGGCTATGCATGCTGAAGCTATGGGTGTTGATGCTATTGCAGCAATTCCACCAATTTATTTTCGATTACCAGAGTATGCCATAGCAGATTATTGGAATACTATTAGTCAAGCAGCACCACAA…	53966	54883	120	TGTTAGTTTACCCTTAGCAA	TRUE	TRUE	TRUE	TRUE	TRUE	480	TTTTTAACACCAATTACTTG	TRUE	TRUE	TRUE	TRUE	TRUE
QZN14_RS00365	gene	WP_000198866.1	ROK family protein CDS	ATGACCAGAACAGTAGCAATTGATATTGGCGGTACAATGATTAAGCATGGCATTGTGGATAATTTAGGTTGTATTGTTGAGGCAAGTGAGCTTGCCACAGAAGCCTACAAAGGTGGTCCAGGCATTTTACAAAAAGTTTGTCAAATTATCGATAACTATCTAACAGAAGGGAGCATTGATGGAATTGCTATCTCATCTGCTGGCATGGTAGATCCAGATGAAGGATGCATATTTTACTCTGGTCCTCAAATTCCAAACTATGCTGGGACACAATTTAAGAAAGTTTTAGAAGACACTTATCAAGTACGCACAGAAATTGAAAATGATGTTAATTGTGCAGGATTAGCGGAAGCTGTCTCAGGTAGTGCCAAAGATAGTTCAATAGCGCTTTGTCTTACT…	54900	55781	208	CAAACTTTTTGTAAAATGCC	TRUE	FALSE	TRUE	TRUE	TRUE	641	GACCAAGGTAGTTTATCATA	TRUE	TRUE	TRUE	TRUE	FALSE
QZN14_RS00370	gene	WP_000573449.1	alpha/beta fold hydrolase CDS	ATGATTGAAACAATGTCGCTAGATGACATGAGAGAATACCTAGGTCAAGACCAAATTCCCGAGGATTTTGATGACTTCTGGAAAAAACAAACAATGAAATATCAAGGGAATATTGAGTATCGTCTAGACAAAAAAGATTTCAATATTACTTTTGCACAAGCTTATGATCTTCATTTTAAAGGCAGCAATAACTCTATTGTCTATGCCAAATGTTTATTCCCTAAAACAAATAAACCCTATCCTGTAGTTTTTTATTTTCATGGTTACCAAAACCAAAGTCCTGACTGGAGTGACCAACTTAATTATGTAGCAGCAGGTTACGGCGTTGTTTCAATGGATGTTCGAGGTCAAGCTGGACAGTCTCAAGACAAGGGGCATTTTGATGGCATTACAGTTAAG…	55789	56766	117	AAATAAAAAACTACAGGATA	TRUE	TRUE	TRUE	TRUE	TRUE	779	AGGCTGTTAGTAAAACAACG	TRUE	TRUE	TRUE	TRUE	TRUE
QZN14_RS00375	gene	WP_000158184.1	MurR/RpiR family transcriptional regulator CDS	ATGACTATTTATGACCAAATTGAGTCTGCTCTTGATTTAATGACTGATTTAGAACATGAAATTGCTTGTTATTTTATGGGGCAGCCCATTTCAAAAGACGCTCTTGCTTCTTCCATTGTCACTAAGCAACTACACATTTCACAAGCAGCCTTAACGCGTTTTGCTAAAAAATGTGGGTTTAAAGGCTATCGTGAATTTGTTTTTGAATATTTAAAAAGCCATGAGACCATCAGTCAACAATTATACGGTCTTCAAAATGACAACACTAAGAAAGTATTTATGAATTATCAAGAGATGGTTTCTAAATCCGCTGATATTATTGATGAAGAACAGCTTCTAGAAGTATCACATATGATTGAGCAAGCTGATCGTGTTTATTTTTATGGCAAAGGGAGCTCA…	56789	57592	234	AAATTGCTTGTTATTTTATG	TRUE	TRUE	TRUE	TRUE	TRUE	657	TTTTGACAAGATTATTCAGG	TRUE	TRUE	TRUE	TRUE	TRUE
QZN14_RS00380	purD gene	WP_000772246.1	purD CDS	ATGAAATTGCTTGTTGTTGGTTCTGGTGGTCGTGAGCATGCGATTGCTAAGAAGTTGTTAGTGTCTAAGGGTGTAGATCAGGTTTTTGTGGCACCTGGTAATGATGGTATGACCTTGGATGGTCTAGGCTTGGTAAATATCGTAATTTCCGAACATTCTAGGCTGATTGACTTTGCTAAGGAGAATGAGATTGCTTGGACTTTTATTGGTCCTGATGATGCGCTAGCGGCTGGTATCGTTGATGATTTCAACAGTGCTGGACTTAGAGCTTTTGGGCCAACAAAGGCAGCAGCGGAGCTAGAGTGGTCAAAAGACTTTGCTAAGGAAATCATGGTTAAATACAACGTTCCAACAGCAGCCTATGGCACATATTCAGATTTTGAAAAAGCTAAAGCCTAC…	57874	59136	80	AAGGTCATACCATCATTACC	TRUE	TRUE	TRUE	TRUE	TRUE	624	CACTTGTGATCCTGAGCTGT	FALSE	FALSE	TRUE	FALSE	FALSE	spacer 1 AGG
QZN14_RS00385	purE gene	WP_001182532.1	purE CDS	ATGCAACCAATTATTTCTATTATCATGGGTTCCAAATCCGACTGGACAACCATGCAAAAAACGGCTGAAGTTCTAGATAACTTTGGCATTGCTTACGAGAAGAAAGTCGTCTCTGCCCACCGTACGCCAGACCTCATGTTCAAGCATGCTGAGGAGGCGCGTGGTCGTGGTATCAAAATCATCATTGCTGGAGCAGGTGGGGCAGCCCACTTGCCTGGTATGGTAGCAGCTAAAACAACCCTGCCTGTTATCGGTGTGCCTGTCAAATCACGTGCCCTTTCAGGCTTGGATTCGCTCTATTCCATTGTGCAGATGCCTGGCGGTGTGCCTGTGGCAACCATGGCTATCGGAGAAGCGGGAGCGACTAACGCTGCCCTAACAGCCCTCCGTATTCTCTCT…	59422	59910	93	AATTTTCGTAGAAAAATATG	TRUE	FALSE	TRUE	FALSE	TRUE	382	CTCGATAGAGAGAATACGGA	FALSE	FALSE	TRUE	FALSE	FALSE	spacer 1 NEM 316 (19/20 bp) + spacer 2 CNCTC 10/84 and CJB111 (19/20 bp homology)
QZN14_RS00390	purK gene	WP_001083998.1	purK CDS	ATGAACTCATTTAAGACCATTGGGATTATCGGTGGTGGTCAGCTGGGGCAGATGATGGCGATTGCGGCTATCTACATGGGCCACAAGGTCATTACGCTGGATCCTGCTAGCGACTGCCCTGCCTCCCGCGTTAGCGAGGTGATTGTGGCGCCTTACGATGACGTTGAGGCTTTGGGACAATTAGCTGCGCGTTGTGATGTTTTGACCTATGAGTTTGAAAATGTTGATGCCGATGGTCTGGATGCCGTTGTGTCAGCTGGTCAGCTACCGCAGGGGACTGATCTGCTCCGCATTTCTCAAAACCGTATCTTTGAAAAAGACTTTCTGGCAAATAAGGCTGGAGTGACTGTCGCTCCCTATAAGGTGGTGACGTCTAGCCTTGACCTAGAGGGGCTTGAC…	59897	60970	-60	ACCACCACCGATAATCCCAA	FALSE	TRUE	TRUE	TRUE	FALSE	617	TTTTTGATAGGATATTGTTG	FALSE	TRUE	TRUE	TRUE	FALSE	both spacers unchecked strains 19/20 bp homology
QZN14_RS00395	gene	WP_000522367.1g	DUF4041 domain-containing protein CDS	ATGGGTCTATTTGGATTCGGAAAGCCTAAAGATGAGGCTTTGGAAGCTAAAATCAGTAGTTTAGAAAGTAAGTTAAAAGATAAACAATCTATTTTGGATGATTTAACAAGGCAGATAAAGGTTGCTAAAGATATTTTAAAACTTGATGATGAACTTAAGAAACGCCAATCAGAACTTAAAGCTTTACAAAAAGAGGTAATAGTTCTTAATGATGATTTAGATCTTCAAGAGTACGGATTTTTTGAGAGAAAATATAAGTTCTCAGATAGTACTAAGTATAAAGAAGAATTGGAAACTCTGAGAAAGAGGCAAAAACAGTTAGTAAAAGATAAAAAAGCGGGTGTTATTGTAAGACCTATGTTGCTGGATAACAGTAAATCAAAAGGACGAGCAATGCAA…	60980	62224	16	CTTCTAGTTTACCATACATG	TRUE	TRUE	TRUE	FALSE	TRUE			FALSE	FALSE	FALSE	FALSE	FALSE	only one viable target + spacer 1 NEM316 19/20 bp
QZN14_RS00400	gene	WP_000613836.1	hypothetical protein CDS	TTGATTCAAGATATTCTAAAAAGTGTAAGTAGAGAAGATTCTAATACATTAGAGACAGATACATTAGCAATCAAAGATAATGCAATAATAGTAAAAAATAGCAGTATTCAGATAACGTCTATCTCAATGGTAAGTAGAAGTAATTTTTCATCTCCAATAACGTTGCTAGATTATGTGATTTTATTTGTATTATTTATTATAGGACTGATTCCTCCTTTTATAGGACTTATATTTTTGGTAGGCTATGCTTACCTAGTTTATAAAAAGCATAAGCAACATTTAAATTCAAAATATTATATTATTTTTAACTTGGGCTCTAGCAGGGACTATTTTCTTTATTTTAAAGATTCGAATTTTAGAGATAAAGTTTTCGATGTAATTACAAAATCGTTCAATAAC…	62356	63201	-103		FALSE	FALSE	FALSE	FALSE	FALSE	796	ATTGCCTAACACCCCAGTTA	FALSE	FALSE	TRUE	FALSE	FALSE	only one viable target
QZN14_RS00405	purB gene	WP_000625675.1	purB CDS	ATGATTTCACGTTATTCACGCCCTGAGATGGCGGCAATTTGGACAGAGGAAAATAAATACCGTGCTTGGTTGGAGGTCGAGATTTTGGCTGACGAGGCATGGGCTGAGTTGGGTGAGATTCCTAAAGAGGATGTGGCTAAGATTCGCGAGAAGGCGGATTTTGACATTGACCGCATTCTTGAGATTGAGCAGGACACGCGTCACGATGTGGTGGCTTTCACTCGTGCGGTTTCTGAGACGCTTGGTGAGGAGCGCAAGTGGGTGCACTACGGTTTGACGTCGACTGACGTGGTGGACACTGCCTACGGTTACCTCTACAAGCAGGCTAACGACATTATCCGTCGTGATCTTGAGAATTTCACAAACATCGTAGCTGACAAGGCTAAGGAGCACAAGTTC…	63219	64517		CCTGCTCAATCTCAAGAATG	TRUE	FALSE	TRUE	TRUE	TRUE	653	GTACTGCAAAATATTCTGCG	FALSE	FALSE	TRUE	FALSE	FALSE	spacer 1 CNCTC 10/84 (19/20 bp)
QZN14_RS00410	gene	WP_000912100.1	helix-turn-helix domain-containing protein CDS	ATGTTAAAACATTTTGGTAGTAAAGTAAGAAATTTGAGAGTAACTAGAAATATTACTCGCGAAGATTTTTGTGGTGATGAAACTGAGTTATCTGTAAGACAATTAGCTAGGATTGAAAGTGGACAGTCAATCCCAAACTTGACTAAAGCTCACTACATAGCTAAACAATTGAATGTAAAATTAGATATTTTAACAGGAGGAGAGAGCTTAGAATTACCTAAACGGTATAAAGAGTTGAAGTATTTGATTTTAAGAATTCCAACTTATGCAGATGCTGAACGATTAAAATTAAGAGAATGTCAGTTTGATCATATTTTCGAAGAATTCTATGATAATCTTCCAGAAGACGAGTGCTTAGCAATTGACAGTTTACAAGCTAAATTTGAAGTCTATCAAACA…	64670	65581	170	AAAAAAACGTTAACCAGTAA	FALSE	TRUE	TRUE	TRUE	TRUE	761	TTGTAATGAAGTATTTCCAT	FALSE	TRUE	TRUE	FALSE	TRUE
QZN14_RS00415	ruvB gene	WP_001873969.1	ruvB CDS	ATGACAAGATTTTTAGATAGTGATGCAATGGGTGACGAAGAATTGGTAGAACGTACACTTCGTCCGCAGTATTTAAGAGAGTATATTGGACAAGATAAGGTTAAAGATCAGCTAAAAATATTTATTGAAGCTGCTAAATTGCGTGATGAGTCATTGGATCATGTGTTATTATTTGGCCCTCCTGGTTTAGGGAAAACAACCATGGCATTTGTAATTGCTAATGAGTTGGGTGTCAATCTCAAACAAACATCAGGTCCCGCAATTGAAAAATCAGGGGATTTAGTAGCCATTTTAAATGATTTAGAACCAGGTGATGTTCTTTTTATTGATGAAATTCATCGTATGCCGATGGCGGTTGAAGAGGTACTTTATAGTGCAATGGAAGACTTCTATATTGAC…	65878	66876	-145	ATATACTCTCTTAAATACTG	TRUE	TRUE	TRUE	TRUE	TRUE	648	AATAAACGGTTAGCGATACG	TRUE	TRUE	TRUE	TRUE	TRUE
QZN14_RS00420	gene	WP_000754819.1	low molecular weight protein-tyrosine-phosphatase CDS	ATGAAGAAAGTCTGTTTTGTTTGTCTTGGAAATATCTGCCGTAGCCCTATGGCTGAGTTTGTTATGGCGAATTTAGATAAGGAGGATAGCCTCTCGGTTGAGAGTCGCGCGACTTCAACATGGGAGCATGGAAATCCTATACATAGGGGAACGCAAGCGATTTTGCAGCGTTATCAAATTCCTTACACTAACGATAAAGGGTCACAACCTATTTCTAAAGACGATTTAGCATATTTTGATTATATCATCGGTATGGATGAGCAAAATGTCAAGGATTTAAAAGCTCTATCACAAGGAACCTATGATGATAAGATTAGCCTTTTTTGTGATGGTGGTGTTCCTGATCCATGGTATACTGGTGATTTTGAGGAAACCTATCGTCTAGTCAGTGATGGCTGT…	67028	67465	63		FALSE	FALSE	FALSE	FALSE	FALSE	345	TCAAAATCACCAGTATACCA	TRUE	TRUE	TRUE	TRUE	TRUE	only one viable target
QZN14_RS00425	gene	WP_000787702.1	membrane protein CDS	ATGAAGAATTTTAAAATAACACGAACTCATCTAGAAATATTATCTTTGATAATTATTGTTGTTTTTGGTTTATCAGTATTTACCTTAACGACTTCTAGTCAAGGAGTCCTTAGCTATGATGGCGGTAAGATAAAATATGTGGGCTCTATTGTTAATCACCATATGACTGGTAAAGGTAAATTAACCTATGAGAATGGGGATTACTATAAGGGCGATTTTGTAAATGGGGTCTTTGAAGGGAAAGGAACATTTGTTTCAGTTCATGGCTGGTCTTATACAGGTGACTTTAAAAAAGGTCAACCTGATGGACAAGGTCGCCTCAATGCTAAAAATAAGAAAGTCTATAAGGGGACATTTAAACAGGGGATTTATCAAAAATGA	67472	67852		TCAAAATCACCAGTATACCA	TRUE	TRUE	TRUE	TRUE	TRUE	317	CTTTCTTATTTTTAGCATTG	TRUE	TRUE	TRUE	TRUE	TRUE	p2 AGG
QZN14_RS00430	gene	WP_001220913.1	acyltransferase family protein CDS	ATGAGAATAAAATGGTTTTCTTTGGTACGTATAACAGGACTACTACTTGTTTTACTTTACCATTTCTTTAAGAATAGTTTTCCAGGAGGATTTGTTGGTGTTGACATCTTCTTTACATTTTCTGGTTTTCTGATTACGGCCTTGTTGATTGATGAATTTTCTAAAACGAAAAAAATTGATTTTGTTAGTTTTTGTCGTAGACGTTTTTACCGTATTTTCCCACCATTAGTATTGATGGTTTTGGTGACAATACCTTTTGTATTTCTGGTTAAAAGCGATTTTAGAGCAAGTATTGGCTCTCAAATTATGACTGCTTTAGGTTTTACCAGCAACTTTTACGAAATCTTGACTGGTGGTAACTACGAAAGTCAATTTATCCCTCACTTATTTGTGCATACT…	67849	69627	-99	TCAACACCAACAAATCCTCC	TRUE	TRUE	TRUE	FALSE	FALSE	511	GCTGACTCCAAAAACTCCCA	TRUE	TRUE	TRUE	TRUE	FALSE	both spacers unchecked strains 19/20 bp homology
QZN14_RS00435	adhE gene	WP_000137031.1	adhE CDS	ATGACTGAAAAAACTAAAGCGGTAGAAACTACAGATGTTGCTCTTGCAATTGATACATTAGTTCAAAACGGTTTAAAAGCACTTGATGAGATGCGTCAACTTAATCAAGAACAAGTTGATTATATTGTAGCTAAAGCTTCTGTTGCAGCCTTGGATGCCCATGGAGAACTTGCTCTTCATGCAGTAGAAGAAACTGGTCGTGGTGTCTTTGAAGATAAAGCGACAAAAAATTTATTTGCATGTGAACACGTCGTTAACAACATGCGTCATACAAAGACAGTGGGAGTTATTGAAGAAGACGATGTCACAGGCTTGACATTAATTGCTGAACCAGTGGGAGTTGTCTGTGGTATTACGCCAACAACCAACCCGACTTCAACTGCTATTTTCAAGTCATTA…	69896	72538	81	ATGAAGAGCAAGTTCTCCAT	TRUE	TRUE	TRUE	TRUE	TRUE	649	ATTCCCAGCACCTACACCAA	TRUE	TRUE	TRUE	TRUE	TRUE
QZN14_RS00440	adhP gene	WP_000649193.1	adhP CDS	ATGAAAGCGGTTGTTGTTAATCAAGCTAGTACAGGTGTTGAAGTTGTTGAGCATGATCTTCCAAAAGTTGGTCATGGTGAAGCACTTGTAAAAGTAGAATACTGTGGTGTGTGCCATACTGATTTACACGTTGCACATGGAGATTTCGGCCAGGTACCAGGACGCATTTTGGGTCACGAAGGCATTGGTATAGTAGAAGAAATTGGAGAAGGCGTAACGTCTTTGAGGGTTGGTGATCGTGTCTCTATTGCATGGTTCTTTGAAGGGTGCGGTCATTGCGAATACTGTACTACAGGACGTGAGACGCTTTGTCGTAGTGTTAAAAATGCTGGATACAGTGTTGATGGTGGTATGAGTGAATACGCTATCGTTACCGCGGACTATGCGGTTAAGGTTCCT…	72717	73733	157	GTGCAACGTGTAAATCAGTA	TRUE	TRUE	TRUE	TRUE	TRUE	536	TGAATACTTTTTTTGCATAT	FALSE	TRUE	TRUE	FALSE	FALSE	spacer 2 NEM316 19/20 bp homology
QZN14_RS00445	thrC gene	WP_001029129.1	thrC CDS	ATGGCAATAGTATATCAATCAACACGTGATGCTAGTAATAAAGTGACAGCTAGTCAAGCGATTCTAAAGGGATTAGCTGACGATGGAGGACTCTTTACCCCCATCACATTTCCAAAAGTTGATTTAGATTTCACTAAACTTAAGGATGCTTCCTACCAAGAAGTGGCTAAACTCGTTTTGTCAGCTTTTTTTGATGATTTTACTGAACAAGAATTGGATTACTGTATTAGTCAAGCTTATGATACTAAATTTGATACAACTGAAATAGCCCCAATAGTAAAGATTGGAGACCGGTATCACCTTGAATTATTTCACGGTCCTACAATTGCATTTAAAGATATGGCTTTATCCATTCTTCCTTATTTGCTAACAACAGCAGCCAAAAAACAAGGGGTTGAT…	73853	75343	113	AACTTTTGGAAATGTGATGG	TRUE	TRUE	TRUE	TRUE	TRUE	560	TTCCTTCAATCGCAACAACA	TRUE	TRUE	TRUE	TRUE	TRUE
QZN14_RS00450	gene	WP_001270709.1	MATE family efflux transporter CDS	GTGCGTTATAGTAAAGAGATTATTCAGTTAGCTATACCAGCTATGATTGAAAATATCTTACAAATGCTCATGGGAGTAGTTGATAATTATCTAGTGGCTCAGTTAGGTGTTGTAGCAGTATCAGGTGTTTCAGTTGCTAATAATATAATTACTATTTATCAAGCTATTTTTATAGCTTTAGGGGCGAGTATAGCAAGTCTATTGGCCAAGTCGTTAGCAGGTAGTGAGAAGGATGATGCAATTTCAGTATGTTCTCAAGCCATTTTTCTAACATCACTGATAGGGGCAGTATTAGGAATTATCTCGATTGTTTTTGGACAAACTTTCTTTAAACTTTTAGGGACAACAAAAAGTGTCGCACAAGTTGGTGGTTTATATTTAGCAATTGTGGGTGGAGGT…	75448	76728	97	AAGATATTTTCAATCATAGC	TRUE	TRUE	TRUE	TRUE	TRUE	678	ATCAGACGTTCTCCTGCTGA	TRUE	TRUE	TRUE	TRUE	TRUE
QZN14_RS00455	rpsJ gene	WP_001284518.1	rpsJ CDS	ATGGCAAACAAAAAAATCCGTATCCGTTTGAAAGCGTACGAACACCGTACACTTGATACAGCGGCAGAAAAAATCGTTGAAACTGCAACACGTACAGGTGCTACAGTTGCTGGACCAGTTCCGCTTCCAACTGAACGCAGTCTTTACACAATTATTCGTGCGACTCACAAATATAAAGATTCTCGCGAACAGTTTGAAATGCGTACACACAAACGTTTGGTAGACATCATCAACCCAACACAAAAAACTGTTGATGCTTTGATGAAACTTGATCTTCCAAGTGGTGTCAACGTAGAAATCAAACTTTAA	76935	77243	36	CTGCCGCTGTATCAAGTGTA	TRUE	TRUE	TRUE	TRUE	TRUE	276	ATTTCTACGTTGACACCACT	TRUE	TRUE	TRUE	TRUE	TRUE
QZN14_RS00460	rplC gene	WP_000160205.1	rplC CDS	ATGACAAAAGGAATCTTAGGGAAAAAAGTGGGAATGACTCAAATCTTCACTGAATCAGGCGAATTCATCCCTGTTACTGTCATTGAAGCAACTCCAAACGTTGTGCTTCAAGTTAAAACTGTTGAAACAGACGGTTACGAAGCAGTTCAGGTTGGTTTTGATGACAAACGTGAAGTATTGAGTAACAAACCTGCCAAAGGCCATGTTGCAAAAGCAAACACAGCTCCTAAGCGCTTCATTCGTGAATTCAAAAACATTGAAGGCTTAGAAGTTGGTGCAGAATTATCTGTAGAACAATTTGAAGCTGGTGATGTTGTTGACGTCACAGGGACATCAAAAGGTAAAGGTTTCCAAGGTGTTATCAAACGCCATGGTCAATCACGTGGTCCTATGGCTCAC…	77316	77942	44	TTGCTTCAATGACAGTAACA	TRUE	TRUE	TRUE	TRUE	TRUE	449	AGCGTTTGTTTTTGAAAACG	TRUE	TRUE	TRUE	TRUE	TRUE
QZN14_RS00465	rplD gene	WP_000024418.1	rplD CDS	ATGGCAAACGTTAAACTATTTGACCAAACTGGTAAAGAAGTTAGCTCAGTTGAGCTTAACGAAGCTATCTTCGGTATCGAACCAAACGAATCAGTTGTTTTTGATGTTGTAATCAGCCAACGCGCTAGCCTTCGCCAAGGTACTCACGCGGTTAAAAACCGTTCAGCAGTATCTGGTGGTGGACGTAAACCATGGCGTCAAAAAGGAACTGGACGCGCTCGTCAAGGTTCTATCCGCTCACCACAATGGCGTGGTGGTGGTGTTGTCTTTGGACCAACTCCACGTTCATACGGCTACAAACTTCCACAAAAAGTTCGTCGCCTTGCGTTGAAATCAGTTTATTCAGCAAAAGTTGCTGAAGATAAATTTGTAGCTGTAGAAAACCTTTCATTTGCAGCT…	77966	78589	68	CACCACCAGATACTGCTGAA	TRUE	TRUE	TRUE	TRUE	TRUE	510	GCAGTAGCAACTGTAACGTT	TRUE	TRUE	TRUE	TRUE	TRUE
QZN14_RS00470	gene	WP_001055343.1	50S ribosomal protein L23 CDS	ATGAATTTGTATGACGTAATCAAAAAACCTGTTATCACTGAGAAATCAATGGTTGCTCTTGAAGCAGGGAAATATACATTTGAAGTTGACACACGTGCACACAAACTTTTGATCAAACAAGCTGTTGAAGCTGCATTTGACGGAGTAAAAGTTGCAAGTGTAAACACTGTGACAGTTAAACCCAAAGCAAAACGTGTTGGTCGTTACACAGGTTTTACTTCAAAAACTAAAAAAGCTATTATCACTCTTACAGCTGATTCAAAAGCAATCGAGTTGTTTGCTGCTGAAGCTGAATAA	78589	78885	158	GCAGTAGCAACTGTAACGTT	TRUE	TRUE	TRUE	TRUE	TRUE	181	ACGACCAACACGTTTTGCTT	TRUE	TRUE	TRUE	TRUE	TRUE	spacer 2 self comp 1
QZN14_RS00475	rplB gene	WP_000511738.1	rplB CDS	GTGGGTATTAAAGTTTATAAACCAACGACAAATGGCCGTCGTAATATGACTTCTTTGGATTTTGCAGAAATCACTACAAACACTCCTGAGAAATCATTGCTTGTTTCACTAAAGAATAAAGCAGGACGTAACAACAACGGACGTATTACTGTTCGTCACCAAGGTGGTGGACACAAACGTCATTACCGTTTGATTGACTTCAAACGTAATAAAGATGGTGTTGAAGCAGTTGTTAAAACAATTGAATACGATCCAAATCGTACTGCAAATATTGCTCTTGTACACTATACTGATGGTGTTAAAGCTTACATCCTTGCGCCTAAAGGCCTTGAAGTAGGTCAACGCATTATTTCTGGTCCAGAAGCAGACATCAAAGTTGGTAACGCACTTCCGCTTGCT…	78903	79736	-113	GACGTTTGTGTCCACCACCT	TRUE	TRUE	TRUE	TRUE	TRUE	650	TTACAGAACCACGAACTGTA	TRUE	TRUE	TRUE	TRUE	TRUE	spacer 1 self comp 1
QZN14_RS00480	rpsS gene	WP_000533765.1	rpsS CDS	rpsS CDS	79835	80113	158	CTTTAAATAATGTACCACAA	TRUE	TRUE	TRUE	TRUE	TRUE	225	TGACCTTTGTAAGTACGTGT	TRUE	TRUE	TRUE	TRUE	TRUE
QZN14_RS00485	rplV gene	WP_000818141.1	rplV CDS	ATGGCAGAAATTACTTCAGCTAAAGCAATGGCTCGTACAGTGCGTGTTTCACCTCGTAAAACACGTTTAGTACTTGATCTTATCCGTGGTAAGAATGTTGCTGACGCAATCGCAATCTTAAAATTCACTCCAAACAAAGCAGCTCGTGTTATTGAGAAAACTCTTAACTCAGCAATTGCAAATGCAGAAAACAACTTTGGTTTGGAAAAAGCAAACTTGGTAGTATCTGAAACTTTCGCTAACGAAGGACCAACAATGAAACGTTTCCGTCCACGTGCGAAAGGTTCAGCTTCACCAATCAACAAACGTACAACTCACGTAACTGTAGTTGTATCAGAAAAATAA	80129	80473	-37	TGACCTTTGTAAGTACGTGT	TRUE	TRUE	TRUE	TRUE	TRUE	270	GAAGCTGAACCTTTCGCACG	TRUE	TRUE	TRUE	TRUE	TRUE
QZN14_RS00490	rpsC gene	WP_000529929.1	rpsC CDS	GTGGGTCAAAAAGTACATCCAATTGGTATGCGTGTCGGAATCATCCGTGACTGGGATGCGAAATGGTATGCTGAAAAAGAATACGCGGATTACCTTCATGAAGATCTTGCAATCCGTAAATTCATTAATAAAGAATTAGCTGACGCATCAGTTTCAACTATTGAAATTGAACGTGCAGTAAATAAAGTTATTGTTTCACTTCACACTGCTAAACCAGGTATGGTTATCGGTAAAGGTGGAGCAAACGTTGACGCTCTTCGTGGTCAACTTAACAAATTAACTGGAAAACAAGTACACATCAACATCATTGAAATCAAACAACCTGATTTAGATGCTCACCTTGTTGGTGAAAATATTGCTCGTCAATTAGAGCAACGTGTTGCTTTCCGTCGTGCTCAA…	80486	81139	-69	GAAGCTGAACCTTTCGCACG	TRUE	TRUE	TRUE	TRUE	TRUE	386	TTGCTTGTTTTTGAGCACGA	TRUE	TRUE	TRUE	TRUE	TRUE
QZN14_RS00495	rplP gene	WP_000960952.1	rplP CDS	ATGTTAGTACCTAAACGTGTTAAACACCGTCGCGAATTCCGTGGAAAAATGCGCGGTGAGGCTAAAGGTGGTAAAGAAGTTTCATTCGGTGAATATGGACTTCAAGCTACAACTAGCCACTGGATTACAAACCGTCAAATCGAAGCTGCCCGTATTGCGATGACTCGTTACATGAAACGTGGTGGTAAAGTTTGGATTAAAATCTTCCCACACAAATCATACACTGCAAAAGCTATCGGTGTACGTATGGGTTCTGGTAAAGGGACACCTGAAGGTTGGGTAGCACCAGTTAAACGTGGTAAAGTGATGTTTGAAATTGCTGGTGTTTCTGAAGAAGTTGCACGTGAAGCATTACGTCTTGCTAGCCACAAATTACCAGTTAAATGCAAATTCGTAAAA…	81143	81556	-87	TTTGACGGTTTGTAATCCAG	TRUE	TRUE	TRUE	TRUE	TRUE	365	TGCATTTAACTGGTAATTTG	TRUE	TRUE	TRUE	TRUE	TRUE
QZN14_RS00500	rpmC gene	WP_000775731.1	rpmC CDS	ATGAAACTTCAAGAAATTAAAGATTTTGTTAAAGAGCTTCGTGGATTGTCTCAAGAAGAACTTGCTAAGAAAGAAAACGAACTCAAAAAAGAATTGTTTGATCTTCGTTTCCAAGCTGCAGCAGGTCAACTTGAAAAGACTGCTCGCCTTGACGAAGTTAAGAAACAAATTGCACGTGTTAAGACTGTGCAATCAGAAATGAAATAA	81566	81772	116	TGCATTTAACTGGTAATTTG	TRUE	TRUE	TRUE	TRUE	TRUE			FALSE	FALSE	FALSE	FALSE	FALSE	only one viable target
QZN14_RS00505	rpsQ gene	WP_000440811.1	rpsQ CDS	ATGGAACGTAATCAACGTAAAACTCTTTACGGACGCGTAGTGTCTGACAAGATGGACAAAACAATCACAGTTGTAGTTGAAACTAAACGTAACCACCCAGTCTATGGTAAACGTATCAACTATTCTAAAAAATATAAAGCACATGATGAAAACAACGTTGCTAAAGAAGGCGATATCGTTCGTATCATGGAAACTCGCCCACTTTCAGCTACAAAACGTTTCCGTCTTGTGGAAGTAGTGGAAAAAGCTGTTATTATCTAA	81798	82058	-58	TACGTTTACCATAGACTGGG	TRUE	TRUE	TRUE	TRUE	TRUE	221	TTTCCACTACTTCCACAAGA	TRUE	TRUE	TRUE	TRUE	TRUE
QZN14_RS00510	rplN gene	WP_000615920.1	rplN CDS	ATGATTCAACAAGAAACTCGCTTGAAAGTTGCTGATAATAGCGGTGCTCGTGAGATCTTGACTATCAAAGTACTTGGTGGTTCAGGACGTAAATTCGCTAACATCGGTGACGTAATCGTTGCTTCTGTAAAACAAGCTACTCCTGGTGGAGCAGTTAAAAAAGGTGATGTGGTTAAAGCTGTTATCGTTCGTACAAAAACTGGTGCACGCCGCCCAGACGGTTCATACATCAAATTTGACGACAATGCTGCTGTAATCATCCGTGACGATAAAACTCCTCGCGGAACTCGTATCTTTGGCCCAGTTGCACGTGAATTGCGTGAAGGTGGCTACATGAAGATCGTTTCATTGGCACCAGAAGTACTTTAA	82083	82451	92	TTTCCACTACTTCCACAAGA	TRUE	TRUE	TRUE	TRUE	TRUE	299	CACGCAATTCACGTGCAACT	TRUE	TRUE	TRUE	TRUE	TRUE
QZN14_RS00515	rplX gene	WP_000497687.1	rplX CDS	ATGTTTGTAAAAAAAGGCGACAAAGTTCGCGTTATTGCTGGTAAGGACAAAGGCACTGAAGCTGTAGTTCTTAAAGCTCTTCCAAAAGTAAACAAAGTTGTTGTTGAAGGCGTAGCCCTCATCAAGAAACATCAAAAACCAAATAACGAAAACCCTCAAGGCGCTATCGTTGAAAAAGAAGCTCCAATCCATGTGTCAAACGTTCAAGTTCTTGATAAAAATGGTGTAGCAGGACGTGTTGGTTACAAAGTTGTTGACGGCAAAAAAGTTCGTTACAACAAAAAATCAGGCGAAGTGCTTGATTAA	82531	82836	-64	ATCTGAGATTAAAGTACTTC	TRUE	TRUE	TRUE	TRUE	TRUE	188	GAACTTGAACGTTTGACACA	TRUE	TRUE	TRUE	TRUE	TRUE
QZN14_RS00520	rplE gene	WP_000013545.1	rplE CDS	ATGGCAAATCGCTTAAAAGAAAAATATACTAATGAAGTTGTTCCTGCGTTGACAGAAAAATTTAACTATTCATCTGTTATGGCTGTGCCAAAAGTTGAGAAAATCGTTCTTAACATGGGTGTTGGTGATGCTGTATCAAACGCTAAAAATCTTGAGAAAGCTGCTGCTGAGTTAGCACTTATTTCAGGTCAAAAACCACTTATTACTAAAGCTAAGAAATCAATCGCTGGCTTCCGTCTTCGTGAAGGTGTAGCGATCGGTGCAAAAGTTACCCTCCGTGGTGAACGTATGTACGAATTCTTGGATAAATTAGTTTCTGTTTCACTTCCACGTGTACGTGACTTCCATGGTGTTCCAACGAAATCATTTGATGGACGTGGAAACTACACTCTTGGAGTT…	82860	83402	-94	GAACTTGAACGTTTGACACA	TRUE	TRUE	TRUE	TRUE	TRUE	344	ATGATTTCGTTGGAACACC	FALSE	FALSE	TRUE	FALSE	FALSE
QZN14_RS00525	gene	WP_001085698.1	type Z 30S ribosomal protein S14 CDS	TTGGCTAAAAAATCTATGATTGCTAAGAACAAACGCCCAGCGAAGTTCTCTACGCAAGCTTACACTCGTTGTGAAAAATGCGGACGTCCACACTCAGTTTACCGCAAATTCCAACTTTGCCGTGTTTGCTTCCGTGACTTGGCTTATAAAGGTCAAGTACCAGGCGTAACTAAAGCATCTTGGTAA	83420	83605	-141	AATTTGCGGTAAACTGAGTG	TRUE	TRUE	TRUE	TRUE	TRUE			FALSE	FALSE	FALSE	FALSE	FALSE	Only one viable target
QZN14_RS00530	rpsH gene	WP_000245501.1	rpsH CDS	ATGGTTATGACTGACCCAATTGCAGACTTTTTAACTCGTATTCGTAATGCTAACCAAGCAAAACATGAAGTGTTAGAAGTACCTGCATCAAACATTAAAAAAGGGATTGCTGATATCCTTAAACGTGAAGGTTTTGTAAAAAACGTTGAAGTTATTGAAGATGACAAACAAGGCATCATCCGTGTGTTCCTTAAATATGGACAAAATGGTGAACGTGTTATCACTAACTTGAAACGTATTTCAAAACCAGGTCTTCGTGTTTATACTAAACATGAAGATATGCCTAAAGTTCTTAACGGACTTGGTATTGCAATTGTATCAACTTCTGAAGGTCTTTTGACTGACAAAGAAGCTCGCCAAAAAAATGTTGGTGGAGAAGTACTTGCATATATTTGGTAA	83760	84158	87	GTCCATATTTAAGGAACACA	TRUE	TRUE	TRUE	TRUE	TRUE			FALSE	FALSE	FALSE	FALSE	FALSE	Only one viable target
QZN14_RS00535	rplF gene	WP_000086620.1	rplF CDS	ATGTCACGTATTGGTAATAAAGTAATTACATTGCCTGCAGGTGTTGAAATCATTAACAAGGATAATGTTGTTACTGTAAAAGGACCTAAAGGCGAACTCACTCGTGAGTTTAATAAAAATATTGGAATCACTGTTGAAGGGACTGAAGTAACAGTTACTCGTCCTAACGACTCAAAAGAAATGAAAACAATTCATGGTACAACTCGTGCGAACTTGAACAACATGGTCGTTGGTGTTTCTGAAGGTTTCAAAAAAGCTCTTGAAATGCGCGGTGTTGGTTACCGTGCACAACTTCAAGGATCAAAACTTGTTCTTTCTGTTGGTAAGTCTCACCAAGACGAAGTTGAAGCTCCAGAAGGTGTTACTTTTGAAGTGCCAACTCCAACAACAATCAACGTA…	84268	84804	179	TTGATCCTTGAAGTTGTGCA	TRUE	TRUE	TRUE	TRUE	TRUE	375	ACGTTGATTGTTGTTGGAGT	TRUE	TRUE	TRUE	TRUE	TRUE
QZN14_RS00540	rplR gene	WP_001865622.1	rplR CDS	GTGATTTCGAAACCAGATAAAAATAAAATCCGCCAAAAACGCCACCGTCGCGTTCGCGGTAAACTCTCTGGAACTGCTGATCGCCCACGTTTGAACATTTTCCGTTCTAATACAGGCATCTACGCTCAAGTAATTGATGACGTAGCGGGTGTAACGCTCGCAAGTGCATCAACTCTTGATAAAGAAGTTTCTAACGGAACAAAAACAGAACAAGCCGTTGTTGTCGGTAAACTTGTTGCTGAACGCGCAGTAGCTAAAGGTATTTCTGAAGTGGTGTTTGACCGCGGTGGATATCTCTATCACGGACGTGTAAAAGCTTTGGCTGACTCAGCTCGTGAAAACGGATTGAAATTCTAA	84905	85261	281	AACGGAAAATGTTCAAACGT	TRUE	TRUE	TRUE	TRUE	TRUE	281	CGTGATAGAGATATCCACCG	TRUE	TRUE	TRUE	TRUE	TRUE
QZN14_RS00545	rpsE gene	WP_000874200.1	rpsE CDS	ATGGCATTTAAAGATAATGCAGTAGAACTTGAAGAGCGCGTTGTTGCGATTAACCGCGTTACAAAAGTTGTTAAAGGTGGACGTCGTCTACGTTTTGCAGCTCTTGTAGTTGTTGGTGACCGTAATGGTCGTGTTGGTTTTGGTACAGGTAAAGCTCAAGAAGTACCAGAAGCTATTCGCAAAGCTGTTGAAGCTGCTAAGAAAAACATGGTTGAAGTTCCTATGGTCGGTACAACAATTCCTCACGAAGTTCGTTCAGAATTTGGTGGAGCGAAAGTATTGTTGAAACCAGCTGTTGAGGGTGCTGGGGTTGCCGCTGGTGGTGCTGTTCGTGCCGTCATCGAATTAGCAGGTGTTGCAGATATTACATCTAAATCACTTGGTTCAAACACTCCAATC…	85280	85774	83	CGTGATAGAGATATCCACCGCGG	TRUE	TRUE	TRUE	TRUE	TRUE	334	AACACCTGCTAATTCGATGACGG	TRUE	TRUE	TRUE	TRUE	TRUE
QZN14_RS00550	rpmD gene	WP_000057245.1	rpmD CDS	ATGGCTCAAATTAAAATTACTTTGACTAAGTCTCCAATCGGTCGCAAACCAGAACAACGTAAAACAGTTGTTGCCCTTGGACTTGGTAAATTAAACTCTTCAGTTGTTAAGGAAGATAATGCTGCCATCCGTGGTATGGTTAACGCTATCTCTCACTTAGTAACTGTTGAAGAAGCTTAA	85789	85968	-94	TGTTCTGGTTTGCGACCGATTGG	TRUE	TRUE	TRUE	TRUE	TRUE	128	AGATAGCGTTAACCATACCACGG	TRUE	TRUE	TRUE	TRUE	TRUE
QZN14_RS00555	rplO gene	WP_000766093.1	rplO CDS	ATGAAACTTCATGAATTAAAACCTGCAGAAGGATCACGTAAAGTCCGCAATCGTGTGGGTCGCGGTACATCTTCAGGTAATGGTAAAACTTCTGGACGTGGTCAAAAAGGACAAAAAGCGCGTAGTGGTGGTGGAGTACGCCTTGGTTTTGAAGGTGGACAAACTCCATTGTTCCGTCGTATGCCAAAACGTGGGTTCTCAAACATCAATGCAAAAGAATATGCTCTTGTGAACCTTGACCAATTAAATGTCTTTGAAGATGGTACTGAAGTAACTCCAGTTGTTCTTAAAGAAGCTGGAATCGTGCGTGCTGAAAAATCAGGCGTTAAAATTCTTGGTAATGGTGAATTAACCAAGAAATTGTCTGTTAAAGCAGCTAAATTTTCTAAATCTGCTGAA…	86093	86533	33	AATGCTAACGCCTTTACGAGGGG	TRUE	TRUE	TRUE	TRUE	TRUE	352	TGCTTTAACAGACAATTTCTTGG	TRUE	TRUE	TRUE	TRUE	TRUE
QZN14_RS00560	secY gene	WP_000478891.1	secY CDS	ATGTTTTTAAAATTACTTAGAGATGCACTCAAAGTAAAGATGGTAAGAAATAAAATTTTATTTACTATCTTTATCCTTCTTGTATTTCGTATCGGAACGCATATCACAGTACCGGGCATCAATGTTAAGAGTTTAGAACAAATGGGTGAACTTCCATTTCTAAATATGCTTAACTTAGTTAGTGGTAATGCAATGAGAAACTTTTCGGTATTCTCTATGGGAGTTAGCCCATACATTACTGCGTCTATTGTTGTTCAGCTACTTCAAATGGATATTCTTCCGAAGTTTGTTGAATGGGGAAAACAAGGAGAGGTAGGTCGTCGTAAGCTTAACCAAGCTACACGTTATATTTCTTTGTTCCTTGCATTCGTACAATCAATTGGTATTACTGCTGGTTTT…	86554	87858	-45	AAACTCTTAACATTGATGCC	TRUE	TRUE	TRUE	TRUE	TRUE	795	ATAACGGGAATAACACCAGC	TRUE	TRUE	TRUE	TRUE	TRUE
QZN14_RS00565	gene	WP_001050424.1	adenylate kinase CDS	ATGAATCTTTTAATTATGGGTTTGCCTGGTGCTGGTAAAGGTACTCAAGCAGCTAAGATTGTTGAAGAATTTGGTGTTGCTCACATCTCAACAGGGGATATGTTCCGCGCCGCAATGGCTAATCAAACCCAAATGGGACGTTTAGCTAAAAGTTATATTGATAAAGGTGAATTGGTTCCTGATGAAGTAACAAACGGGATTGTAAAAGAGCGCTTAGCTGAGGATGATATCGCAGAAAAAGGTTTTTTACTTGATGGATATCCACGTACTATTGAGCAAGCACACGCCTTAGATGCTACGCTTGAAGAACTAGGACTACGCTTAGATGGTGTTATTAATATTAAAGTGGATCCAACATGCCTTATAGAGCGTTTGAGTGGCCGTATTATCAATCGTAAA…	87953	88591	111	TTTGATTAGCCATTGCGGCG	TRUE	TRUE	TRUE	TRUE	TRUE	429	TCTTCTTTATAATCTACTGG	TRUE	TRUE	TRUE	TRUE	TRUE
QZN14_RS00570	infA gene	WP_001040189.1	infA CDS	GTGGCAAAAGAAGATGTGATTGAAATTGAAGGTAAAGTTGTTGAAACTATGCCTAACGCAATGTTTACTGTTGAGTTGGAAAATGGACACCAAATTTTGGCAACTGTATCAGGAAAAATCCGTAAAAACTACATCCGTATTTTGGTAGGTGATCGTGTTACTGTTGAAATGAGCCCATACGATTTAACACGTGGACGCATCACATACCGCTTTAAATAG	88707	88925	104	GTCCACGTGTTAAATCGTAT	TRUE	TRUE	TRUE	TRUE	TRUE			FALSE	FALSE	FALSE	FALSE	FALSE	no viable p2
QZN14_RS00575	rpmJ gene	WP_000868345.1	rpmJ CDS	ATGAAGGTAAGACCATCGGTTAAACCAATTTGCGAATACTGTAAAGTTATTCGTCGTAACGGTCGTGTTATGGTAATTTGTCCGACAAATCCAAAACACAAACAACGTCAAGGATAA	88951	89067	173	TGTTTGTGTTTTGGATTTGT	TRUE	TRUE	TRUE	TRUE	TRUE			FALSE	FALSE	FALSE	FALSE	FALSE
QZN14_RS00580	rpsM gene	WP_000090785.1	rpsM CDS	ATGGCTCGTATTGCTGGAGTTGATATTCCAAATGACAAACGTGTAGTAATTTCACTTACTTATGTATACGGAATTGGTCTTTCTACATCTAAAAAAATCTTAGCAGCTGCAGGTATTTCTGAAGATATCCGCGTTAAAGATTTGACACCAGATCAAGAGGACGCTATCCGTCGTGAAGTTGATGCAATCAAAGTTGAAGGTGACCTACGTCGTGAGGTAAACTTGAATATTAAACGTTTGATGGAAATCGGTTCATACCGTGGAATCCGTCACCGTCGTGGACTTCCTGTCCGTGGACAAAATACTAAAAATAACGCTCGCACTCGTAAAGGTAAAGCTGTTGCGATTGCAGGTAAGAAAAAATAA	89085	89450	81	CTGGTGTCAAATCTTTAACG	TRUE	TRUE	TRUE	TRUE	TRUE			FALSE	FALSE	FALSE	FALSE	FALSE	no viable p2
QZN14_RS00585	rpsK gene	WP_001118387.1	rpsK CDS	TTGGCTAAACCAACACGCAAACGTCGTGTGAAAAAGAACATCGAATCTGGTGTTGCTCATATTCACGCTACATTCAATAACACTATTGTTATGATTACAGATGTGCATGGTAACGCTCTTGCATGGTCATCAGCTGGTGCTCTTGGATTTAAAGGTTCTCGTAAATCTACTCCATTTGCTGCTCAAATGGCTGCTGAAGCTGCTGCTAAATCTGCACAAGAACACGGTCTTAAAACTGTTGAAGTTACTGTAAAAGGTCCTGGTTCAGGTCGTGAATCTGCTATCCGTGCCCTTGCTGCAGCTGGTCTTGAAGTAACTGCAATTCGTGATGTGACTCCTGTACCACATAATGGTGCTCGTCCTCCAAAACGTCGTCGTGTATAA	89468	89851	128	TTCAAGACCAGCTGCAGCAA	TRUE	TRUE	TRUE	TRUE	TRUE	363	GATTATACACGACGACGTTT	TRUE	TRUE	TRUE	TRUE	TRUE
QZN14_RS00590	gene	WP_000568977.1	DNA-directed RNA polymerase subunit alpha CDS	ATGATTGAGTTTGAAAAACCAATAATAACAAAAATTGATGAAAATAAAGATTACGGCAGATTTGTCATCGAACCACTAGAACGTGGCTACGGTACAACTCTAGGAAACTCTCTTCGTCGTGTGCTTCTGTCTTCACTTCCAGGTGCAGCAGTCACATCAATCAAAATTGATGGAGTATTACACGAATTTGATACTATCCCAGGTGTACGTGAAGATGTGATGCAAATCATCCTTAATGTAAAAGGACTTGCTGTGAAATCTTACGTCGAAGACGAAAAGATTATCGAACTAGACGTTGAAGGTCCTGCAGAAATTACTGCCGGAGATATTTTAACAGATAGTGATATCGAAATTGTAAACCCTGACCATTATCTTTTCACAATTGCTGAAGGTCACAGT…	89901	90839	289	TCACATCTTCACGTACACCT	TRUE	TRUE	TRUE	TRUE	TRUE	743	AATCAAGTTCCTCAATTGTG	TRUE	TRUE	TRUE	TRUE	TRUE	p2 --> cjb111 and cnctc 10/84 both have 19 bp alignment
QZN14_RS00595	rplQ gene	WP_000331497.1	rplQ CDS	ATGGCTTACCGTAAACTAGGACGCACTAGCTCACAACGTAAGGCAATGCTTCGTGATTTGACAACCGATCTTCTTATCAACGAATCAATTGTAACTACTGAAGCACGTGCTAAAGAAATCCGTAAAACAGTTGAAAAAATGATTACTCTAGGTAAACGTGGTGATTTACATGCTCGTCGTCAAGCTGCTGCTTATGTACGTAATGAAATTGCATCAGAAAACTATGATGAAGCTTCTGATAAATATACATCAACAACAGCTCTTCAAAAACTTTTTGACGACATCGCACCTCGTTATGCTGAACGTAACGGAGGATACACTCGTATTCTTAAAACAGAACCACGCCGTGGCGATGCTGCCCCAATGGCAATTATTGAATTAGTATAA	90854	91240	197	TGATTCGTTGATAAGAAGAT	TRUE	TRUE	TRUE	TRUE	TRUE	358	TAATTCAATAATTGCCATTG	TRUE	TRUE	TRUE	TRUE	TRUE
QZN14_RS00680	gene	WP_000976811.1	hypothetical protein CDS	ATGATGAAAAAATATGTAAAATGGTTAATTCCCATATCTATTATTGGGATGTTACTAGCAGGTTGTCAAATGAATAGTGAATCTAAAAGTCAGTCAAACGAAGTAAAAAATAGCAAACAGTCAGCAGTAAAGAAAGGTAAAAAAGTAATAAAAAAAGAACAAGTAGCTTATCTCAAAAAGTATGAAAAAGAATTAACTGAATATGTCAAAACCCAAAATCCAGATATTAGCGAAATTAAGTATGATTGGAATAGTGTGCGTATAGTGGAAGCTAGTAATGGAACCCCTCAAGGCGGAGAGCAGCTATTATTAATTTGGGGTTATGCAAATGGCAGTGAATTAACCAATTTTACTCTAAATTTCACATTGGGTGATAATCAAATGCCTAATATTGACTCA…	98192	98626	64	TTCGCTAATATCTGGATTTT	FALSE	FALSE	TRUE	FALSE	FALSE	344	TGTGAAATTTAGAGTAAAAT	TRUE	TRUE	TRUE	FALSE	TRUE	All MM0 at least 1 (paste target)
QZN14_RS00685	gene	WP_000840976.1	hypothetical protein CDS	ATGGCAGAAAGTGCTAATACAGTTCGATCGAATTCTTTTGTTTTAGAAGAATTAACTGAATTTCAAAGAGAAAAGTTAAAAAATGGGGAGTCAGTTAAGTTTAATTTTTCTAAAGATGTTAAGAAAGGAAATCAAATCACCCAAGGTGGCTCAAATCTCCCAAATGATGGGAGTGTCTATCTTCAGCCTAATAAGTCCTTATAA	98696	98899	212	TGGGAGATTTGAGCCACCTT	FALSE	TRUE	TRUE	FALSE	FALSE			FALSE	FALSE	FALSE	FALSE	FALSE	Only one viable target
QZN14_RS00690	gene	WP_000716196.1	hypothetical protein CDS	ATGAAAAAACATATAAAAAGTATCATACCAATAGTTCTTATTGGTATGATACTAGGAGGCTGTCAAATGAATAGTGAACATAAAAGTCAGTATAATGAAACAAAAAGTAGCAAGCAATCAGAAGTGAAGAAAGATAAAAAAATGACAAAAAAAGAACAATTAGCTTATCTCAAAGAGCATGAACAAGAAATAATTGATTTTGTAAAATCTCAGAATAAAAAGATAGAATCTGTACAAATTGATTGGAATGATGTTCGATGGAGTAAAGGGGGAAATGGTACACCTCAAGGAGGAGGAGAGGGGATTTTACTTTTTGGGGAGATTAATAATGATTCTGAATCAAGTTGGAGAGTTGATATTGATATAGAAAAAGGACGGCTAGACCTAAAAAATATGTAT…	99050	99490	139	ATCATACCAATAAGAACTAT	FALSE	TRUE	TRUE	FALSE	FALSE	408	AATTTACCTCCAATTCGTAT	FALSE	TRUE	TRUE	FALSE	FALSE	Spacer 1 self-comp of 1, Spacer 2 AGG
QZN14_RS00695	gene	WP_000073534.1	hypothetical protein CDS	TTGAGTAATTGGAACTTAGAAAGTTTTGATAACCTATTTGCTACTTTAGCAGAATCAACATACACAAAAAGACCAAGTAACTTTACATATAATGAATTGAATCCTAAGTTGCTACGACAACTGAACTCAGGTAGTTCTGTTGAATTGGATTTCTCAAAATCTGTTAAGAAAGGAAAAAAAGTTATCGAAGGCGGTCAGAACCTCCCCAATGATGGTATTGTCTACCTGCAACCAGATAAGTCCTTAAAATCTATTGATGAAAAAGTAGAGGTTCGCGTTCCTGATGTCAATGGCGGTTATCACTCTGAGCATTGTGTTACTAATTCCTATCAGAAAGGTTACTGA	99483	99827	27	TCATTATATGTAAAGTTACT	FALSE	TRUE	TRUE	FALSE	FALSE			FALSE	FALSE	FALSE	FALSE	FALSE	Only one viable target
QZN14_RS00700	gene	WP_000161849.1	nucleotidyltransferase family protein CDS	ATGACTAAAATTTATCATATGATTTTATGTAATTCTGATATAATGAAGATTTTAGCTATAATAAAATCTCTTCCACTGAATGATTGTTGGCTGTGTGCTGGCACATTGAGAAACTTTATATGGAATAAACTTTCTGGAATAAATGAGACATTGACATCAGACATTGATGTTGTATTTTTTGATAAAAATATTTCTTATGAAGAAACGGTGGTATTAGAACAACAATTAAAGGATAACTATCCACAGTACGATTGGGAACTTAAAAATGAATTTTACATGAACACTCATTCTCCTAATACCCCAAAGTATACTAGCTCTAAAGATGCTATTTCGAAATTTCCTGAAAAGTGTACTGCAGTGGGAGAAAGGTTAGATGATAGAAATCAACTCGAACTTTAC…	100617	101168	72	CACAGCCAACAATCATTCAG	TRUE	TRUE	TRUE	TRUE	TRUE	401	ATATTTCCTCTTCACCATAA	TRUE	TRUE	TRUE	TRUE	TRUE
QZN14_RS00705	gene	WP_000784700.1	YjdF family protein CDS	ATGAAAATGACAGTCTATTTTGATGGTAATTTTTGGTTGGGTTTGATTGAGTACGATGATGATGGTGATTACAAAGTTTTTCGGTATTTTTTTGGAAAAGAACCTAAAGATGATGATGTTTTTAATTTTATAAATCATAAACTTAATGATTTGATAAAAAAATACGAGTTTGTTAAAACGGATATTTCTCTAAAGCGTACGAATGAACACAAAAAAAGTCCTAAAAGAATGCAAAGAGAAATTAATAGAGAAAAACGTAAGCCAGTAGTATCTACAAAAGCGCAATTGGCGATGAAAACTATTCATATGAGTATAAAAAACGAACGTCAATTAAGTCAGAAATGTAAGAAAAATGAGTTAAGAAAGCATCGGTACCAATTAAAACAAGAAAAACGTTAC…	101388	101807	72	ATTGCAATGGACGACCTGGA	TRUE	TRUE	TRUE	TRUE	TRUE	374	AACGTTTTTCTTGTTTTAAT	TRUE	TRUE	TRUE	TRUE	TRUE
QZN14_RS00710	gene	WP_001204193.1	sigma-70 family RNA polymerase sigma factor CDS	TTGAGAGATTTTGAGGAGTTGTTTGATAAAGTAAAGCCAATCGTAATGAAGCTGAGAAGAAATTATTTTGTTCAACTTTGGGAATATGATGATTGGATTCAAGAAGGACGTATTGTACTTTTTAGGTTGCTTGAAGAGCATCCGTATTTATTGGATAATGAAAGCAAACTATTCATTTACTTTAAAACAAAATTTTCAAATTATTTAAACGATGTATTAAGACACCAAGATTGTCAAAAGCGACAATTTAATAAAATGCCTTATGAAGAAATCAGTGAAGTTAGTCATTATGTTAAGAGTAAAGGACTAGTTTTAGATGACTATATTGCTTATCGTGATACTTTAACAAAAGTGGAAGAAACTTTGTCAGATATTGATAAAGAAAAATTTGAAAAACTG…	102007	102486	-47	CTTCTCAGCTTCATTACGAT	TRUE	TRUE	TRUE	TRUE	TRUE	258	ACTTCACTGATTTCTTCATA	TRUE	FALSE	TRUE	TRUE	FALSE	Spacer 2 AGG
QZN14_RS00715	gene	WP_000049277.1	histidine phosphatase family protein CDS	ATGAGTAAAGTTCGTTTATATATCGCTCGTCATGGTAAAACAATGTTTAATACAATTGGTCGTGCTCAGGGGTGGAGTGATACTCCTTTAACTACTTTTGGAGAACTCGGGATTAAAGAGCTTGGTTGGGGACTAAAGGCTTCAAATATTAGTTTTAAAGAGGCTTTTTCTAGTGATAGTGGACGTACTTTACAAACTATGGAAATTATTCTCAGGGAAGTGCAACAAGAAAATATTCCCTATACGAGAGATAAACGAATCCGCGAGTGGTGCTTTGGTAGTTTGGATGGAGGATATGATGGCGACCTTTTTAATGGCGTTCTGCCTCGAGTTTCAAACGGAGATATGAGCCATTTGACACACGAAGAAATTGCTAATTTGATTTGTCAAGTTGATACG…	102608	103300	36	AACTACCAAAGCACCACTCG	TRUE	TRUE	TRUE	TRUE	TRUE	414	CGGTTACTCAATATTGCCCA	TRUE	TRUE	TRUE	TRUE	TRUE
QZN14_RS00720	gene	WP_000739666.1	D-alanyl-D-alanine carboxypeptidase family protein CDS	ATGAAAAAAAATAAAATTATCCGATTCAGTTTAGTTGGTGTTCTACTTGCGATACTATGCTTTAGTCTTTTTGCTTTATTGAAGCCTAACAGTCAACAATCATCATCTCAAAAGTTGAGGAATGAGGATATAAAAAAGACATCCTCTCAAAAAAGAAATAAGAAATTACGATTACCAGCTGTATCATCAAAAGATTGGAACTTGATTTTGGTCAATCGTGACCATAAACATGAAGAATTAAGTCCAGATGTGGTGCCTGTTGAAAATATTTATTTGGATAAACGTATTACGAAGCAAGCTACTCAGTTTTTAGAGGCTGCTAGAGCAATTGATTCACGAGAACATTTAATTTCGGGTTATCGTAGTGTTGCCTATCAGGAGAAGTTGTTCAATTCTTAT…	103297	104049	260	CAATCTTTTGATGATACAGC	TRUE	TRUE	TRUE	TRUE	TRUE	659	CAGACTCTACCCCAACATAG	TRUE	TRUE	TRUE	TRUE	TRUE
QZN14_RS00725	gene	WP_001231504.1	glucosaminidase domain-containing protein CDS	ATGAGGAAACGTTTTTCCTTGCTAAATTTTATTGTTGTTACTTTTATTTTCTTTTTCTTTATTCTTTTTCCGCTTTTAAACCATAAGGGAAAAGTAGATGCTAATTCTAGGCAGAGTGTTACCTACACCAAAGAAGAATTTATACAAAAAATTGTGCCAGATGCGCAAGATCTAGGAAAGTCGTACGGTATTCGTCCTTCATTTATTATTGCACAGGCGGCTTTGGATTCTGATTTCGGAGAGAAAATATTAGCTAATAAGTATCATAATCTGTTTGGTTTGCTTGCAGAACCAGGAACGCCCTCAATTACCTTAAATGATAGTAGTACAGGAAAAAAACAGGAAAAGCAATTTACTCATTATAAATCTTGGAAGTATTCAATGTATGATTACCTTGCT…	104046	104621	174	TTTCCCTTATGGTTTAAAAG	TRUE	TRUE	TRUE	TRUE	TRUE	300	CTATCATTTAAGGTAATTGA	TRUE	TRUE	TRUE	TRUE	TRUE
QZN14_RS00730	hrcA gene	WP_001873813.1	hrcA CDS	GTGATTACACAACGTCAAAATGATATTTTGAATTTAATCGTTGAGTTATTTACACAAACTCATGAACCAGTAGGGTCTAAAGCTTTACAGAGAACGATTGATTCTAGTAGCGCCACTATTCGTAATGATATGGCAAAACTAGAGAAGTTGGGGTTATTGGAAAAAGCACACACTTCTAGTGGACGGATGCCGAGTCCAGCTGGTTTTAAGTATTTTGTAGAGCACTCCCTTAGACTAGATAGTATTGATGAGCAAGATATTTATCATGTTATAAAAGCTTTTGACTTTGAAGCATTCAAATTAGAAGACATGCTTCAAAAAGCTAGTCATATTTTATCGGAGATGACGGGCTATACATCCGTTATTTTAGATGTGGAGCCAGCTCGTCAACGTTTGACA…	104764	105798	69	TACTTAAAACCAGCTGGACT	TRUE	TRUE	TRUE	TRUE	TRUE	465	ATAGCAAACTGCACTGTCAC	TRUE	TRUE	TRUE	TRUE	TRUE
QZN14_RS00735	grpE gene	WP_001869793.1	grpE CDS	ATGGCAGTATTCAATAAGTTATTTAAAAGGAGGCACTCAGTGTCAGAAGAAATTAAAAAAGACGATTTACAGGAAGAAGTGGAAGCCACTGAAACTGAAGAGATAGTTGAGGAAGTTATTGAAGAAATTCCTGAAAAATCAGAGTTAGAACTCGCAAACGAGCGTGCTGATGAGTTTGAAAATAAATACTTGCGTGCTCATGCAGAAATGCAGAATATACAGCGTCGCTCTAGTGAAGAACGTCAACAACTTCAACGCTATCGTTCTCAGGATCTGGCAAAAGCAATCTTACCATCGCTTGACAATCTAGAACGTGCCTTGGCTGTTGAAGGGTTGACAGATGATGTTAAAAAAGGTTTAGAAATGACTCGTGATAGCCTTATTCAAGCACTAAAGGAA…	105801	106373	189	AACTATCTCTTCAGTTTCAG	FALSE	FALSE	TRUE	FALSE	FALSE	434	GAACTGCCATATGAAAGTTG	TRUE	TRUE	TRUE	TRUE	TRUE
QZN14_RS00740	dnaK gene	WP_000034648.1	dnaK CDS	ATGTCTAAAATTATTGGTATTGACTTAGGTACAACAAACTCAGCAGTAGCAGTTCTTGAAGGGACTGAATCAAAAATCATTGCTAACCCAGAAGGCAATCGTACAACTCCTTCAGTAGTATCATTCAAAAATGGTGAGATTATCGTGGGTGATGCTGCAAAACGTCAAGCGGTAACAAATCCAGATACTGTTATCTCTATCAAATCAAAGATGGGAACTTCTGAAAAAGTTTCTGCAAATGGTAAAGAATATACTCCTCAAGAAATTTCAGCAATGATTCTTCAATACCTTAAAGGTTATGCTGAAGACTATCTTGGAGAAAAAGTAGAAAAAGCAGTTATTACTGTTCCAGCTTACTTCAACGATGCACAACGTCAGGCAACTAAAGACGCTGGTAAA…	106554	108383	85	TTGATAGAGATAACAGTATC	TRUE	TRUE	TRUE	TRUE	TRUE	445	GTCCATACCATAAGCAAGTG	TRUE	TRUE	TRUE	TRUE	TRUE
QZN14_RS00745	dnaJ gene	WP_001066280.1	dnaJ CDS	ATGAACAATACAGAATTTTATGATCGTCTTGGCGTTTCAAAAGATGCTTCTCAGGACGAAATAAAAAAAGCTTACCGTAGGATGTCTAAGAAATACCATCCAGATATTAATAAGGAAGCGGGAGCAGAGGAAAAATATAAAGAGGTTCAAGAAGCTTATGAAACCTTGAGTGATACACAAAAACGTGCTGCCTATGATCAATATGGCGCTGCTGGGGCAAATGGCGGTTTTGGTGGCTTCGATGGTGGTGGCTTTGGTGGTTTTGAAGACATCTTCTCAAGCTTTTTTGGTGGAGGAGGGATGCGCAATCCTAATGCACCACGTCAAGGAGATGACCTACAATATCGTGTTAATTTAAGTTTTGAAGAAGCTATCTTTGGAGCTGAAAAAGAAGTATCT…	108672	109787	180	ATGACACTTAATAAAACAGA	TRUE	FALSE	TRUE	TRUE	TRUE	758	ATCCATTACGCTCAAACTGT	TRUE	TRUE	TRUE	TRUE	TRUE
QZN14_RS00750	gene	WP_000256869.1	PLP-dependent aminotransferase family protein CDS	ATGGTAACCAAAGTTGAAGAGATTCGCTCATATTTGATAGCTTCTATACAAAATGGTAAGTTGGCTCCAGGAGATCGCCTACCATCTATAAGACAGTTAGCTAATCAATTTTCCTGTAACAAAGATACAGTGCAACGAGTTTTGATGGAATTGCGTTTTGATAATTATATCTATGCAAAGCCTAGGTCAGGCTATTACGTCTTTGATTCTCATCAAGAGGAAGTTGAAGAAGGGGTTAGTTTACCAAACTCTGAGATTGCAAATATAGCTTATGATGATTTTAGATTGTGTTTGAATGAGACCCTTATTGGTAGGGAAGATTACCTTTTCAATTATTACTATCGTCAAGAAGGTCTTCTTGATTTAAGTAAAGCAGTGGCTAAATTAATGGAAGAAACA…	109905	111152	-115	TTAGCTAACTGTCTTATAGA	TRUE	TRUE	TRUE	TRUE	TRUE	411	GTAATAACAATATCATCAAG	TRUE	TRUE	TRUE	TRUE	TRUE
QZN14_RS00755	truA gene	WP_000199170.1	truA CDS	ATGACAAGGTATAAGGCACAGATTTCTTATGATGGTTCAGCTTTTTCAGGCTTCCAAAGACAACCAAATTGTAGGACAGTTCAAGAAGAAATTGAGAGAACTCTTAAGCGCCTAAATAGCGGGAACGATGTGATAATCTATGGTGCTGGTCGCACAGATGCTGGTGTTCATGCTTATGGACAAGTTATTCATTTTGATTTACCACAGGCGCGTGATGTAGAAAAATTACGCTTTGGTTTAGATACACAGTGTCCAGACGATATTGATATTGTTAAAGTAGAGCAAGTGTCTGATGATTTTCATTGTCGATATGATAAACACATTAAAACTTATGAGTTTTTAGTAGATATCGGTAGGCCGAAAAATCCTATGATGAGAAACTATGCAACACATTACCCT…	111223	111999	81	TTTTCTACATCACGCGCCTG	TRUE	TRUE	TRUE	TRUE	TRUE	395	GCTCAATAATGACAGGATAA	TRUE	TRUE	TRUE	TRUE	TRUE
QZN14_RS00760	gene	WP_000857672.1	bifunctional hydroxymethylpyrimidine kinase/phosphomethylpyrimidine kinase CDS	ATGAAGACGAGGAATGTTTTAGCAATTTCAGGAAATGATATTTTCTCTGGCGGCGGCTTGCATGCAGATTTAGCAACTTACGTTGTTAATAAATTACATGGTTTTGTGGCAGTAACATGCTTAACAGCAATGTCAGATAAAGGGTTTGAAGTCATTCCTATAGAGGCATCTATACTAAAGCAGCAACTAGAAAGTTTAAAAGATGTAGAGTTTGGGTCTATTAAACTAGGATTGCTTCCCAATGTAGAAACAGCACAAGTTGTTTTGGAATTTGTAAAATCAAAACAAGAATGTCCAGTAGTCTTAGACCCAGTCTTAGTTTGTAAAGAAAATCATGATTTAGAAGTTAGCCAATTACGTGAGCAGCTAATTGCGTTTTTCCCATATGCTGATGTGATT…	111962	112720	201	TTTCTTTACAAACTAAGACT	TRUE	TRUE	TRUE	TRUE	TRUE	746	TTAAAATCTCCTAAAAATGT	TRUE	TRUE	TRUE	TRUE	TRUE
QZN14_RS00765	gene	WP_001224405.1	ECF transporter S component CDS	ATGAGGAAAGAGAAAACTAGTCAATTGGTTCAATTGGCAATTGTAACAGCTATATCTATTGTATTGGGGATGTTTATAAGTATTCCGACACCAACAGGTTTTTTGACATTACTAGATGCTGGAATATTCTTTGCTGCCTTTTACTTTGGCAAAAAAGAAGGGGCTGTGGTAGGTGCCTTAGCTGGTTTTTTAATTGATTTATTGAAAGGTTATCCCAATTGGATGTTCTTTAGTTTATTGATTCATGGGGCGCAAGGGTATTTAGCGGGTTTACCAGGTAGAAGACGTCTTTTAGGTCTTATTAGTGCAACTCTTGTTATGGTATTAGGTTATGCTATAGCTAGTGGATTGATGTATGGTTGGGGAGCTGTTTTACCAGATATTCCTGGCAATATTATG…	112730	113194	308	AGTAATGTCAAAAAACCTGT	TRUE	TRUE	TRUE	TRUE	TRUE	273	CCTAAAAGACGTCTTCTACC	TRUE	TRUE	TRUE	TRUE	TRUE
QZN14_RS00770	gene	WP_000599671.1	TIGR01440 family protein CDS	ATGATACTAGATTATAATAAGTTAAAGCAGGAAACTAAAGCTATTGTAGTTGATATTATTGAGCGTAGTGCTCTTAAAAAAGGTCAAATTTTTGTACTAGGTCTATCATCTAGTGAGGTTTCTGGTGGTTTAATTGGAAAAAATTCTAGTTCTGAAATTGGTGAAATTATCGTTGAAGTTATCCTCAAAGAGTTACATTCACGCGGCATCTATTTAGCAGTTCAAGGTTGTGAACATGTTAATAGGGCGTTGGTTGTTGAAGCAGAATTGGCTGAACGTCAACAGTTGGAAGTCGTTAATGTTGTTCCTAATCTACATGCTGGCGGTAGTGGTCAGGTTGCAGCTTTTAAGTTGATGACATCACCAGTTGAGGTTGAAGAAATTGTGGCACATGCTGGA…	113191	113760	90	CGCGTGAATGTAACTCTTTG	TRUE	TRUE	TRUE	TRUE	TRUE	450	TCACGACTAATTGGAATCAA	TRUE	TRUE	TRUE	TRUE	TRUE	Spacer 1 AGG
QZN14_RS00775	gene	WP_000631143.1	mechanosensitive ion channel family protein CDS	ATGATTACTTTAGAAAAATTTATTGACCATCTTAATGTAGAGGAAGTTTTATTTACTTTCTTCACCAAACTAATATCAATCTTATTATTAATCATTGCATTCGTTATCGTTAGGCAAGTCATCAATTATCTTTTCGAAAAGACTGTTAATCGCTCACTCGCCTTTTCTAGACAAAAAGTAGCTCGTCAAAAAACATTAGCTAAACTTTCTCACAATGTTTTAAACTATACCCTTTATTTCTTTCTATTCTATTGGATTTTAAGTATATTGGGCGTTCCAATTTCTAGTTTATTAGCTGGGGCTGGTATTGCTGGGGTTGCTATTGGACTTGGTGCTCAAGGCTTCTTATCAGATGTTGTCAATGGCTTTTTTATTCTGCTAGAAAACCAATTTGATGTT…	113797	114639	182	CTTTTAAAATACTTGCTCTA	TRUE	TRUE	TRUE	TRUE	TRUE	481	ACACAAATTCATGATTTCGA	TRUE	TRUE	TRUE	TRUE	TRUE
QZN14_RS00780	tig gene	WP_000107754.1	tig CDS	ATGTCTACATCATTTGAAAATAAAGCTACAAACCGTGGTATTATCACATTTACAATTAGTCAAGATGAGATCAAGCCAGCTCTTGATCAAGCATTCAACAAAGTTAAAAAAGATTTGAACGTTCCAGGATTCCGTAAAGGACATATGCCTCGTACAGTTTTCAACCAAAAATTTGGTGAAGAAGCACTCTACGAAAATGCATTGAATTTAGTGTTGCCAAAGGCTTACGAAGCAGCTGTTGCAGAACTTGGTTTAGACGTTGTTGCTCAACCAAAAATTGATGTTGTATCAATGGAAAAAGGTCAAGATTGGAAGTTGACAGCTGAAGTTGTTACAAAACCAGAAGTTAAACTTGGGGATTACAAAGACCTTTCAGTAGAAGTTGATGTTTCAAAAGAA…	114796	116079	-25	TTGTAAATGTGATAATACCA	TRUE	TRUE	TRUE	TRUE	TRUE	741	GCAAGTTCATCATCAAGTGC	TRUE	TRUE	TRUE	TRUE	TRUE
QZN14_RS00785	rpoE gene	WP_000418430.1	rpoE CDS	TTGGAATTAGAAGTATTTGCTGGGCAAGAAAAAAGTGAACTTTCGATGATTGAAGTTGCTCGCGCTATTTTAGAGCAACGTGGTCGTGATAACGAAATGTACTTCAGCGATTTGGTAAATGATATTCAAACCTACCTTGGAAAATCTGACTCAGCAATCCGTGAGTCATTGCCATTTTTCTATTCAGATTTGAATACAGACGGAAGTTTTATTCCACTTGGCGAAAACAAATGGGGACTTCGTTCATGGTATGCTATCGATGAAATTGACGAGGAAATCATCACTCTTGAAGAAGATGAAGATGGCGCTCCAAAACGTAAGAAGAAACGTGTCAATGCTTTCATGGATGGTGATGAAGATGCTATTGATTACAATGATGATGATCCAGAAGATGAAGAT…	116268	116843	32	AGAAAAATGGCAATGACTCA	TRUE	TRUE	TRUE	TRUE	TRUE	414	TCTTCATCATATTCTAAACT	TRUE	TRUE	TRUE	TRUE	TRUE
QZN14_RS00790	gene	WP_000170433.1	CTP synthase CDS	ATGACAAAGTATATTTTTGTTACAGGTGGTGTGGTCTCTTCTATTGGTAAGGGGATTGTTGCAGCAAGTCTTGGGCGCTTACTAAAAAACCGTGGGCTAAAGGTGACAATTCAAAAATTTGATCCATATATTAATATTGACCCAGGGACAATGAGCCCTTATCAACATGGGGAAGTTTATGTTACAGATGATGGTGCAGAAACTGACCTTGACCTTGGACACTACGAGCGTTTTATTGATATTAACTTAAACAAGTATTCAAATGTTACAACGGGTAAGATTTATAGTGAAGTTCTTAAAAAAGAACGCCGTGGAGAATACCTTGGTGCAACTGTTCAAGTTATCCCACACGTTACGGATGCTTTGAAAGAAAAAATCAAACGTGCTGCGACAACTACA…	117116	118720	158	GAATTGTCACCTTTAGCCCA	TRUE	TRUE	TRUE	TRUE	TRUE	550	CGGTTTTGTTTTCATTTCGC	TRUE	TRUE	TRUE	TRUE	TRUE
QZN14_RS00795	gene	WP_000723857.1	alpha/beta hydrolase CDS	ATGAAAAAGATTCGATTATCAAAGTTTATTAAAATGATTGTTGTTATTTTGTTTTTAATTAGTGTAGCAGCTAGTTTTTATTTTTTCCACGTTGCCCAAGTTCGAGATGATAAATCCTTTATTTCAAATGGTCAACGTAAGCCTGGAAACTCTTTATATGCTTATGATAAATCCTTTGATAAGCTATTAAAGCAAAAAATAGAAATGACAAACCAAAATATAAAGCAAGTTGCTTGGTATGTTCCTGCTGCTAAGAAAACTCATAAGACAGTTGTTGTCGTTCATGGTTTTGCGAATAGCAAAGAGAATATGAAGGCATATGGTTGGCTGTTTCATAAGTTAGGATACAATGTTCTTATGCCTGACAACATTGCACATGGTGAAAGTCATGGGCAGTTG…	118829	119755	89	CATCTCGAACTTGGGCAACG	TRUE	TRUE	TRUE	TRUE	TRUE	419	TCCATTTGATAATGTTCTCG	TRUE	TRUE	TRUE	TRUE	TRUE
QZN14_RS00805	gene	WP_000049182.1	dUTP diphosphatase CDS	ATGTCAAAAGTACGTGGCTTTGAATTAGTTAGCCAATTTAGCAATAAAGAGTTATTACCAAAACGAGAAACAGCTCACGCAGCTGGCTATGATTTAAAAGTAGCTAAAAAAACGGTTATTGAACCTGGTGAAATTACATTGGTCCCGACCGGTATTAAAGCACACATGCAACCAGGGGAGGTCCTGTACCTTTATGATCGTTCATCGAATCCACGTAAAAAAGGGATTGTCCTAATAAATTCAGTTGGTGTTATTGATGGTGACTACTATAATAACCAAGTCAATGAAGGACATATTTTTGCACAGATGCAAAATATTACTGATCAGGCTGTTATTTTAGAAGAAGGGGAACGGATTGTTCAGGCTGTTTTTGCCCCATTCTTATTGGCAGATGACGAT…	119950	120396	86	AGGACAATCCCTTTTTTACG	TRUE	TRUE	TRUE	TRUE	TRUE	373	GTCATCTGCCAATAAGAATG	TRUE	TRUE	TRUE	TRUE	TRUE
QZN14_RS00810	radA gene	WP_001085195.1	radA CDS	GTGGCTAAGAAAAAATCAGTCTTCACCTGTCAAGAGTGTGGTTACCAATCACCTAAGTATTTGGGACGTTGTCCAAATTGCTCAGCCTGGTCTTCATTTGTAGAAGAGGTTGAAGTTCAAGAAGTTAAAAATGCACGAGTTAGTTTGAACGGTGAAAAGTCCCGACCGACGAAGTTAAAAGATGTTTCCTCAATTAACTATTCTAGAACTAAGACTGATATGGATGAATTTAACCGTGTTCTAGGAGGCGGTGTTGTACCAGGAAGTTTGGTTCTGATTGGAGGAGACCCTGGGATAGGTAAATCTACTTTATTACTACAAGTATCAACTCAGCTAGCTAATAAAGGTACAGTATTATATGTCTCAGGTGAGGAATCTGCAGAACAGATTAAGTTACGA…	120558	121922	210	AAGTAGATTTACCTATCCCA	TRUE	TRUE	TRUE	TRUE	TRUE	532	GCCTTGGACACTTGATACTT	TRUE	TRUE	TRUE	TRUE	TRUE
QZN14_RS00815	gene	WP_000214741.1	carbonic anhydrase CDS	ATGACCACTTATTTTGATAACTTTTTAAAAACCAATCAAGCCTATGCTGACTTACATGGAACAGCTCATCTACCTATCAAGCCAAAGACAAAGGTTGCTATTGTAACCTGTATGGATTCTCGTTTACACGTTGCTCAAGCTCTAGGGCTAGCTTTAGGAGATGCTCATATTTTACGTAATGCTGGTGGACGAGTTACAGCCGATGTTCTACGTTCTTTAGTTATTTCGCAACAACAATTAGGAACACGAGAAATCGTTGTTCTACACCATACAGATTGTGGAGCACAGACGTTTACTAACGAAGCTTTTGCTGCTCAATTACAGAGAGATTTGGGTGTTGATATGCATGGACATGATTTTCTTCCTTTTAATGATATTGAAGAAAGCGTTCGTGAAGAT…	122058	122555	287	AACTAAAGAACGTAGAACAT	TRUE	TRUE	TRUE	TRUE	TRUE	266	TCTGTGCTCCACAATCTGTA	TRUE	TRUE	TRUE	TRUE	TRUE
QZN14_RS00820	gene	WP_000759712.1	FAD-containing oxidoreductase CDS	ATGAAAAAATATGATGTCATTGTTCTTGGTTTTGGTAAAGCAGGTAAAACATTAGCAGCAAAATTAGCAACACAAGGTAAAAGCGTTGCAATGGTCGAAGAAGACGATAAAATGTATGGGGGAACATGTATCAACATTGGATGTATTCCGACAAAAACGCTTTTAGTATCAGCTAGCAAAAATCACGATTTTCAAGAAGCTATGACTACTAGAAATGAAGTTACAAGTCGTTTACGTGCTAAAAATTTTGCTATGTTGGATAATAAAGACACTGTGGATGTTTATAATGCTAAAGCTCGCTTTATATCAAATAAAGTGGTCGAATTAACAGGAGGAGCTGACAAACAAGAACTTACAGCTGATGTTATTATTATCAATACTGGTGCTAAGTCAGTACAA…	122709	124028	199	GATACTAAAAGCGTTTTTGT	TRUE	TRUE	TRUE	TRUE	TRUE	658	ATTTTGCACAGATTTGATAT	TRUE	TRUE	TRUE	TRUE	TRUE
QZN14_RS00825	gene	WP_000160598.1	IS30-like element ISSag9 family transposase CDS	ATGACAAAACACAAACACCTAACTCTCTCAGACCGTAATGACATCCAATCTGGTTTGGATAGAGGAGAAACCTTTAAAGCCATCGGGCTTAATCTACTGAAACACCCTACTACTATCGCAAAAGAAGTCAAACGAAATAAGCAACTAAGAGAATCAACCAAAGACTGCCTAGACTGTCCGCTACTAAGAAAAGCTCCCTATGTTTGTAATGGGTGTCCAAAGAGAAGGATCAACTGTGGTTACAAGAAGACCTTCTATCTTGCTAAGCAAGCTCAAAGAAACTATGAAAAACTTTTAGTTGAATCTAGAGAAGGAATCCCTTTGAACAAAGAGACCTTCTGGAAAATAGATAGAGTGCTTTCTAATGGGGTCAAGAAGGGCCAACGTATCTATCATATC…	124231	125397	147	TAGGGAGCTTTTCTTAGTAG	TRUE	FALSE	TRUE	TRUE	FALSE	466	GGGTAGGTCGATTGGTGTGA	TRUE	FALSE	TRUE	TRUE	FALSE	Most spacers have MM0 of 6, 7 copies of gene in genome
QZN14_RS00830	gltX gene	WP_001284498.1	gltX CDS	TTGGCTAATAAGATTCGTGTGCGTTATGCACCAAGTCCAACAGGATTGTTACACATCGGAAATGCGCGTACTGCGCTCTTTAACTACCTTTATGCTCGCCATCATGGTGGGGATTTTGTTATTCGTATTGAAGATACTGACCGAAAACGTCACGTCGAAGATGGTGAACGCTCTCAATTGGAGAACTTACGTTGGCTAGGTATGGACTGGGATGAAAGCCCTGAAACACATGAAAATTATCGTCAATCAGAACGCCTTGAGCTCTACCAACGTTATATTGATCAGTTGTTAGCAGAAGGTAAAGCCTACAAGTCCTATGTGACTGAGGAAGAATTAGCAGCAGAGCGTGAACGCCAAGAATTGGCAGGCGAAACACCTCGCTATATCAACGAATTTATC…	125683	127137	177	ACAACTGATCAATATAACGT	TRUE	TRUE	TRUE	TRUE	TRUE	585	ACTACTGCGAAATTGTAAGT	TRUE	TRUE	TRUE	TRUE	TRUE
QZN14_RS00835	gene	WP_000668255.1	substrate-binding domain-containing protein CDS	ATGAAATTTGGAAAAAAACTTGGCTTTCTAGCCTTATTGATGTCTATTGTCCTCATTCTCGGTGCATGTGGTAAAACTGGACTTGGAAATTCTTCTGGGAATTCTACAAAAAATGTAACCAAAAAATCTGCTAAAGATTTGAAACTAGGTGTATCTATTTCAACAACTAACAACCCCTACTTTGTTGCGATGAAAGACGGTATTGACAAATATGCGAGCAATAAAAAAATAAGCATTAAGGTAGCTGATGCTCAAGATGACGCCGCACGTCAAGCAGATGATGTTCAAAACTTTATTAGTCAAAACGTAGATGCTATTTTGATTAATCCCGTTGACTCAAAAGCTATTGTAACAGCTATTAAGTCTGCAAACAACGCTAATATTCCTGTTATTCTAATG…	127177	128145	266	ATGAAATTTGGAAAAAAACT	TRUE	TRUE	TRUE	TRUE	TRUE	720	AAATGATGAAATGGCACTTG	TRUE	TRUE	TRUE	TRUE	TRUE
QZN14_RS00840	rbsC gene	WP_000794187.1	rbsC CDS	GTGAAAAATATGATGAAATATATATCAGAGTTAACAACCCTGATTGCATTAGCTGGTTTAATGGTTATTATCACACTCATTAATCCTAATTTCCTCACAACCAATAATCTACTCAATTTATTATTACAAGTAACTGCAAATGGTTTTATCGCTTTCGGGATGACCTTCGTTATTTTGACTGGCGGTATTGATTTATCAGTCGGGTCCATATTAGCCCTATCTAGTGCATTAACAGCTGGATTAATCGGCCACGGAGTACCCGTTGGTATTGCTATCGTTTTATCTGTTGCCTTAGGTGGCATCTTGGGAATGCTAAACGGACTCTTCATTTCTTACGGAAAATTAACACCATTTATCGTTACACTGGCAACAATGACTATCTTTAGAGGAGCAACGCTA…	128198	129139	22	ACAGCTGGATTAATCGGCCA	TRUE	TRUE	TRUE	TRUE	TRUE	781	GGTGGAACGTCTTTATCTGG	TRUE	TRUE	TRUE	TRUE	TRUE
QZN14_RS00845	gene	WP_000687218.1	sugar ABC transporter ATP-binding protein CDS	ATGAAAATTGACATGAGGAATATCTCCAAATCCTTCGGTACTAATAAAGTTCTAGAGAAGATTGATTTGGAATTACAATCTGGTCAAATACACGCACTTATGGGTGAAAATGGTGCGGGTAAATCAACCTTAATGAACATTCTAACAGGACTTTTTCCAGCAAGTACAGGAACTATTTATATTGATGGCGAGGAACGAACTTTTTCAAACCCTCAAGAAGCAGAGGAATTTGGTATTAGTTTTATTCACCAAGAGATGAATACTTGGCCGGAAATGACTGTCTTGGAAAATCTCTTTCTTGGACGTGAAATCAAGACAACTTTTGGCTTACTCAATCAAAAATTAATGAGACAAAAAGCACTTGAAGCTTTTAAAAGATTAGGTGTGACTATTCCCCTA…	129141	130619	253	TTGGCCGGAAATGACTGTCT	TRUE	TRUE	TRUE	TRUE	TRUE	787	TTTGAAGTTAGTAACCTCTG	TRUE	TRUE	TRUE	TRUE	TRUE
QZN14_RS00850	rbsD gene	WP_000750738.1	rbsD CDS	ATGAAAAAGACTGGTATATTAAATAGTCATCTCGCTAAATTAGCAGATGACCTTGGGCATACTGATCAAGTTTGTATTGGAGATCTGGGTCTACCTGTTCCAAATGGCATTCCAAAGATTGATTTGTCTTTGACCTCTGGAATACCTAGTTTCCAAGAGGTACTTGATATCTATTTAGAGAATATCTTAGTTGAAAAAGTCATTTTAGCAGAAGAAATCAAGGAAGCAAATTCGGATCAATTATCAAGGTTATTAGCTAAACTTGATAACTCTGTTAACATAGAGTACGTCAGTCACAATCATTTAAAACAAATGACCCAAGATGTCAAAGCAGTTATTCGTACAGGTGAAAATACACCGTATTCAAATATTATTCTACAATCTGGTGTTATCATCTAG	130635	131033	285	CTGGGTCTACCTGTTCCAAA	TRUE	TRUE	TRUE	TRUE	TRUE	385	TCAAATATTATTCTACAATC	TRUE	TRUE	TRUE	TRUE	TRUE
QZN14_RS00855	rbsK gene	WP_000065861.1	rbsK CDS	ATGAGTAACATTGTCATTATCGGTAGTATTTCCATGGACTTAGTTATGGAAACCAATCGTATCGCCAAAGAGGGAGAAACCGTATTTGGCCAACGTTTTTCAATGGTTCCAGGAGGTAAAGGTGCTAATCAGGCTGTCGCTATTGGGCGTCTTAGCCAAGATCGAGATAATATTACTATTCTTGGTGCCATTGGCGAGGATTCTTTTGGTCCCATTCTTTTGGATAATTTAAACAAAAACCATGTTACTACGGATTTTGTGGGAACGATACCATCTTCTTCAGGTGTTGCCCAAATCACTCTTTATAATAATGATAATCGAATCATTTACTGTCCTGGAGCCAACGGAAAAGTTGATACTAAAAAGTGGTCTCAGGAGTGGTCAATAATTAAAGAAGCT…	131008	131919	106	CATTATCGGTAGTATTTCCA	TRUE	TRUE	TRUE	TRUE	TRUE	751	GATACTTTTAACGGTGCATT	TRUE	TRUE	TRUE	TRUE	TRUE
QZN14_RS00860	gene	WP_000104360.1	LacI family DNA-binding transcriptional regulator CDS	ATGAGTACGATTAGACAAGTCGCCGAGAAAGCTGGCGTATCAACATCTACTGTCTCAAGGTATATATCCCAAAATGGTTACGTTAGTCAAAAAGCAAGTCAAAAAATCGAGCAAGCTATCCGCGAACTCCATTATGTTCCAAATTTCCTTGCACAATCTCTGAAAACCAAAAAAAATCAACTTGTTGGATTACTACTTCCCGATATTTCAAACCCTTTCTTTCCAAGACTTGCTAGAGGAGTTGAAGAATTTCTAAAAGAACAGGGTTATCGTGTCATGCTTGGCAACACAAATAACAAGAGCCATTTAGAAGAAGAGTACTTAAATGTGCTATTACAAAGTAATGCTGCAGGGATTATTACAACACACGATTTCACCAAAAATCATCCTGAAATAGAT…	131912	132898	36	GAAGAATTTCTAAAAGAACA	TRUE	TRUE	TRUE	TRUE	TRUE	603	AAATTACCTATTAAACAAAG	TRUE	TRUE	TRUE	TRUE	TRUE
QZN14_RS00865	gene	WP_000017576.1	ABC transporter permease CDS	ATGTCACATGCTTGGAAAGAATTAACCTTTTATAAGAAAAAATACCTCCTGATTGAATTGCTAATCATTGTTATGATGTTCATGGTAGTTTTTTTATCAGGTTTAGCAAACGGTTTAGGTAGAGCTGTTAGTGCTGCTATTGAAAATAACCCAGCTCAAACCTATATTTTGAATGAAGGTGCTGAACAAGTGATTACATCATCTGTATTGACAACTAAAGATCAGACAGATTTAAACAGTTTGAATTTAAAAGATAGTACCACTTTAAATATTCAACGTTCGAGTTTAACTCGACAAGGACATGAAAAGAAAATTGATATTTCTTATTTTGCTATTGATAAAGATTCTTTTATGGCACCTACACTTTCTGAGGGAAAACAACTGACAAGTTACAAAAAA…	133080	134168	265	TCAAAATATAGGTTTGAGCT	TRUE	TRUE	TRUE	TRUE	TRUE	642	CTAACAGCTTCTAATTGAGT	TRUE	TRUE	TRUE	TRUE	TRUE
QZN14_RS00870	gene	WP_001274148.1	ABC transporter ATP-binding protein CDS	ATGTCAGCAATCTTAGAATTAAAACACATCTCAAAACACTATCCAGATGGAGATGAGCTTTTATCAATATTAGATAATTTAGATTTATCAGTTTCTGCAGGTGAGTTTGTAGCTATACTGGGACCCTCAGGTTCAGGTAAAAGCACACTTTTATCCATTGCAGGGTTACTTCTTGGTGCAGATCAAGGTAGTTTGTATGTCAATCATGAGAACGTTACGGATTTGTCTCAAAGACAAAGAACACAATTGCGCCGTGAAGCACTAGGTTTTATATTTCAAAGTCATCAACTGCTTCCTTATTTAACAATCCAAGAACAGTTGCAACAAGAGGCTCGATTTGCAAAACACTATGATAAGAAAACAAGCTTGGAAGAAATTAATAAATTATTATCAGATTTA…	134168	134854	149	GTGCTTTTACCTGAACCTGA	TRUE	TRUE	TRUE	TRUE	TRUE	425	GTCCTCCCGATAATTGGTTA	TRUE	TRUE	TRUE	TRUE	TRUE
QZN14_RS00875	gene	WP_000590687.1	response regulator transcription factor CDS	ATGATTAAAATATTAGTTGTAGAGGATAACATTGTTCAACAAAAAATCATTACCACAAAATTAACACAAGAGGGCTACCAATTTATCACTGCTTCAAATGGACAAGAAGCTCTAAATTGTCTAGATACAGAAGAAGTACAATTGATTATAACTGATATCATGATGCCCATGATGGATGGTTATCAATTAATTCAAGAACTCAGGTCAGCTGCTTACAATGTCCCAATCATTGTTATGACAGCAAAATCACAAATGGAAGATATGACAAAAGGGTTTGGCCTTGGTGCAGATGATTATATGGTTAAGCCTGTGCAGTTACAAGAATTAGCTTTACGTATTAAGGCACTCTTGAGGAGAGCTAATATTGTAGCTCAACATCAGCTAATTATTGGGAATACT…	134885	135556	123	TTTGCTGTCATAACAATGAT	TRUE	TRUE	TRUE	TRUE	TRUE	453	AGAACCCTAAATTCTTTCTG	TRUE	TRUE	TRUE	TRUE	TRUE	Spacer 2 AGG
QZN14_RS00880	gene	WP_001879097.1	HAMP domain-containing sensor histidine kinase CDS	GTGCAAAAAATGACTAAGCTAAGGCGATTTCGGTTTCCGTTAAGATTTTATTTCACATTAATGTTTGTGTTAACGATGCTTTTCTCAGTCCTAGCTTCTCTTTTACTAGTTGCAGCAATAGTTTTTACTTTTTTTCAAGGAGTCTTAACTACTCATGTATTACAAGTTAGCGCTCTCGCTGTTGTTTTTTTAAGCCTTGTGATAGCTAGTATTAGTATGTGGTACGGTTCTTATCATTTAACAAAACCAATTTTAGATATTAGCCATATTGTGTCCAATGTTGCAGGCGGTGACTTTGAAGGGCATATTTATCGAAACAGTAATCGTCGTAAATCCTATGAGTATTATAATGAATTGGATGAGCTATCTGAAAGTATTAATCAGATGATTGTTTCTTTA…	135540	136619	222	CTGCAACATTGGACACAATA	TRUE	TRUE	TRUE	TRUE	TRUE	729	GAGTTTGAGTAAACAGTATA	TRUE	TRUE	TRUE	TRUE	TRUE
QZN14_RS00885	gene	WP_000514053.1	argininosuccinate synthase CDS	ATGGGAAAAGAAAAATTAATTTTAGCTTATTCTGGTGGTTTAGATACCTCTGTTGCTATAGCTTGGTTAAAAAAAGATTATGACGTTATTGCTGTCTGTATGGATGTTGGCGAAGGTAAAGATCTTGATTTTATTCACGATAAAGCTTTAACAATAGGTGCCATAGAATCTTATATTTTAGATGTTAAAGATGAGTTCGCTGAGCATTTTGTTTTACCAGCTTTACAGGCACATGCGATGTATGAACAAAAATACCCGCTTGTTTCAGCGCTTAGTCGTCCAATTATTGCCCAAAAATTAGTTGAAATGGCACATCAAACAGGTGCGACCACAATTGCACATGGATGTACAGGTAAAGGAAATGACCAAGTGCGTTTTGAAGTTGCAATTGCAGCACTA…	136773	137963	263	ATCGCATGTGCCTGTAAAGC	TRUE	TRUE	TRUE	TRUE	TRUE	509	AATTTTGGTCTATAGAATAA	TRUE	TRUE	TRUE	TRUE	TRUE
QZN14_RS00890	argH gene	WP_000164580.1	argH CDS	ATGACAAAAAATCATAAGTTATGGGGTGGTCGTTTTGAAAGTAGTCTTGAAAAATGGGTTGAAGAGTTCGGTGCATCAATCAGTTTCGACCAAAAGTTAGCTCCCTATGATATGAAGGCTTCTATGGCCCATGTCACAATGTTAGGCAAAACGGATATTATTAGTCAAGAAGAAGCAGGCTTGATAAAAGATGGTTTAAAAATACTGCAAGATAAATACAGAGCAGGTCAATTGACTTTTAGCATATCAAATGAAGACATTCATATGAACATAGAGAGCTTATTAACCGCTGAAATTGGAGAAGTAGCAGGTAAGCTTCATACTGCACGTTCACGAAATGATCAAGTGGCTACAGATATGCACCTTTATTTGAAAGATAAATTGCAAGAAATGATGAAG…	137982	139370	216	TGCTACTTCTCCAATTTCAG	TRUE	TRUE	TRUE	TRUE	TRUE	632	ATAAACGAGTTGTCATATGG	TRUE	TRUE	TRUE	TRUE	TRUE
QZN14_RS00895	gene	WP_001018987.1	fructose-bisphosphate aldolase CDS	ATGGCAATCGTTTCAGCAGAAAAATTCGTCCAAGCAGCTCGTGATAACGGCTATGCAGTAGGTGGATTTAACACAAACAACCTTGAGTGGACTCAAGCTATCTTGCGCGCAGCAGAAGCTAAAAAAGCTCCAGTACTTATCCAAACTTCAATGGGTGCGGCTAAATACATGGGTGGTTACAAACTTTGTAAACAACTTATTGAAACTTTGGTTGAATCAATGGGTATTACTGTACCAGTTGCTATCCACCTTGACCACGGTCATTACGATGATGCCCTTGAGTGTATTGAAGTAGGTTACACTTCAATTATGTTTGATGGTTCACACCTTCCAGTTGAAGAAAACCTTGAAAAAGCACGCGAAGTTGTTGCTAAAGCACATGCTAAAGGTATTTCAGTA…	139510	140391	286	ACCTACTTCAATACACTCAA	TRUE	TRUE	TRUE	TRUE	TRUE	791	CAGGTTTCAAGAATTTACGT	TRUE	TRUE	TRUE	TRUE	TRUE
QZN14_RS00900	gene	WP_000197055.1	L-lactate dehydrogenase CDS	ATGACACGTAAAATTGGAATTATAGGCATGGGGCACGTTGGATCAACTGTTGCACACGCTCTTATTGCACAAGGTATTGGTGATGATTATGTCTTTATTGATACTAATGTTGATAAGGTTAATGCTGATATGATTGATTTTCAAGATGCTCTGGCAAATGCTACTTATCACGCTAATATAGTATTAAACGACTATGACGCGTTGTCAGATGCTGATGTTGTGATTTCAGCCTTAGGTGATATTTCACTACAGAATAACAAAGAAGCTAATCGCTTTGCTGAACTACCATTTACCAGTAAAGAAGTCTACGACGTTAGCCAAAAGTTAAAATCATCTGGTTTTAGAGGGATCCTTATTGTCGTTACTAATCCTGTTGATGCCATCACCCAGCTTTATCAA…	140476	141393	274	GCTCTTATTGCACAAGGTAT	TRUE	TRUE	TRUE	TRUE	TRUE	514	GTTGATCCAAGGAGTATCGG	TRUE	TRUE	TRUE	TRUE	TRUE
QZN14_RS00905	rpmB gene	WP_001140949.1	rpmB CDS	ATGGCTAAAGTATGTTATTTCACAGGACGTAAAACAGTTTCTGGTAACAACCGTTCACACGCGATGAACCAAACAAAACGTACTGTTAAACCAAACCTTCAAAAAGTTACTGTTCTTATCGACGGTAAACCAAAAAAAGTTTGGGTTTCAGCTCGTGCGCTTAAATCTGGTAAAGTAGAACGCGTTTAA	141632	141820	79	ACAGTAACTTTTTGAAGGTT	TRUE	TRUE	TRUE	TRUE	TRUE	-141632		FALSE	FALSE	FALSE	FALSE	FALSE	Only one viable target
QZN14_RS00910	gene	WP_000216444.1	Asp23/Gls24 family envelope stress response protein CDS	ATGACTGTAAAAATCAATACAAGAGATGGTCAAATTGAACTCTCTGATGACGTTATTGCAACTGTCGTTGGAGGTTCAGCAACGGAAATTTTTGGCGTTGTTGGTATGGCAAGTAAAAGTGCTATCAAAGATAACTTTCAAGCACTTTTGCGTAAGGAAAACTACGCAAAAGGTGTTGTTGTGAGGTCTAGTGAAGCGGGCATCGCAGTAGATGTTTATACTGTCATGAGTTACGGCGTCAAAATTAGTGAAGTTTCAAAAAATATTCAAGAGCGAGTGAAATTCAATCTCGAAAATCAGCTTGGTTTATCTGCTGATATGGTGAATGTTTATGTGCAAAGTATTAAGGTTGTAGGAGAAGATTAG	141952	142317	90	AAACACTAAAAAAAGCCCTA	TRUE	TRUE	TRUE	TRUE	TRUE	-141952		FALSE	FALSE	FALSE	FALSE	FALSE	Only one viable target, AGG
QZN14_RS00915	gene	WP_000036700.1	DAK2 domain-containing protein CDS	GTGTCAAAGATTACGACAAGTTTATTCCAAGAAATGGTACAAGCTGCCAGTACACGTCTGAGTAAACAGGCAGAGTATGTCAACTCATTAAATGTATTCCCAGTTCCAGATGGTGATACTGGTACGAATATGGGGATGACTATGGAAAACGGAGCCAAGGAAGTTTCGGACAAACCAGCGACGACTGTTGGAGAAGTTGGTCAAATTCTTTCTAAAGGTGTATTGATGGGAGCACGTGGAAATTCAGGTGTAATTACATCACAATTATTCCGTGGTTTTGGTCAAAGTATCAAGGATAAAGAAGAATTAACGGGTCAAGATTTGGCACACGCTTTCCAGAATGGTGTTGAAGTAGCTTATAAAGCCGTTATGAAACCAGTTGAAGGAACTATCTTGACA…	142317	143981	-118	CAGTATCACCATCTGGAACT	TRUE	TRUE	TRUE	TRUE	TRUE	703	GCCATATTTAATATCTTCTG	TRUE	TRUE	TRUE	TRUE	TRUE
QZN14_RS00920	gene	WP_000052520.1	SPFH domain-containing protein CDS	ATGTCATTAATTATTCTTACGGTTATTTTGGTTTTAGTGATTGTTCTGTTGATAACTTCTTTATACGTTGTTAAACAACAGACGGTAGCCATCATTGAACGCTTTGGTAAATATCAAAAGACTGCTACTAGCGGTATTCATATTCGTGTACCATTGGGTATCGATAAGATTGCAGCACGAGTGCAGTTACGTCTTTTACAGAGTGAAATTATAGTTGAGACAAAAACAAAAGATAATGTTTTTGTCACTTTAAATATTGCTACACAATATCGTGTCAATGAAAATAACGTTACAGACGCTTATTACAAATTAATAAAGCCAGAAGCTCAGATTAAATCTTATATCGAAGATGCTTTGCGTTCATCAGTTCCTAAACTTACATTAGATGAGCTATTCGAA…	144129	145013	98	GCAATCTTATCGATACCCAA	TRUE	TRUE	TRUE	FALSE	TRUE	520	TGCAGCATTGATTTCGTTCA	TRUE	TRUE	TRUE	TRUE	TRUE
QZN14_RS00925	gene	WP_000818733.1	putative metal homeostasis protein CDS	ATGGCTGAAAAAACAGACCTATCGTCAGCCTATCGCAGACTTAAAAGTCCTAACATTAAAACTAGAAAACGTGCTCTGAAAATCATTCATGAGTACAAACGTTACGGTAAAAAATAA	145105	145221	150	ATTCATGAGTACAAACGTTA	TRUE	TRUE	TRUE	TRUE	TRUE	145221		FALSE	FALSE	FALSE	FALSE	FALSE	Only one viable target
QZN14_RS00930	gene	WP_000768368.1	hypothetical protein CDS	ATGAAACTTAAAATCAGTGTTTTAACAGCAGCTTCAGCTGTCACTCTATTATTAGCTACTTCAGCAAGTCTTGCGAAGGCAGACACAGTGTCTTATCCTTCACGTGATGCCGGATTTATCTACTCTCGTGGGTATGCGCCTTCTGAATCAAGCTATCCTTCACGCGATGCCGGGTTTATCTACTCTCGTGGATACGCTCCAAAACACTTCCTAAGTGCTTACGATAAATAA	145589	145819	106	TCTTATCCTTCACGTGATGC	TRUE	TRUE	TRUE	FALSE	TRUE	145819		FALSE	FALSE	FALSE	FALSE	FALSE	Only one viable target
QZN14_RS00935	gene	WP_000189496.1	amino acid ABC transporter ATP-binding protein CDS	ATGACACAAGCTATTTTAGAAATTAAACATTTGAAAAAATCTTACGGAAGCAATGAAGTGTTAAAAGACATTTCGCTTTCGGTCAACAAAGGCGAAGTTATTTCTATCATTGGTTCTTCTGGATCAGGAAAATCAACTTTCCTACGTTCTATTAACCTCTTAGAAGAACCAAGTGGAGGAGAAATCTTATATCACGGTCACAATGTTCTTGAAAAAGGCTATGATTTAAATAATTATCGTGAAAAACTTGGGATGGTCTTTCAATCTTTTAACCTCTTTGAGAATTTAAACATCTTAGAGAACGCTATTGTTGCACAGACTACTGTTCTAAAACGTGAACGCCAAGAAGCTGAAAAGATTGCTAAAGAAAACTTAAATGCTGTTGGCATGACTGAGCAA…	146161	146901	112	AACCTCTTAGAAGAACCAAG	TRUE	TRUE	TRUE	TRUE	TRUE	667	AAAGGAATCATTGCAGAGCA	TRUE	TRUE	TRUE	TRUE	TRUE
QZN14_RS00940	gene	WP_000722379.1	ABC transporter substrate-binding protein/permease CDS	ATGAAAAAAATATTACTAAGTTTATTCACTGCTTTGCTTATCACCTTTGGAGGTATGACAAGTATACAAGCAGATGAATATCTACGTGTCGGTATGGAGGCAGCCTATGCGCCTTTCAACTGGACACAAAATGATAACACAAATGGTGCAGTTCCTATTGAAGGAACTGATCAATATGCTAATGGTTATGATGTACAAGTCGCTAAAAAGTTAGCTAAAAAGTTAAATAAAAAAGTTGTTGTTGTCAAAACAAAATGGGAAGGCCTTGTTCCAGCACTAACTTCTGGAAAACTCGATATGATTATTGCAGGAATGAGTCCTACCGAAGAACGTAAAAAAGAAATTAATTTTTCAAAGCCTTACTACATTTCAGAACCTACTCTAGTTGTTAACGCTGAA…	146911	148461	175	GCAGATGAATATCTACGTGT	TRUE	TRUE	TRUE	TRUE	TRUE	524	TCAAAAAAGAAGTTGCCATG	TRUE	TRUE	TRUE	TRUE	TRUE
QZN14_RS00945	gene	WP_000710519.1	DUF2207 domain-containing protein CDS	ATGAAGAAATGTTTTTTGGCTATTTGTTTAGCTCTTAGTTTTTTTATGGTTTCAGTTCAAGCAGATGAGGTGGACTATAACATTCCTCATTATGAGGGTAATCTAACTATTCACAATGATAATAGTGCTGATTTTACAGAGAAGGTTACTTACCAATTTGATTCGTCCTATAATGGACAGTATGTCACGTTAGGTACGGCGGGTAAGTTATCTGACAATTTTGATATTAATAATAAGCCACAGGTTGAAGTTTCAATTAATGGTAAAGTAAGGAAAGTTAGTTACCAGATAGAAGATTTGGAGGATGGCTACCGTTTGAAAGTGTTTAATGGTGGTGAAGCAGGTGATACTGTTAAAGTCAATGTTCAGTGGAAACTAAAAAATGTTCTATTTATGCAT…	148597	150480	91	TTAATTGAAACTTCAACCTG	TRUE	TRUE	TRUE	TRUE	TRUE	566	TTACATTAAAAGCTGTCAAA	TRUE	TRUE	TRUE	TRUE	TRUE
QZN14_RS00950	gene	WP_000905327.1	undecaprenyl-diphosphate phosphatase CDS	ATGTTAATAATTGAATTACTCAAAGCCCTATTTTTAGGAGTCGTTGAGGGAGTGACAGAATGGTTACCTGTTTCTAGTACTGGCCATTTAATCTTGGTTCAAGAGTTTATGAAGTTGAACCAAAGCAAATCCTTTGTTGAAATGTTTAATATTGTTATACAACTTGGGGCAATTATGGCAGTTATTGTCATTTATTTTAAACGCCTTAACCCATTTCAGCCAGGTAAATCTGCTAGAGAAATTCGTTTAACTTGGCAATTATGGTTAAAAGTAGTGATAGCTTGTATTCCATCTATTTTAATTGCTTTACCATTTGATAATTGGTTTGAAGCTCATTTTAATTTCATGATTCCGATTGCAATAGCCCTAATCTTTTATGGTTTTGTCTTCATATGGGTT…	150526	151365	237	GGTAAAGCAATTAAAATAGA	TRUE	TRUE	TRUE	TRUE	TRUE	766	TATACGATACTTACCAAAGA	TRUE	TRUE	TRUE	TRUE	TRUE
QZN14_RS00955	mecA gene	WP_000425371.1	mecA CDS	ATGGAAATGAAACAAATCAGTGAAACAACACTGAAAATTACAATTAGTATGGAAGATTTAGAAGATCGTGGTATGGAGCTGAAAGATTTCCTAATCCCTCAGGAGAAGACTGAGGAATTTTTCTATTCTGTCATGGATGAATTAGACTTGCCAGAAAACTTTAAAAATAGTGGTATGTTAAGTTTTCGAGTAACACCTAAAAAAGATCGCATTGATGTTTTTGTTACAAAGTCTGAATTAAGTAAAGATTTAAATTTAGAAGAATTAGCAGATTTGGGTGACATTTCAAAAATGTCTCCAGAAGACTTTTTTAAAACCTTGGAACAATCGATGTTGGAAAAAGGGGATACGGATGCCCATGCCAAATTAGCAGAAATTGAAAATATGATGGATAAAGCA…	151485	152240	288	CAGTCTTCTCCTGAGGGATT	TRUE	TRUE	TRUE	TRUE	TRUE	605	AATTAGCAAAGTAGCTTGGT	TRUE	TRUE	TRUE	TRUE	TRUE	Spacer 1 AGG
QZN14_RS00960	gene	WP_000612109.1	MraY family glycosyltransferase CDS	ATGATACCTTTTACAATTGAGTATATTTTTGTATTGATTGGAGCATTTTTATTATCAATCATTCTAACTCCTATTATTCGAGTTATATCTTTGAAGGTAGGAGCGGTTGATAAACCGAACGCTCGAAGAATCAACAAAGTACCAATGCCAAGTAGTGGTGGTTTAGCAATATTTCTCTCCTTTGTTGTAACAACATTATTTTTCATGCCAATGGCGGCCAGTAGACACTTTATAGAAGTCTCTTATTTTCACTACATTTTGCCTGTAATTATTGGCGGTCTCGTAGTTACAACAACAGGATTTATAGATGACATCTTTGAATTAAGACCTCGTTATAAAATGTTGGGAATTATTATTGCAGCTATTATCATATGGAAATTTACACATTTTAGATTTGAT…	152242	153402	89	AAACCACCACTACTTGGCAT	TRUE	TRUE	TRUE	TRUE	TRUE	650	TGGCTGGATGATAATTATAA	TRUE	TRUE	TRUE	TRUE	TRUE
QZN14_RS00965	sufC gene	WP_000114502.1	sufC CDS	ATGTCTGTACTTGAAATCAAAAATCTTCATGTTTCTATTGAAGATAAAGAAATTTTAAAAGGTCTTAATTTAACGCTGAAAACAGGAGAAATTGCTGCTATCATGGGTCCAAATGGTACTGGGAAGTCGACACTTTCAGCAGCTATTATGGGAAATCCTAATTATGAAGTTACAGCAGGTGAAATTCTTTTTGATGGTGAAGATATTTTAGAGCTAGAAGTGGATGAACGTGCTCGTTTGGGTCTATTTCTTGCGATGCAATACCCTTCAGAGGTTCCAGGGATTACTAATGCTGAATTTATCCGAGCAGCTATGAATGCGGGAAAGGCTGATGATGATAAAATTTCCATCCGCCAATTTATTACTAAGTTAGATGAAAAGATGGAACTACTTGGCATG…	153567	154337	141	AATTCAGCATTAGTAATCCC	TRUE	TRUE	TRUE	TRUE	TRUE	499	AGAGTCAATCTCATCCAAGA	TRUE	TRUE	TRUE	TRUE	TRUE
QZN14_RS00970	sufD gene	WP_000031277.1	sufD CDS	ATGTCTAAAGAAGCTATATTAAATTTTTTACAAGCCAAAGGTGAGCCTACTTGGTTACAAGAATTACGACTAAAGGCTTTTGAAAAAATAGAAGAACTAGAATTACCAGTAATTGAACGTGTAAAATTTCATAGATGGAATTTAGGTGATGGAACTATTTTAGAGAATGACTATACAGCTAACATTCCAGATTTCACAGAGTTAGGAAACAATCCCAAGTTGGTTCAAATTGGGACCCAAACTGTCCTTGAACAAGTTCCTATGGAATTAATAGAGAAAGGCGTTGTCTTTACAGATTTCTATTCGGCTTTGGAAGAAATTCCAGAAGTCATAGAGCGCTACTTTGGGAAAGCACGTCCTTTTGAAGAAGATAGACTTGCTGCCTATCACACAGCTTAC…	154374	155636	276	TTTCCTAACTCTGTGAAATC	TRUE	TRUE	TRUE	TRUE	TRUE	794	CAACTACTTTTAAATTAGCG	TRUE	TRUE	TRUE	TRUE	TRUE
QZN14_RS00975	gene	WP_000173347.1	cysteine desulfurase CDS	ATGACATTACTAGATAGTTATAAACTAAAGCAAGATTTCCCAATTTTAAATCAATTAGTTAATGATGAGCCGCTTATCTATTTAGATAATGCAGCAACGACACAAAAACCGAATCAAGTTTTAGAAACTTTGCGAGATTACTACCAAAATGACAATGCAAATGTCCATCGTGGTGTTCATACTTTAGCAGAACGAGCGACTGCTCAGTACGAGACTGCTCGTGAAAAAGCAAGGCAGTTTTTAAATGCTAAATCAAGTAAAGAAATTTTATTCACACGTGGCACCACAACAGGATTAAATTGGGTAGCTAAGTTTGCCGAAAGTATTTTAGAACGAGGTGATGAGGTACTTATTTCCATTATGGAGCATCATTCTAATATTATCCCATGGCAACAAGCT…	155638	156870	186	CTAAAGTATGAACACCACGA	TRUE	TRUE	TRUE	TRUE	TRUE	612	TGAACATCAATCGCCATATG	TRUE	FALSE	TRUE	TRUE	TRUE
QZN14_RS00980	gene	WP_001218457.1	SUF system NifU family Fe-S cluster assembly protein CDS	ATGGCACTCTCTAAATTAGATAACCTCTACATGGCGGTGGTAGCTGATCATTCAAAACACCCTCATCATCATGGATTTTTAGAAGGCGTTGAACAAGTGCAGTTAAACAATCCTACATGTGGAGATGTTATTTCCTTATCTGTTAAATTTGATGGGAATATTATTTCAGATATTGCATTTGCTGGTAATGGTTGTACAATTTCTACGGCTTCATCAAGCATGATGACAGATGCAGTTATTGGGAAAACAAAAGAAGAAGCATTGCAGCTTGCTGATGTATTCTCCAAAATGGTTCAAGGCAATCAAAATCCAAAACAAGAGAAACTTGGGGATGCAGAGTTTCTAGCTGGGGTATCAAAATTTCCACAACGTATCAAATGTGCTACGCTTTCGTGGAAT…	156857	157300	164	AACTTGCTCGAACCGCCGAATGG	TRUE	TRUE	TRUE	TRUE	TRUE	363	GTAGCACATTTGATACGTTGTGG	TRUE	TRUE	TRUE	TRUE	TRUE
QZN14_RS00985	sufB gene	WP_001289834.1	sufB CDS	ATGTCCGAAATAAATGAAAAAGTAGAACCACAGCCAATAGATCTTGGGGAATATAAATTTGGATTTCATGACGATGTAAAGCCAATTTATTCTACGGGAAAAGGTCTAAATGAGGCTGTTATTCGTGAGTTATCTGCAGCTAAGGGTGAACCTGAGTGGATGTTGGACTTTCGTCTAAAATCCTTGGAAACGTTTAATAAAATGCCGATGCAGACCTGGGGAGCAGATTTATCAGATATTGATTTTGATGATATTATTTATTATCAAAAAGCATCTGATAAACCTGCGCGTGATTGGGATGATGTTCCAGAAAAAATCAAAGAAACTTTTGAAAGAATTGGGATTCCAGAAGCTGAAAGAGCCTATCTTGCAGGAGCATCAGCACAATATGAATCAGAA…	157400	158818	-95	TCTGCTCCCCAGGTCTGCATCGG	TRUE	TRUE	TRUE	TRUE	TRUE	715	ATTTGAAGAATAAGTTGGGGCGG	TRUE	TRUE	TRUE	TRUE	TRUE
QZN14_RS00990	gene	WP_001125230.1	serine hydrolase CDS	ATGCCTAAATTAATCGTATCTTTCCTCTGCATTTTATTATCCCTGACTTGTGTAAACTCTGTGCAAGCTGAAGAACATAAAGATATTATGCAAATTACCCGAGAAGCCGGATATGATGTTAAAGATATTAATAAACCTAAAGCGTCTATCGTTATTGACAATAAAGGTCATATTTTGTGGGAAGATAACGCCGATTTAGAACGTGATCCCGCTAGCATGTCTAAAATGTTTACTTTATATTTACTATTTGAAGACTTAGCTAAAGGAAAAACAAACCTCAACACCACAGTGACTGCAACAGAAACAGACCAAGCCATAAGTAAGATTTATGAAATTAGTAATAACAATATTCATGCTGGGGTTGCTTATCCTATTCGTGAACTGATTACTATGACGGCT…	158889	160076	204	ATGCAAATTACCCGAGAAGCCGG	TRUE	TRUE	TRUE	TRUE	TRUE	751	ACTTATAACTACTCTACCCCCGG	TRUE	TRUE	TRUE	TRUE	TRUE
QZN14_RS00995	pbp3 gene	WP_000720939.1	pbp3 CDS	TTGAAAAAAATTATTACTTCTATTCTATTACTTAGTTGCATTTTTTTTATGCCAACCATCTCTGCTGAATCTTTTAATGCTTCCGCTAAACATGCCTTAGCAGTTGATTTAGATTCAGGAAAAATCTTGTATGAAAAAGATGCTAACAAACCCGCTGCTATTGCTTCCTTGACTAAAATAATGACCGTTTATATGGTCTATAAAGAAATTGATAACGGTAACCTCAAGTGGAATACCAAAGTAAATATATCTGACTACCCTTATCAACTAACACGCGAATCTGATGCTAGTAATGTTCCTTTAGAAAAAAGGCGCTATACTGTTAAACAACTCGTGGACGCTGCCATGATTTCTAGTGCTAACAGTGCAGCCATTGCTTTAGCTGAACATATTTCAGGA…	160229	161464	109	TTGATAACGGTAACCTCAAGTGG	TRUE	TRUE	TRUE	TRUE	TRUE	729	AGGTTTGAAAACTGGGACAACGG	TRUE	TRUE	TRUE	TRUE	TRUE
QZN14_RS01000	gene	WP_001118750.1	peptide ABC transporter substrate-binding protein CDS	ATGGCAAAACAGAAAAATAACTGGCGCCGTGTTGGAGTTGGTGTCCTTACACTTGCTTCAGTTGCGACTCTTGCTGCATGTGGAAGTAAATCAGCTTCCCAGGATTCTAATGGAGCGATTAATTGGGCTATTCCAACAGAAATCAATACACTAGATTTATCTAAAGTTACAGACACTTACTCAAATCTAGCTATTGGTAACTCTAGTAGTAATTTCCTTCGCTTAGATAAAGATGGAAAGACAAGACCAGACTTGGCTACTAAAGTTGATGTTTCAAAAGATGGCTTAACTTATACAGCTACATTACGTAAAGGCTTGAAGTGGTCAGATGGCAGTAAACTTACTGCAAAGGATTTTGTTTATTCATGGCAACGTTTAGTTGATCCTAAAACAGCTTCA…	161706	163364	230	TAAGGACACCAACTCCAACACGG	TRUE	TRUE	TRUE	TRUE	TRUE	778	ACGTTTATACATTTGAACGGCGG	TRUE	TRUE	TRUE	TRUE	TRUE
QZN14_RS01005	gene	WP_000598967.1	ABC transporter permease CDS	ATGATTAAATATATTTTAAAGCGTGTTGCTATTTTGTTAGTAACGCTATGGGTTGTCATAACCCTATCGTTCTTTCTGATGCAGATCCTTCCAGGAACACCCTACAATAATCCAAAACTCACTGAAGAAATGATCACATTGCTTAATAAACAGTATGGTTTAGACAAGCCTGTATGGCAACAATATTTGACTTACCTTTGGAATGTACTTCATGGTGATTTTGGAACGAGTTATCAATCAGTGAATCAGCCAGTATCACGTATGATTAGCTTGAGATTAGGAGTTTCAGTACATCTAGGTGTTCAGGCTCTCGTATTTGGTGTTTTAGGCGGTATTTTGGTAGGAGCTATTTCGGCACGTCATAAGAATGATAAAGTCGATGGTATCTTAAGTGTTATT…	163479	164393	26	CTGCATCAGAAAGAACGATAGGG	TRUE	TRUE	TRUE	TRUE	TRUE	569	AAGTTTCAATCATTTCACTACGG	TRUE	TRUE	TRUE	TRUE	TRUE
QZN14_RS01010	gene	WP_000764053.1	ABC transporter permease CDS	ATGGCAGATAAAAACAGAACATTTAAACTTGTAGGTGCAGGATCTTCTAGCACACAAGAAAAAATTGAAAAGCCTGCTCTTTCGTTTATGCAAGATGCGTGGCGTCGCTTGAAAAAAAACAAATTAGCAGTAGTTTCACTCTATTTATTAGCTCTTTTACTTACTTTTTCGTTAGCCTCAAATTTATTTGTAACTCAGAAGGATGCTAATGGGTTTGATTCGAAAAAAGTAACGACATATCGCAACTTACCACCTAAATTGAGTTCAAACCTTCCTTTTTGGAATGGTAGCATTAAGTACGCTGGAAATACAGAATCTACAGACGCTTATAAGTCTCAAAATGTCCCTGAAAAAGTTAAGTATGCTTTAGGTACAGATTCTCTAGGGAGAAGTGTTGCT…	164403	165434	61	CAACATTACTGCATAAACAATGG	TRUE	TRUE	TRUE	TRUE	TRUE	676	CTCTCTTTCTCGATATGATAGGG	TRUE	TRUE	TRUE	TRUE	TRUE
QZN14_RS01015	gene	WP_000410289.1	ABC transporter ATP-binding protein CDS	ATGGAAAAAGAAACTATTTTAAGTGTTAATAATCTTCATGTTGACTTCCACACATATGCTGGAGAAGTAAAAGCAATTCGTGATGTCAACTTTGAATTAAAAAAAGGTGAGACTCTTGCAATCGTTGGTGAATCTGGTTCAGGAAAATCTGTAACTACCAGAACTTTAATTGGTTTAAATGCTAAAAATTCAGAGATATCAGGGAATGTTCAATTTAAGGGGCGTAACCTTGTTGAACTATCAGAAGAAGAGTGGACTAAGGTACGCGGGAATGAGATTTCTATGATTTTCCAAGACCCTATGACTAGTTTGGATCCAACGATGAAAATTGGTATGCAAATAGCGGAGCCAATGATGATTCATCAAAAAATTTCAAAAAAGGATGCTTTAAAATTAGCT…	165447	166496	-98	TTACTTCTCCAGCATATGTGTGG	TRUE	TRUE	TRUE	TRUE	TRUE	622	GTCATGAGTTATGAAAACAATGG	TRUE	TRUE	TRUE	TRUE	TRUE
QZN14_RS01020	gene	WP_000138503.1	ATP-binding cassette domain-containing protein CDS	ATGACTGAAAATCGAAAAAAATTAGTTGAAGTCAAAAATGTTTCTTTGACCTTCAATAAAGGAAAAGCTAATGAAGTGAGAGCAATTGATAATGTTAGTTTTGACATTTATGAAGGTGAAGTGTTTGGATTAGTTGGGGAATCTGGATCAGGAAAGACAACCGTTGGACGTTCAATTTTAAAACTTTATGATATTTCTGATGGCGAAATTACCTTTAATGGAGAAGTGATCTCACATCTGAAAGGTAAAGCATTACATAGTTTTCGTAAAGACGCTCAGATGATTTTTCAGGATCCTCAGGCTAGCTTAAACGGCCGTATGAAGATTCGTGATATCGTAGCAGAAGGTTTAGACATACATAAATTAGCTAAATCAAAATCAGATCGTGATAGTAAAGTT…	166493	167425	47	CAACGTTTTTGGATCGGTAATGG	TRUE	TRUE	TRUE	TRUE	TRUE	450	TGTCCACCTGAAAATTCATGCGG	TRUE	TRUE	TRUE	TRUE	TRUE
QZN14_RS01050	ispE gene		ispE CDS	ATGAAAATTTTTGAGAAAGCTCCTGCCAAACTTAATTTAGGATTAGATATTAAAGGACGATGTGACGATGGTTATCATGAATTAGCTATGATTATGGTTAGTATTGATCTTAATGACTACGTTACCATTTCTGAGCTAAAGGAAGATTGTATTGTTATCGATTCTGATAGTAGCAAAATGCCTTTAAATAATGATAATGATGTGTTTAAAGCTGCAGATATAATCAAAAATCAATATGGTATTAATAAAGGTGTTCATATTAGATTAGAAAAATCCATTCCTATCTGTGCAGGACTGGGGGGGGGGGTCTACTGATGCTGCTGCTACAATAAGAGCTCTTAATCGATTATGGAATCTTCAAATGGGCCATGACGAAATGGTTGCTATTGGTTTTAAAAT…	172963	173815	-59	ATCTAATCCTAAATTAAGTTTGG	TRUE	TRUE	TRUE	TRUE	TRUE	749	GAACACATTGAAAAAACAGTTGG	TRUE	TRUE	TRUE	TRUE	TRUE	p1 p2 MM0=1, gene sequence pasted into CHOPCHOP
QZN14_RS01055	gene	WP_000217076.1	zinc-dependent MarR family transcriptional regulator CDS	ATGACAGTTTTAGAACAAAAATTAGACCATTTAGTGAGTCAAATCTTGCTTAAGGCAGAAAATCAACATGAATTATTGTTTGGTACTTGTCAAAGTGATGTAAAATTGACTAATACGCAAGAACACATTCTGATGCTTTTATCACAAGAGCAGTTGACAAATTCTGATTTAGCTAAGAAGTTAAATATTAGTCAGGCAGCTGTAACTAAAGCAGTAAAAAGTTTAATTTCTCAGGATATGTTGAAAGCGAATAAAGATTCTAAAGATGCTCGTATTACTTATTTTGAGTTATCTGAACTTGCTAAACCCATTGCAGATGAACACACACATCATCATGACAATACGTTAGGGGTTTACGGAAGATTAGTAAATCATTTTTCAAAGGACGAAAAGGTCGTT…	173902	174345	26	GCAAGATTTGACTCACTAAATGG	TRUE	TRUE	TRUE	TRUE	TRUE	306	TGTGTGTGTTCATCTGCAATGGG	TRUE	TRUE	TRUE	TRUE	TRUE
QZN14_RS01060	gene	WP_001269501.1	metal ABC transporter ATP-binding protein CDS	ATGCGATATATTACAGTTAGTGGTCTTACTTTTCAGTATGATAGCGATCCTGTGCTGGAAGGGGTTAATTACCATTTAGACAGTGGGGAGTTTGTTACCTTAACAGGTGAAAATGGGGCTGCTAAATCAACTTTAATAAAGGCTACTTTAGGTATTTTAACGCCCAAAGTGGGTACAGTTAATATCTCTAAAGAAAACAAAGAAGGAAAAAAATTACGTATTGCCTATTTACCTCAACAGATTGCAAGTTTTAACGCTGGCTTTCCATCGTCAGTTTATGAATTTGTGAAATCTGGACGATACCCTAGAAATGGTTGGTTTAGAAGACTGACTAAACATGATGAAGAACATATTAGGGTTAGTTTAGAAGCTGTTGGTATGTGGGATAATCGCCATAAA…	174348	175058	26	GATATTAACTGTACCCACTTTGG	TRUE	TRUE	TRUE	TRUE	TRUE	651	TGGACATTGAAACAACGCCATGG	TRUE	TRUE	TRUE	TRUE	TRUE
QZN14_RS01065	gene	WP_000923268.1	metal ABC transporter permease CDS	ATGCTACTTGATATGCTTTCCTATGATTTTATGCAACGAGCGCTCTTAGCAGTTGTGGCTATTAGTATTTTTGCTCCAATTTTAGGCATCTTCCTAATTTTACGTCGTCAGAGTTTGATGAGTGATACTTTGAGCCACGTTTCCTTAGCCGGTGTTGCATTAGGCGTTGTTTTAGGTATCTCGCCTACGTGGTCAACTATTTTCGTTGTTACTTTGGCGGCAGTTGTATTAGAGTATTTGCGTACTGTATACAAACATTATATGGAAATATCAACTGCTATCCTGATGTCGATGGGGTTGGCTATATCTTTAATCGTTATGAGTAAAGCTCATAATGTTGGTAATGTCAGTCTTGAACAGTATTTATTTGGTTCTATTATCACTATTGGGAAGGAACAA…	175048	175860	163	TGGACATTGAAACAACGCCATGG	TRUE	TRUE	TRUE	TRUE	TRUE	577	TGACACCAATAGAGCACCTGCGG	TRUE	TRUE	TRUE	TRUE	TRUE
QZN14_RS01070	gene		DNA/RNA non-specific endonuclease CDS	ATGAAATTATCTAAACAATTATACAAATCACTCCCACTATTAACTGTCGTACTATGCGTTGGGGCATTACAACAGAATGTTGAAGCTAAGGCTAAACATTATAAGACGACATCCCATGTTGAGACACAGTATGTAAGTACTTCTTCAAAAAAATCTTACCGTTTACTCATAATAAGCAAATCAAGGTAGGTTCATTAGATAACTTAGAAAGAGCAACATATTCTCACATACAATTAAGGGATGCAGATGAGCCTAAGATAAAAAGAGAAAGACTGACGTATAATCCAACCGGTTGGCACAACTACAAATTTACTACTGAAAAGGGTAAAACAACTTGGCTTATAGACCGAGGTCACCTCGTTGGTTATCAATTTTCAGGAATGAACAATGTTCCTGAGA…	176071	177101	-49	TTGTAGTTGTGCCAACCGGTTGG	TRUE	TRUE	TRUE	TRUE	TRUE	690	TTGTAATCAATTTTTGCGAGTGG	TRUE	TRUE	TRUE	TRUE	TRUE	p1 p2 MM0=1, gene sequence pasted into CHOPCHOP, p1 self complementarity=1
QZN14_RS01075	tyrS gene	WP_001019853.1	tyrS CDS	ATGAATATTTTTGATGAACTCAAAGAACGTGGACTCGTTTTTCAGACAACTGACGAAGATGCTTTACGCAAAGCTCTTGAAGAAGGTTCTGTCTCTTACTATACTGGCTACGATCCTACGGCTGACAGCCTTCATCTTGGACATTTAGTTGCTATTTTAACCTCTCGTCGCTTACAACTTGCTGGTCACAAGCCTTATGCACTTGTGGGAGGCGCAACTGGACTTATTGGGGACCCTTCATTTAAAGATGTTGAGCGCAGTTTACAAACAAAGAAAACTGTAGTTAGTTGGGGTAATAAAATCCGCGGTCAATTATCTAATTTTCTAGAGTTTGAAACAGGTGATAACAAAGCTGTATTGGTAAATAATTATGATTGGTTCAGCAATATTAGTTTCATT…	177679	178938	285	TTTGATGAACTCAAAGAACGTGG	TRUE	TRUE	TRUE	TRUE	TRUE	691	GATTCTACAGGAAAAAAATTCGG	TRUE	TRUE	TRUE	TRUE	TRUE
QZN14_RS01080	pbp1b gene	WP_000472388.1	pbp1b CDS	ATGTTTAAAGGTAATAAGAAGTTGAATAGTTCTAAATTAGGTGATTACACACCACTTGAATTTGGTTCTATTTTTTTAAGAATTGTAAAGCTTTTATCAGATTTCATCTATGTTATTATTTTACTATTTGTTATGCTCGGAGTAGGACTTGCAGTAGGGTATCTTGCTAGTCAAGTTGACTCTGTTAAAGTACCAAGTAAAAATAGTTTAGTGACACAAGTTAATACACTTACTAGGGTGTCTAGGTTAACTTATTCTGATAAATCACAAATTTCAGAGATTGCCACTGATTTACAACGTACACCAGTGGCAAAGGATGCTATATCTGATAATATTAAAAAGGCTATCATTGCAACAGAGGACGAAAATTTCAATGACCATAAAGGTGTAGTTCCCAAA…	179049	181346	31	AAAATAGAACCAAATTCAAGTGG	TRUE	TRUE	TRUE	TRUE	TRUE	763	ATCTTTATCTGATTTCAACTGGG	TRUE	TRUE	TRUE	TRUE	TRUE
QZN14_RS01085	rpoB gene	WP_000907191.1	rpoB CDS	TTGGCAGGACATGAAGTTCAGTACGGAAAACACCGTACACGTCGTAGCTTTTCAAGAATTAAGGAAGTTCTTGATTTACCAAACTTAATTGAAATTCAAACTGATTCATTCCAAGATTTTCTTGATGCTGGCTTGAAAGAAGTATTTGAGGATGTACTTCCAATTTCAAACTTTACAGATACTATGGATCTTGAATTTGTTGGTTATGAATTAAAAGAACCTAAATATACTTTGGAAGAAGCTCGTATCCATGATGCTAGCTACTCAGCACCTATTTTTGTTACTTTCCGTTTAGTTAATAAAGAAACTGGTGAAATTAAAACTCAAGAAGTTTTCTTTGGTGATTTTCCAATTATGACTGAAATGGGTACTTTCATCATCAATGGTGGTGAACGTATC…	181870	185445	51	AAGCTTATAGATGTCGTTTGTGG	TRUE	TRUE	TRUE	TRUE	TRUE	587	CTCCAGAGAAACCAAGTGCACGG	TRUE	TRUE	TRUE	TRUE	TRUE
QZN14_RS01090	rpoC gene	WP_000228729.1	rpoC CDS	GTGGTTGACGTAAATCGTTTTAAAAGTATGCAAATCACATTAGCATCACCAAGTAAGGTCCGTTCATGGTCTTATGGTGAAGTTAAAAAACCTGAAACAATCAACTACCGCACATTGAAACCAGAACGTGAAGGACTTTTTGATGAAGTTATTTTTGGTCCAACAAAAGATTGGGAATGTGCGTGTGGAAAATACAAACGTATTCGTTACAAAGGAATCATTTGTGACCGTTGTGGCGTTGAAGTAACTCGTGCAAAAGTTCGTCGCGAACGTATGGGACATATCGAGTTAAAAGCACCAGTATCTCATATCTGGTATTTCAAAGGTATCCCATCGCGTATGGGACTCACATTGGATATGAGTCCTCGTGCACTTGAAGAAGTTATTTATTTTGCGGCT…	185562	189212	-112	CTTCACCATAAGACCATGAACGG	TRUE	TRUE	TRUE	TRUE	TRUE	776	TGTTACGGTTAATAACACGGCGG	TRUE	TRUE	TRUE	TRUE	TRUE
QZN14_RS01095	gene	WP_000285373.1	DUF1033 family protein CDS	ATGTATCAAGTTGTAAAAATGTTTGGTGATTGGGAACCATGGTGGTTTATTGAAGGTTGGGAGGAAGATATTACTGAAATTGCTGAGTATGATACCTTATCAGAAGCTTTGCTCTATTTTCAAGAGGAGTGGGATAGGGGACAGGAAAAGTGGCCTTATTTTCAAAGTAAGTCTAGTTTGTTGGCAACGTTTTGGAGTATAAAAGAAAAACGTTGGTGTGAAGAATGTGATGAGTACCTCCAACAGTATCATTCCTTAATGTTATTGAAAGAATGGCAAGAAATTCCTAAGGAAGAATCTATTGAGCGATTTGAAGTATTTAATAAGATAGCTGAGTTGCCATCGGCATGTTCTTTAAATTTGTAA	189326	189691	59	CAACCTTCAATAAACCACCATGG	TRUE	TRUE	TRUE	TRUE	TRUE	339	AAATTTAAAGAACATGCCGATGG	TRUE	TRUE	TRUE	TRUE	TRUE
QZN14_RS01100	comGA gene		comGA CDS	ATGGTTCAATCATTAGCAAAGCACGTCATTCATCAGGCAGTAGAAGTAAATGCTCAAGATATTTATATCATTCCCAAAGGTGATTGTTATGAATTCTATATGCGTATTGATGATGAAAGGCGGTTTATTGATGTTTTTGAGTTTAATAGGATGGCTAGTCTTATTAGTCACTTTAAATTTGTGGCAGGCATGAACGTTGGAGAAAAAAGACGAAGTCAATTAGGTTCTTGTGACTATGAACTGTCAGAGGGAAGACTGGTTTCATTACGACTATCAAGTGTGGGAGATTATCGTGGTCAAGAATCTTTAGTTATTCGTACTTTGTATTCAGGTCATCAGGACTTAAAATATTGGTTTGATAATATAAAGTAAATGAAGGAAGTACTGTGTGCAAGAGGG…	189863	190834	36	GAATTCATAACAATCACCTTTGG	TRUE	FALSE	TRUE	TRUE	TRUE	645	AACTTGCACGAATAACAGCACGG	TRUE	TRUE	TRUE	TRUE	TRUE	p1 p2 MM0=1, gene sequence pasted into CHOPCHOP
QZN14_RS01110	comGF gene	WP_223842274.1	comGF CDS	ATAAGAAGGTTAAAGCATTTACACATTTTAGAATGTTTGGTAGCATTGGTTACAATCACAGGAGCTTTGCTAGTTTATCAAGGACTAACAAAATTGTTGGCTCAACAGATAGTAGTGATGTCTTCTTCCAGTCAGTCTGAATGGGTGTTATTAACTCAGCAACTAAATGCAGAATTCGAAGGCGCTCACTTGGAATATTTAAGACAGAACAAACTTTATTTACGTAAGCAAGATAAGATTGTAACCTTTGGCAAATCTAATAAAGATGATTTCCGTAAGACAGGTTATAATGGTCGAGGTTATCAACCAATGGTTTATGGGTTAGACAATTGTCAAATGAGTCAGACCAAAAGTATGGTAAAACTTGTTTTTTATTTTAAGGACGGGTTAAAAAGGACA…	191796	192224	74	ATCTCCATATTTTGATACATTGG	TRUE	TRUE	TRUE	TRUE	TRUE	306	TTGTCTAACCCATAAACCATTGG	TRUE	TRUE	TRUE	TRUE	TRUE
QZN14_RS01115	comGG gene		comGG CDS	ATGATTTTAAAGAAGAAACTTAAAGCTGGCATCCTTTTGCAAGCTATTGTATTGGCTGCTGTATTTACACTCGTCTTACAGTTTTATCTAGCAAGAATATTGGCAACAGAAAGACAGTATCATAGGATAAGGGAGGAAACTATAACCATAAGTTTTATCGTAAAATAGACACTCTCCAAGTACCTCTCAAGTCTAATGATAATAAAGCAAGCCATAAACATTAA	192202	192425	-57	CTATTTTACGATAAAACTTATGG	TRUE	TRUE	TRUE	TRUE	TRUE	176	CATTAGACTTGAGAGGTACTTGG	TRUE	TRUE	TRUE	TRUE	TRUE	p1 p2 MM0=1, gene sequence pasted into CHOPCHOP
QZN14_RS01120	gene	WP_001008572.1	class I SAM-dependent methyltransferase CDS	ATGAATTTTGAAAAAATTGAGACAGCCTATGAGCTGATTTTAGAAAATATCCAAACGATTGAGAACCAATTAAAAACTCATATTTATGATGCCTTAATTGAACAGAACTCTTATTACCTTGGTTCAAGTTGTGATTTAGATATTGTTGTGGTGAATAACCAAAAATTACGTCAACTTGACTTAAGTCAAGAAGAATGGCGTCGCACTTTCCAGTTCATTTTTATCAAATCTGCGCAAACAGAGCAATTACAAGCTAATCATCAGTTTACGCCAGATAGTATTGGTTTTATCTTGTTATTTCTTTTGGAAGAATTAACGAGTCAAGAGACAGTGGATGTCTTGGAAATTGGAAGTGGAACTGGGAATTTAGCTCAGACTCTCCTCAATAACAGCTCGAAA…	192540	193514	146	CAGATTTGATAAAAATGAACTGG	TRUE	TRUE	TRUE	TRUE	TRUE	714	TCCTTCAGCAAATCACTTTGTGG	TRUE	TRUE	TRUE	TRUE	TRUE
QZN14_RS01125	gene	WP_000047534.1	acetate kinase CDS	ATGTCAAAAACAATAGCAATTAATGCTGGAAGTTCAAGTTTGAAATGGCAATTATATGAAATGCCAGAGGAGAAAGTAGTTGCCAAAGGGATTATCGAACGTATTGGTTTGAAAGATTCTATTTCGACTGTAAAATTTGACGATAAAAAAGATGAACAAATTTTAGATATCGTAGATCATACCCAAGCTGTTAAAATTCTTTTAGAAGATCTAACAAAACATGGTATTATCAAAGACTTTAATGAAATTACAGGTGTTGGTCATCGTGTCGTTGCTGGTGGTGAATATTTTAAAGAGTCTGCTTTAGTAGATGATAAAGTTGTAGAACAGGTTGAAGAATTATCAGCTTTAGCTCCACTCCACAACCCAGCAGCTGCAGCAGGGATTCGTGCGTTTAGA…	193546	194739	209	AATACGTTCGATAATCCCTTTGG	TRUE	TRUE	TRUE	TRUE	TRUE	545	CTGCTTCTTGTGCAACGTATTGG	TRUE	TRUE	TRUE	TRUE	TRUE
QZN14_RS01135	gene	WP_001869149.1	hypothetical protein CDS	ATGTCAAGGATGTGGACTATTGATTTTTGTCCACCAATCGTTTACCAGCAATATGTTTTTATCAGTACTATTAGTATTAGCATTGCGATGTCTATTTTTGCTATTTATCGCTATGCTTCATTGAAGAAAACGATATAA	195155	195292	82	TTTTAACCTTTTGTCTTTTGTGG	TRUE	FALSE	TRUE	TRUE	TRUE	44	TACTGATAAAAACATATTGCTGG	TRUE	FALSE	TRUE	TRUE	TRUE
QZN14_RS01140	gene	WP_000905672.1	hypothetical protein CDS	ATGTTAATAAAAGGATTATTGTCACCCAATAGTAAAGTATCTCCGAAGGATTACAAAGTATATATGAGATTTTTGTCTTTTGTTTTTAGTGTATGTAGTTTGATTATGATAGTATCATCATTTCTACATACCTTTGAATCTAATTTTACTAAAGGTTTTTCCTTTGGTTCAGGTATTGCCTTATTTGCAGGAAGTTTTTATTTTTTGGTGATAACATTTAGTGAAAAGCGATTTCAACATTACTATACCAAAGTTTTTGATGAGCGTAATCAATTTATTGCTAATATGTCTTGTCGACTCCTTTTCCTTTTATCTGTCCTTGTTTTAGTGGTATTGTGTCTGATTAATGTCTGGTTTGGTATAACTTTTTCCTATGCAAAGTTCTTGCTATTGATACTC…	195333	195788	-36	TTCGGAGATACTTTACTATTGGG	TRUE	FALSE	TRUE	TRUE	TRUE	247	ATTACGCTCATCAAAAACTTTGG	TRUE	TRUE	TRUE	TRUE	TRUE
QZN14_RS01145	gene	WP_000008107.1	type II CAAX endopeptidase family protein CDS	GTGTCATTTATTATTAAAAAAGGCAAAATTTTAGCTTTGCTAATAGCATTTTTAGTTATTAATCAACTTGTTCCTATATTGGCTGTGTGGCTCCTAAAGAATCACTATCAAACGCCTTTTACTAGTATATTGTTAATTGGCTTAGAATTACTTATTATTGCTCTTTTCCTTTATTATGCCAAGGTTAAACAAATAATCAGATGGAAAGTATTATTGACAAGGAAAGCATTAGTTACTATTCTCTTAGGTTGGTTATCATTGAGGGTTCCACAAATTATTGGTTACCTCATTATGACTATGCAAGGGGTTAAAGATACAGCAAATCAAACAGTAATTATGGAATTAACAAAGCAACTTCCACTAGCTTTGATGTTAATTTTTGCCATAATAGGGGCACCA…	195857	196522	24	ATGAGGTAACCAATAATTTGTGG	TRUE	TRUE	TRUE	TRUE	TRUE	506	TAAAACTACCTATATCAGAAGGG	TRUE	TRUE	TRUE	TRUE	TRUE
QZN14_RS01150	proC gene	WP_001869147.1	proC CDS	ATGAAAATTGGAATTATCGGCGTTGGAAAAATGGCCAGTGCAATTATTCAAGGCCTCAAACAAACCCAACATGACATTGTCATATCCGGATCTTGCTTAGAGCGTTCAAAAGAAATTGCAGAAAGACTTGATGTTACTTACGCCGAATCTCATCAGTCATTAATCAATCAAGCTGATATTATCATGTTAGGTATTAAACCTCAACTATTTGAAAAGGTTCTTCTTCCACTTGATATCACAAAACCAATCATCTCAATGGCAGCAGGAATCTCCTTAGCGCGTTTAAGCCAATTAACTCGTTCTGATTTACCATTGATTCGTATTATGCCAAATATTAACGCACAAATACTTCAAAGTTGCACAGCTATTTGTTACAACAATCATGTATCAGATGAGTTA…	196543	197313	267	GTTATTAAGATAGAAAGGATGGG	TRUE	TRUE	TRUE	TRUE	TRUE	709	CTTTTAGACTTAGAAAAAAATGG	TRUE	TRUE	TRUE	TRUE	TRUE
QZN14_RS01155	pepA gene	WP_001281321.1	pepA CDS	ATGTCAGATTTATTTAACAAAATTAAAACCGTAACTGAGCTTGATGGGATTGCTGGCTATGAACACAATATCCGCAACTTCCTTCGTCAAGAAATAACTCCTTTAGTTGATCAAGTTGAGACAGACGGACTTGGTGGAATTTTTGGAGTAAAAAATACTCATGAGACTAATGCTCCTAAAGTCATGGTTGCTGCCCATATGGATGAAGTCGGCTTTATGGTTAGTCATATTCAGCCAGATGGAACATTTCGTGTACTTGAGGTTGGAGGATGGAATCCCCTAGTAGTCAGCTCACAACGCTTTACCCTCTACACACGTTCTGGTGATGCCATTCCTGTTATATCAGGCTCAGTTCCTCCTCACTTTCTTCGTGGACAAAGCGGTGGAACAACATTACCC…	197383	198450	-55	GTTGAGACAGACGGACTTGGTGG	TRUE	TRUE	TRUE	TRUE	TRUE	627	TAGCAACACACTTATTGCTGGGG	TRUE	TRUE	TRUE	TRUE	TRUE
QZN14_RS01160	gene	WP_000660177.1	hypothetical protein CDS	ATGAAAGAAAAATTATTAGTACCTGCTTTAAATTGTTTGCTAGGTCTACTCTTCCTAGGTGATCACTGGTTTTTATTTCGTCTTCAAAATGGAGAACTTTTTGCTATTGTGACGCTAATACTGCTTTGCACAGCTTCATTTTTAATCAATAAGAATCACCCCAAAAATTTGACTTTAATTGCTATGGTTATCACTTTTTTAGCCGTATTATCTTTCCTATCTACCTTTTTATTAGCTTAA	198635	198874	136	ATTGTCTTAAGATACCATTATGG	TRUE	TRUE	TRUE	TRUE	TRUE	91	TTTTTATTTCGTCTTCAAAATGG	TRUE	TRUE	TRUE	TRUE	TRUE	p1 self complementarity=1
QZN14_RS01165	gene	WP_000791273.1	DUF4651 domain-containing protein CDS	ATGAAAAATAAAAAAATCTTATTTGGGACTGGCCTTGCTGGTGTGGGTTTACTGGCAGCTGCTGGTTATACCCTAACTAAAAAAGTAACAGATTATAAACGTCAGCAAATCACTCAGACCTTAAGAGAACTTTTTAGTCAGATGGGTGATATTCAGGTATTTTATTTTAATGAATTTGAATCTGATATTAAAATGACCAGTGGTGGTCTTGTCTTGGAAGATGGCAGAATTTTCGAATTCATTTATCGTCAAGGTGTTCTTGATTATGTGGAGGTGAGCAAATGA	199035	199319	-28	GAATTAGACACAGGAATTGATGG	TRUE	TRUE	TRUE	TRUE	TRUE	196	TTCCAAGACAAGACCACCACTGG	TRUE	TRUE	TRUE	TRUE	TRUE
QZN14_RS01170	gene	WP_000602780.1	thioredoxin family protein CDS	ATGATTTTACCAGAATCTTATGAAGAAATAGCAGCTTATATTGATAGCACTAAGAAAGTTGTTTTCTTTTTTACAGCAGATTGGTGTCCAGATTGTCAATTTATATATCCAGTAATGCCATCAATTGAAAAAGATTTCTCAGATTTTGTCTTTGTACGTGTTAATCGTGATGACTATATAGAATTAGCTCAGCAGTGGAATATTTTTGGGATTCCGAGTTTCGTTGTTGTGGAAAATGGTCAGGAACTGGGTCGTTTGGTTAATAAGAATCGCAAAACAAAGGCTGAAATTACTAAATTTCTCGCTGAAATTAACCATAAATAA	199316	199639	-48	TTCCAAGACAAGACCACCACTGG	TRUE	TRUE	TRUE	TRUE	TRUE	213	TTTTCCACAACAACGAAACTCGG	TRUE	TRUE	TRUE	TRUE	TRUE
QZN14_RS01180	gene	WP_000186176.1	class I SAM-dependent methyltransferase CDS	ATGACAAATGTAACTAGTTATAAAGAAATGCTGGCTAAACCTTGGGGAAAAATACAATATGAAATAACTTTTGCTCAATTAAGCCATATCAAAAATCAGAACGTTTTAGATTTTGGAGCTGGTTTTTGTCTCACCGCACAACATCTAGCAAAAGAAAACAATGTAACTGCTATTGAACCCAATCCTAAACTGCTTTACGATAATCAAAGTGACAATATTTATAAAATCCTAGGTTCCTACGAAGCATTAAGAGCTTTGCCTGATCAAAGTTTTGATACTATTATTTGTCATAATGTTCTTGAATATATAGACAAACATAATCATCCTGCTTATTTTGACGAATTTTCTCGACTTCTAAAACCTAATGGAGAACTATCTCTCATCAAACATAATATAATT…	200352	201068	-85	AACTAGTTATAAAGAAATGC	TRUE	TRUE	TRUE	TRUE	TRUE	617	ATTTTAAAACTGAAACTGAT	TRUE	TRUE	TRUE	TRUE	FALSE
QZN14_RS01185	gene	WP_000282447.1	single-stranded DNA-binding protein CDS	ATGTATAATAAAGTTATTATGATTGGGCGTCTAACAGCAAAGCCTGAGATGGTAAAAACACCAACTGACAAGTCAGTAACGCGTGCAACTGTTGCTGTTAATAGACGCTTTAAAGGAAGTAATGGTGAGCGTGAAGCAGATTTTATTAATGTGGTTATGTGGGGTCGTCTAGCGGAAACCCTTGCGAGCTATGGGACAAAGGGCTCTTTAATTTCAATAGATGGTGAATTGCGTACGCGCAAGTACGAAAAGGATGGTCAAACGCACTATATCACTGAAGTATTAGCATCATCATTTCAGTTGTTAGAAAGCCGTGCCCAACGTGCTATGCGTGAAAATAATGTTTCTGGTGATTTGTCAGATTTAGTATTGGAAGAAGAGGAGCTCCCCTTTTAA	201149	201544	33	CTTTGTCCCATAGCTCGCAAGGG	TRUE	TRUE	TRUE	TRUE	TRUE	386	AGAGTGATTTTATTTAAAAGGGG	TRUE	TRUE	TRUE	TRUE	TRUE	p1 self complementarity=1
QZN14_RS01190	gene	WP_000416617.1	HAD family hydrolase CDS	ATGGAAAAAGTCATTATTTTTGATATGGACGGCGTTATTGTTGATTCCGAGTACACGTTTTTAGATAATAAGACAGAAATGTTACGTGAGGAGGGTATTGATACGGACGTCTCGTATCAATACCAGTACATGGGGACTACTTTTGAATTCATGTGGCAAGCTATGAAAGAGGAGTTTGGCTTACCGAAAACAGTAAAAGAGTATATTGCTGAGATGAACAGACGTCGACAAGCGATTGTGACGCGTGATGGTGTTAGGCCCATTAAAGGAGCTCAGCAACTGATTCATTGGTTACACCAACATGGCTATCGCTTAGCAGTTGCGTCCTCATCTCCAATGGTAGATATTAAGCGTAATCTAAAAGAGTTGGGTGTGACAGAATGCTTTGAATACATGGTT…	201668	202312	178	ATTATCTAAAAACGTGTACTCGG	TRUE	TRUE	TRUE	TRUE	TRUE	573	TCTGCCATTGATAAATCTTGCGG	TRUE	TRUE	TRUE	TRUE	TRUE
QZN14_RS01195	gene	WP_000930332.1	LytS/YhcK type 5TM receptor domain-containing protein CDS	ATGTTGATGGTGTTGTTATTCCAAAGGCTAGGAATTATTATGATTTTAGCCTTTTTATTGGTAAATAATAGTTATTTCAGACAGTTAATTGAAGAGCGGTCTAAACGTGAAACGGTAGTCCTTGTCATCATTTTCGGCTTGTTTGTTATTATATCTAATATAACAGGAATTGAAATAAAAGGGGATCGAAGTTTGGTCGAGCGCCCTTTTCTAACAACGATTTCCCATTCTGACTCACTTGCTAATACAAGGACTTTAGTTATTACAACGGCAAGTTTGGTTGGTGGACCTCTGGTTGGATCAATTGTTGGTTTTATTGGAGGAGTTCATCGCTTTTTTCAAGGAAGCTTTTCAGGTTCTTTCTATATTGTCAGTTCAGTTCTAGTCGGCATTGTTAGC…	202339	204084	46	TCTGCCATTGATAAATCTTGCGG	TRUE	TRUE	TRUE	TRUE	TRUE	800	GTCCTGCAATATGGTGATCATGG	TRUE	TRUE	TRUE	TRUE	TRUE
QZN14_RS01200	gene	WP_000697627.1	LytTR family transcriptional regulator DNA-binding domain-containing protein CDS	ATGAAAATTTTAATTCTTGATGATGAAATGTTTGCCAGACAAGAATTATCGTTTTTAGTTGAACATAGCCAGGAGGTTGACAACCCTGAGATTTTTCAGGCTGAGGATATCAGTGAAGCCGAAAAAATCTTATTTAGACAGCAAATTGATTTAATTTTTTTAGATATTTCGCTTAGTGAAGAAAATGGCTTTACTTTGGCTAATCAGTTGAGCCAACTTGCACATCCCCCACTTGTTGTTTTTGCGACAGCTTATGATAACTACGCTGTGAAAGCTTTTGAAAGTAATGCTGTTGATTATATCATGAAACCGTTTGAACAACAGCGCGTTGATATGGCTCTATCAAAAGTGAAGAAATTGAGCCAACTCACCACTGCTTCAGATGTAGAGCAAGCAATA…	204065	204805	-98	TAAAAACGATAATTCTTGTCTGG	TRUE	TRUE	TRUE	TRUE	TRUE	733	TTCGCAAAAGCACTTTTACATGG	TRUE	TRUE	TRUE	TRUE	TRUE
QZN14_RS01205	gene	WP_000683316.1	CidA/LrgA family protein CDS	ATGAAACACACCAGTAAAGAAACCAAAACAAAAGAAGCTCCAATGTTTATTCAAATGTCAATATATGCAGCTATTCTATTAGTTTCACAAATGATTTCAATGTTATTACCGAAATCACTACCAATCCCAACGACGGTTATTGGTTTGGTGCTAATGTACGTATTGCTAACTGCTAAAATTATCAAGGTAGAGTGGGTTGACTCTTTTGGGGCTTTGATGATAAGCATGATTGGTTTTATGTTTGTCCCCTCAGGAATATCAGTAGCAGCGAACCTTGATATCCTAAAAGCTGAAGGCTTGCAACTAGTTGCTGTTATTACAATCTCAACTGTTGTTATGTTAGTAGTGGTAGCATACGTTGCACGATTAATACTTGCTATCAGAGAACTCAGTGTCACA…	204975	205430	34	ATTGACATTTGAATAAACATTGG	TRUE	TRUE	TRUE	TRUE	TRUE	425	CCTCTACTTTCTTACTATAGTGG	TRUE	TRUE	TRUE	TRUE	TRUE
QZN14_RS01210	lrgB gene	WP_000421727.1	lrgB CDS	ATGGAACTCTTAAAAACACCCATCTTTGGTATTTGCTTTTCTTTAATACTCTATACGATAGGACAACATTTATTTAAGAAGAGTAAAGGTTTCTTCCTTTTGCAGCCTCTTTTCTTTGCAATGGTTAGTGGTATTGTCATTCTTTGGCTTATGTCAAAAGGTTTAGGAACCGATGTTAAGACATTTTATACACAAGCTTATAAACCAGGTGGCGATTTAATATTTTGGTTTTTAAATCCAGCAACAATTGCTTTTGCAGTTCCTCTCTATAAGAAAAATGACGTTGTTAAAAAATATTGGGTAGAAATTCTCAGCAGTTTAGTAATCGGTATGATTGTTTCCCTTATGCTTATCGTCGCTATTTCTAAAATGGTTGGGCTTAGTCAAGTCGGAATTGCT…	205432	206160	39	GAAAAGCAAATACCAAAGATGGG	TRUE	TRUE	TRUE	TRUE	TRUE	542	CAATCTTACTATCATTCAAATGG	TRUE	TRUE	TRUE	TRUE	TRUE
QZN14_RS01215	gene	WP_000170506.1	ABC transporter substrate-binding protein CDS	GTGACTAAATATTTGAAGTACATCTCTTTTGTTGCTTTGTTTCTGGCGAGTATCTTTTTAGTAGCTTGTCAAAATCAAAATTCACAAACAAAGGAGCGAACACGAAAACAACGACCCAAAGATGAATTGGTTGTCTCTATGGGGGCAAAGCTTCCTCATGAATTCGATCCAAAGGACCGTTATGGAATCCATAATGAAGGTAATATTACTCATAGTACCCTATTGAAACGTTCTCCTGAACTAGATATAAAAGGAGAGCTTGCTAAAAAATATAAAATCTCTAAGGATGGCTTAACGTGGTCGTTCGACTTAAATGATGATTTTAAATTCTCCAATGGTGAGCCTGTTACTGCTGACGATGTTAAGTTTACTTATGATATGTTGAAAGCAGATGGAAAA…	206403	208031	18	TTCAGGAGAACGTTTCAATAGGG	TRUE	TRUE	TRUE	TRUE	TRUE	507	TAATGTTTTTTAGGGACGATTGG	TRUE	TRUE	TRUE	TRUE	TRUE
QZN14_RS01220	gene	WP_000680641.1	ABC transporter permease CDS	GTGAAACATATTACCACTGTAGTTATCTGGAAGATACTTAGGTGTTTGTCACTCGTTTTTGGAGTATCAATTTTGACCTTTATTTTACTAAAACAATCACCGGTTGATCCAGTCATGGCAAGTGTCAATTATGACACGTCACTAACCCCTGTTCAGTACAAAGCGATTGCTCACCACTATGGCTTGGATAAGCCAGCTCCGGTCCAGTATTTTATTTGGTTAAAAAATTTTATACAGGGACATTTAGGGACTTCACTAGTTTATCGGCAACCTGTTATTGATATTATTAGATCACGGGCAGGTGCCTCTTTCATACTTATGGGACTCTCCTGGGTCTTATCGGGTCTTATTGGATTTATCTTAGGAACTTTATCAGCTTTCCATCAAGGGAAATTGCTT…	208144	209121	217	AATCGCTTTGTACTGAACAGGGG	TRUE	TRUE	TRUE	TRUE	TRUE	610	TCTAGTATGAAGAGTTACATTGG	TRUE	TRUE	TRUE	TRUE	TRUE
QZN14_RS01225	gene	WP_000603397.1	ABC transporter permease CDS	ATGATATTGAGACGTCGAACTATTGTTTTATGGCAACTGGGTATCGCCATTTCTCTCATTCTTAGTATTCTAGCCTTAAATCTTTATTTCCATAGTACTCCCTTGCAAACCAATGCAGCTTTACGGAACCTTGCTCCTTCATTAAACCATCTTTTTGGGACAGATGGTTTAGGTAGGGATATGTTTGTCAGAACGATTAAAGGACTTTATTTCTCTCTACAAGTCGGCTTATTAGGTGCCCTTATGGGGGTCATTCTGGCGACAGTTTTTGGAGTGCTTGCAGGTTTAGGAAATAGCATTATTGATAAAATAATAGCATGGTTAGTTGATTTGTTTATTGGTATGCCTCATTTGATTTTTATGATTCTCATTTCTTTTGTTGTTGGGAAAGGTGCTCAA…	209118	209939	145	CATACTTTTCTCCTTAACTGTGG	TRUE	TRUE	TRUE	TRUE	TRUE	800	CCTAAAAATGATCAGTTTGAGGG	TRUE	TRUE	TRUE	TRUE	TRUE
QZN14_RS01230	gene	WP_000140980.1	ABC transporter ATP-binding protein CDS	ATGACAGAAACATTATTAAGCATTAAAGACCTCTCCATCACCTTCACTCAATACGGAAGATTTTTAAAACCATTTCAATCAACACCGATACAAGCGCTGAATTTAGAAATTAAAAAAGGTGAGTTATTAGCTATTATAGGTGCTAGTGGTTCGGGGAAGAGTTTATTAGCACATGCTATTATGGATATTCTTCCTAAAAATGCATCTGTAACAGGAGATATGATTTATCGTGGTCAATCACTAAATTCTAAACGCATTAAACAGTTGCGAGGAAAAGATATTACGTTGATTCCACAATCAGTTAATTATTTAGATCCATCTATGAAAGTCAAACATCAGGTGCGCTTAGGTATCTCAGAAAATTCAAAGGCTACTCAAGAAGGATTGTTTCAACAGTTT…	209951	210754	-20	TCCGTATTGAGTGAAGGTGATGG	TRUE	TRUE	TRUE	TRUE	TRUE	756	CCTTTCAAAAATTCTTGCTGTGG	TRUE	TRUE	TRUE	TRUE	TRUE
QZN14_RS01235	gene	WP_000171304.1	ABC transporter ATP-binding protein CDS	ATGACCTTAGAGGCTAAAAAGCTTGGCTTTTATCATAAAAAAGATCAATGGCTTTTTAAGGAGATTAATTTAGAGGTAGCACCTGGTCAAGTTTTAGGTATATTTGGACAAAGTGGTTGTGGAAAAACTAGTTTATCCAAAGTGCTTGCAGGTTTTTTACATCCTAGATCTGGTGAAGTATTAGTTGATGGCAGTAATTTGCCTAACAAAGCATTTAGACCTGTACAACTTATTCAACAACATCCTGAAAAAACGATGAATCCTTTATGGCCTATGAAAAAAAGTTTAGAAGAAGCTTATTACCCAAGTCGAGATTTACTAGATGCTTTTGGAATTCAAGAAAAATGGCTAAATCGTCGCCCTAGTGAACTCTCGGGAGGGGAATTACAACGCTTTTCG…	210738	211364	34	CCTTTCAAAAATTCTTGCTGTGG	TRUE	TRUE	TRUE	TRUE	TRUE	575	TCTCTTCAATCATATAGCATTGG	TRUE	TRUE	TRUE	TRUE	TRUE
QZN14_RS01240	treP gene	WP_000434617.1	treP CDS	ATGGAACAATTTAAACATGATGCCAAAGCCTTGTTAGAGGCAATTGGGGGTAAAGAAAATATTAGTGCAGTGACACATTGTGCCACACGCATGAGATTTGTTTTGAATGACAGTAGTAAAGCTAAGGTAAAGGTAATTGAGGAGTTACCATCAGTCAAGGGTACCTTTACCAATGCTGGGCAATTTCAAGTCATTATTGGTAATGATGTCCCTATTTTTTATAATGCTTTTGTAGCCGTTTCTGGTATTGAGGGTGTGTCTAAAGAGGCGGCAAAATCGGCTGCCCAAAAAAATCAAAACCCTTTACAGCGTGTGTTGACAATGCTGGCTGAAATATTTACACCGATTATTCCAGCCATTATTGTTGGTGGTCTGATCCTTGGTTTTCGTAATATTTTA…	211646	213676	-31	GACTTGAAATTGCCCAGCATTGG	TRUE	TRUE	TRUE	TRUE	TRUE	648	GAATAAGCATTAAGTAATTGTGG	TRUE	TRUE	TRUE	TRUE	TRUE
QZN14_RS01245	treC gene	WP_000151022.1	treC CDS	ATGACGATTGATAAACGTAAAGTTGTCTATCAAATTTATCCAAAATCATACAAAGACACAACTGGTAATGGGGTTGGTGATCTTCGTGGTATTATCGAAAAATTACCCTATTTAGCAGAACTTGGTATTGATATGGTTTGGCTCAACCCATTTTATCCAAGTCCACAACGAGATAATGGATATGATATCTCTGATTATACAGCCATTAACCCTGATTTTGGAACGATGGACGATTTTGAAGAAATGATTGAGGTGGGACGTCAATACCGTATAGATTTTATGCTTGATATGGTGCTTAATCATTGTTCAATAGAACATGAGTGGTTTAAAAAAGCACTTGCAGGAGATCGCTACTATCAAGATTTCTTTATCTTACGTGATAATCCAACAGATTGGGTA…	213898	215523	169	TCATATCCATTATCTCGTTGTGG	TRUE	TRUE	TRUE	TRUE	TRUE	790	GTGGTGAAAATTAAAAGCCATGG	TRUE	TRUE	TRUE	TRUE	TRUE
QZN14_RS01250	gene	WP_000228191.1	BglG family transcription antiterminator CDS	ATGGTTGATAATAAGACTGTTGTGATAATGTTGGTATTTTTAGCTCGGAAAAATCTTTCCTTGTATGAGTTAACAGTGCAAACAAAGTTTTCAATAAAAGTTATCATAGAGCAAATTAACTATCTCAATAGTTTTTTAGCAAAAAATCACCTAACAGCTATTGCTCACTCTGCTGGACGTTATCAGTTATTAGGAGATGAAAAAGAGCATGATAAAATTGTCTCCTTATTAGAAGCTGAGCAATTTTACCTAACTCAGGAAGAAAGGGTATGTCTGATTTACCTTTATAGCTTTTGCCGAAGAGAGTTTGTCTCCAATGTGCATTATCAAGATTTTTTGAAAGTAAGTAAGAATACTACTTTATCAGATATCAAGATGCTACGTTCTAAATTAGCAAAA…	215739	217775	162	TAGGTCATTTGAGCCCAATCTGG	TRUE	TRUE	TRUE	TRUE	TRUE	508	ATTCAAAGACCAAAAACCAATGG	TRUE	TRUE	TRUE	TRUE	TRUE
QZN14_RS01255	gene	WP_000944235.1	PTS sugar transporter subunit IIB CDS	ATGTTAAGAATTGGAACAGCATGTGGATCAGGTCTAGGTTCAAGTTTTATGGTACAAATGAATATTGAGTCTATTTTGAAGGATTTGGGGGTTTCTGATGTTGAAGTTGAACATTATGATTTAGGTGGAGCAGATCCAAGCGCAGCAGATGTTTGGATTGTTGGTCGTGATTTGGAGGATTCAGCTGGTCACCTGGGGGATGTTCGTATTTTAAACAGTATCATTGATATGGATGAATTGAGAGAATTAGTGACAGGTATTTGCCAAGAAAAAGGCTTAATCTAG	217778	218062	-70	CCTAGATTAAGCCTTTTTCTTGG	TRUE	TRUE	TRUE	TRUE	TRUE			FALSE	FALSE	FALSE	FALSE	FALSE	one viable target
QZN14_RS01260	gene	WP_000677346.1	PTS ascorbate transporter subunit IIC CDS	ATGAAAGGTCTATTGGATTTTTTAGTTAATATTGCCAGAACGCCAGCTATTTTAGTCGCCTTGATAGCCATTATCGGTTTAGTACTGCAGAAAAAAGGTGTTCCTGATATTGTAAAAGGTGGAATAAAAACATTTGTTGGCTTCTTAGTGGTTTCTGGAGGTGCAGGGATAGTCCAAAATTCCTTGAATCCATTTGGAAAAATGTTTGAACATGCTTTTCATTTGGTGGGGGTAGTTCCTAATAATGAAGCCATTGTAGCAGTAGCTCTTACGAAGTATGGCTCAGCAACTGCTTTGATTATGTTAGCGGGAATGATTTTTAATATTTTAATTGCTCGTTTTACAAAATTTAAATATATTTTTCTGACAGGACATCATACATTGTATATGGCTTGTATG…	218075	219430	263	TGTTCAAACATTTTTCCAAATGG	TRUE	TRUE	TRUE	TRUE	TRUE	667	CATTGAGATAGTAATACTTACGG	TRUE	TRUE	TRUE	TRUE	TRUE
QZN14_RS01265	gene	WP_000203492.1	transketolase CDS	ATGACATCACCAGAAGAAAGATATTCATCTCTAAGACGATTTGCAACGGAGATTCGTTTAAATACACTAGAAACGCTAAACCATTTAGGATTCGGTCACTATGGGGGTAGTTTATCAATTGTTGAGACTTTGGCTATTCTGTACGGTGATATTATGGATATAAACCCTGAAAAATTCAAAGAAAGTGATCGGAATTATATGGTCTTATCAAAAGGACATGCTGGTCCAGCCTTGTATAGTACACTCTATTTAAAAGGTTTTTTTGATAAAACATTCCTTCATTCGCTCAATACAAACGGTACCAAACTACCTTCGCATCCTGACCGCAATTTAACTCCTGGTATAGATGTAACGACAGGCTCATTAGGTCAAGGCATTAGTATTGCAACGGGAATTGCT…	219433	220290	189	CATAGTGACCGAATCCTAAATGG	TRUE	TRUE	TRUE	TRUE	TRUE	783	ATTGTTTTTTGTTGTAAATCTGG	TRUE	TRUE	TRUE	TRUE	TRUE
QZN14_RS01270	gene	WP_001203826.1	transketolase C-terminal domain-containing protein CDS	ATGAGATGTTCAACCAAAGAAATGAGGCTTGTCTATCGTGATTTCCTCCTTCAAGCTAATCAAGAAAATAAACAAATTACCGTTTTAGAAGCCGATTTGTCGAGTTCAATGTCAACAAATGTACTGGCATCAGAATTTGGAAAACGTTATATTAATCTAGGTATTATGGAGGCTGAGATGGTAGGTCTTGCAGCAGGGCTCGCCATTAAAGGTTACAAGCCATACCTTCATACTTTTGGTCCTTTCGCGTCAAGGCGTGTCTTTGATCAAGTATTTTTATCGTTAGGTTACTCACAATTATCAGCTACGATTATTGGCTCAGATGCAGGAGTTAGCGCAGAAATGAATGGCGGAACTCATATGCCTTTTGAAGAGTTAGGTCTACTAAGGTTAATTCCA…	220287	221216	80	TGACATTGAACTCGACAAATCGG	TRUE	TRUE	TRUE	TRUE	TRUE	702	ATGGATTGATCTATCAGTAATGG	TRUE	TRUE	TRUE	TRUE	TRUE
QZN14_RS01275	gene	WP_001203077.1	ferric reductase-like transmembrane domain-containing protein CDS	ATGCGAGCTTGGAAAGGTATTGTTTTAATTTTATCTAGCATAGTGGTGACACTAGTAGCATGGCAAAATGCAGGATTAAGTGAATTTGTTGTACCAGGATTAGCTTTGACAAGTTTATCGCTAACATTCCTCTTATCAACCAAATTTAGGATACTTGAAAGTTACTTTCAAGGTATTGAAAATATGTATTTTTACCACAAGGTAATGGCTGTATTTTCAATGATTTTGCTTCTATTGCACAAAATTGGTCTTGTACAAGGCGGACATGGAAGTGAGTTTGCAAAGACTATTGGCAGTGCGGGATTATATCTTTTTCTAAGTATTGTTTTTGTAGCTTATTTCGGAAATTTTTTAAAGTATGAAATTTGGCGTTTTATTCATCGCTTTGTTTATTTAGTC…	221325	222584	91	AAAATACAGCCATTACCTTGTGG	TRUE	TRUE	TRUE	TRUE	TRUE	670	ATGAGCTGCTGATTCAAAGCCGG	TRUE	TRUE	TRUE	TRUE	TRUE
QZN14_RS01280	rpsO gene	WP_001018249.1	rpsO CDS	ATGGCAATCTCAAAAGAGAAAAAAAATGAAATCATTGCTCAATATGCACGTCACGAAGGTGATACAGGATCAGTTGAAGTTCAAGTAGCAGTTCTTACTTGGGAAATCAACCACCTTAATGACCACATCAAACAACACAAAAAAGACCACGCTACTTACCGTGGATTGATGAAAAAAATTGGTCACCGTCGTAACTTATTAGCATACCTACGTCGTACAGATGTTAACCGTTACCGTGAATTGATTCAATCACTTGGACTTCGTCGTTAA	222672	222941	194	CTTTTTTGTGTTGTTTGATGTGG	TRUE	TRUE	TRUE	TRUE	TRUE	227	ATTGAATCAATTCACGGTAACGG	TRUE	TRUE	TRUE	TRUE	TRUE
QZN14_RS01285	pnp gene	WP_000043858.1	pnp CDS	ATGTCAAAACAAGTCTTTGAAATGATTTTTGCTGGTAAAAAATTAGTTGTTGAAACTGGCCAAGTGGCTAAACAAGCAAATGGATCAGTTGTCGTTCGTTATGGAGATTCTACTGTACTTACAGCAGCAGTTATGTCTAAGAAAATGTCAACAGGTGATTTTTTCCCACTTCAAGTCAATTACGAAGAAAAAATGTATGCTGCTGGGAAATTTCCGGGTGGTTTTAACAAACGTGAAGGGCGTCCAAGTACGGATGCTACCTTAACAGCACGTCTTATTGATAGACCAATCCGTCCGATGTTTGCTGAGGGATTTCGTAACGAAGTCCAGGTCATCAATACTGTTCTTTCATTTGATGAAAATGCTAGCGCACCAATGGCTGCTATGTTTGGTTCATCA…	223321	225450	122	TCTTCGTAATTGACTTGAAGTGG	TRUE	TRUE	TRUE	TRUE	TRUE	486	GCCTCTTGTTCTTGTGCTGTCGG	TRUE	TRUE	TRUE	TRUE	TRUE
QZN14_RS01290	gene	WP_000204780.1	SseB family protein CDS	ATGACAAGTACAAACGAGTTAGACATTAGATTGCGTGCTTTTATCAATGCACCGGATAATTTTTTAGATAGTATAGGTCTTGTGAATGCCTTGCACCACTCTACGGTTTGGGCAAGCAAGGAACCCTATGCTATTCAAGTAGATGGTCAAGAAGTTGTTCCTGTTTTTACGGATATTACTGACCTTAATCATTTCAAAGAGGAGCAAGAAAGTGCTCGAGATATGTTTTGGGAGAGTCGTCGTAGTTTAGACGTTCTTGATGAAGCTATTTCACATGGCTTAGCAGGATTGGTCTATAATTTAAAAAAAGAAGGCGATTTTGGGAACTCGACTATTTTCTACTGTGAAGATATGGTGCAATTTATGAACAATTACACCACAATCTTGAATCAGTTGTTA…	225452	226204	165	TTGTCAGCTTTTGGAGGACGTGG	TRUE	TRUE	TRUE	TRUE	TRUE	648	ATCTCATTTTCTCCATTACGCGG	TRUE	TRUE	TRUE	TRUE	TRUE
QZN14_RS01295	cysE gene	WP_000539954.1	cysE CDS	ATGGGGTGGTGGAAAGAAAGTATAGCTATTGTCAAAGAACAAGATCCAGCTGCTCGTAGTTCTCTAGAAGTTATTTTAACTTATCCAGGAATAAAAGCTCTTGCAGCTCATAGGCTATCTCATTTTTTATGGAATCATAATTTTAAATTGTTAGCACGTATGCACAGTCAATTTTGGCGTTTCTGGACACAAATTGAAATTCATCCCGGAGCGACGATTTCGGAAGGGGTTTTTATTGACCACGGTTCAGGATTGGTCATTGGAGAAACTGCCATTGTAGAGAAAGGTGCTATGCTATACCATGGGGTTACATTGGGTGGCACAGGTAAAGACAAAGGCAAACGACACCCAACCATACGTAAAGGTGCGCTAATTTCAGCACATTCTCAAATCATCGGT…	226213	226797	-43	ATCTCATTTTCTCCATTACGCGG	TRUE	TRUE	TRUE	TRUE	TRUE	500	CATCCTTTTGACCATGGACACGG	TRUE	TRUE	TRUE	TRUE	TRUE
QZN14_RS01300	gene	WP_000656477.1	hypothetical protein CDS	GTGAAGGATTATGTAACAACTCAAATATTATCAATTTTAGGTATACTAGCAGGAGCTTGTTTAAGCTATTTAAAGTTTGCACAAGGTAACTCTCTCTTAGGAATTATTTGGGCTGCCTTTGCTTTAATGTATATTGTTCGTTTGTATAAAGCTTATCAAAAACAGAAAAAGGAAAAACCATGA	226807	226989	-113	CTCGATCATGTTCAATACTTCGG	TRUE	TRUE	TRUE	TRUE	TRUE	177	AGTGTCGTAAATTTTTATCATGG	TRUE	TRUE	TRUE	TRUE	TRUE
QZN14_RS01305	cysS gene	WP_000591129.1	cysS CDS	ATGATAAAAATTTACGACACTATGACTCGCAGTTTACAAGATTTTATACCTCTCAATGAAGGTAAAGTCAACATGTACGTCTGTGGGCCAACAGTTTATAACTATATACACATCGGGAATGCCCGCAGTGTAGTAGCTTTTGATACTATTCGTCGTTATTTTGAGTATTGTGGTTACCAAGTCAATTATATTTCTAACTTTACTGATGTTGATGATAAAATTATAAAAGGTGCAGCTGAAGCAGGTATGGATACAAAATCCTTTTCAGATAAGTTTATTTCAGCATTTATGGAAGATGTTGCTGCATTAGGTGTCAAACCTGCTACAAAAAATCCTCGAGTTATTGACTATATGGATGAGATTATTGATTTTGTTAAAGTTTTAGTTGATAAGGAATTT…	226986	228329	-61	TGTATATAGTTATAAACTGTTGG	TRUE	TRUE	TRUE	TRUE	TRUE	702	GCAATCTCATTCGTGTGATGTGG	TRUE	TRUE	TRUE	TRUE	TRUE
QZN14_RS01310	gene	WP_000568029.1	Mini-ribonuclease 3 CDS	GTGATTGATGTTCGTTTGATTAATGGTATTGCTTTAGCTTTTGAAGGAGATGCAGTTTATTCTTTGTATATCCGACGCCATTTAATTATGCAGGGTTTTACCAAACCTAATCAGTTACATCGGAAAGCAACCCAATATGTTTCTGCTAATGCCCAAGCATTGTTAATTAATGCCATGTTAGAAGAAAATATTTTAACTGATGAAGAGCAGTTAATTTATAAACGAGGACGTAATGCGAATAGTCATACAAAAGCTAAAAATGCTGATATTATTACCTATCGTATGTCTACAGGTTTTGAGGCTCTTATGGGGTACTTGGATATGACTGGTCAGATAAAGCGCTTGGAAACTCTAATACAGTGGTGTATTGAAACCATTGAAAAATAA	228322	228708	87	CCTGCATAATTAAATGGCGTCGG	TRUE	TRUE	TRUE	TRUE	TRUE	152	TGGCATTAATTAACAATGCTTGG	TRUE	TRUE	TRUE	TRUE	TRUE	p2 CNCTC 10/84 19bp alignment
QZN14_RS01315	rlmB gene	WP_000178019.1	rlmB CDS	ATGACTATGAAAGATAAACAATTTAAAGAAGAATCAAGTGACCTTGTCTATGGCTTACATGCTGTGACAGAGAGTTTAAGAGCTAATACTGGTAATAAATTATACTTGCAAGATGACTTAAGAGGAAAGAACGTTGATAAAGTCAAAGCACTAGCGACTGAAAAAAAAGTATCCATTTCCTGGACTCCTAAAAAAATCTTATCAGACATGACAAATGGTGGAGTTCACCAAGGATTCGTTCTAAAAGTTTCGGAATTTGCCTATGCGGATTTATCAGAGATAATGACAAAGGCAGAGAATGAAGAAAATCCTCTAATTTTAATCCTTGATGGTCTGACCGACCCTCATAACCTAGGTTCTATTCTACGCACAGCTGATGCAACCAATGTAACAGGCATT…	228811	229566	71	AAACTTTTAGAACGAATCCTTGG	TRUE	TRUE	TRUE	TRUE	TRUE	746	ATAGAATGTTTTTTCATAGGCGG	TRUE	TRUE	TRUE	TRUE	TRUE	p2 self complementarity=1
QZN14_RS01320	gene	WP_000716636.1	NYN domain-containing protein CDS	ATGAAAAAACATTCTATTTTACTCGTTGATGGCTACAATATGATTGCTTTTTGGAAAGATACTCGACAGCTTTTTAAAAGCAATCGTTTAGAAGAGGCAAGGGAAGTATTACTTAGAAAGCTAAATCATTACGCACATTTCGAACACATTGATATTATTTGTGTATTTGATGCCCAGTATGTTCCTGGTGTACGTCAACGTTATGACCAATACAAAATATCCGTTATCTTTACTGAGGAGGACGAAACTGCGGATAGCTATATTGAACGAGCAGCGGCAGAACTTAATCAATCTGTGTTAAATTTAGTCTCCGTTGCTACCAGTGATTTAAATGAACAATGGACTATATTTTCTCAGGGTGCTTTACGTGTCTCAGCTAGAGAATTGGAACAGCGTGTA…	229563	230081	227	ATAGAATGTTTTTTCATAGGCGG	TRUE	TRUE	TRUE	TRUE	TRUE	465	CCTAGTTGTTCATCATTCCACGG	TRUE	TRUE	TRUE	TRUE	TRUE	p1 self complementarity=1
QZN14_RS01325	gene		DegV family protein CDS	ATGACTTTTAAAATACTAACGGATTCGACATCGGATTTAGATGAAAAGTGGGCTCAAGAGCACAATGTCGATATTATAGGTTTAACCATTGAACTTGATGGAAAGACTTATGAGACAGTCGGAGACGAAAAAATTACTAGTGACTTCTTGTTGGAGCGTATGCAAGAGGGAGCAAAGCCTACAACAAGCCAAATTAACGTTGGTCAGTTTGAAGAAGTTTTTTCAACCTATGCAGAAAATGACCATGCCTTGTTATATTTAGCGCTATCTTCACATTTATCAGGGACTTACCAGAGTGCAACTATTGCGCGTGAGATGGTCTTAGACAAATATCCTGATGCTCAAATTGAGATTGTGGATACAATGGCAGCTTCATGTGGTGAGGGTGTCTTAGCGATG…	230174	231033	-6	GCGCTAAATATAACAAGGCATGG	TRUE	TRUE	TRUE	TRUE	TRUE	617	TTTTTTACGGCCCCTTGTCTTGG	TRUE	TRUE	TRUE	TRUE	TRUE	p1 p2 MM0=1, gene sequence pasted in CHOPCHOP, p1 self complementarity=1
QZN14_RS01335	rplM gene	WP_001867156.1	rplM CDS	ATGAACAAAACAACTTTCATGGCTAAACCAGGCCAAGTTGAACGCAAATGGTACGTTGTTGACGCAACAGATGTACCTCTTGGACGTCTTTCTGCAGTAGTTGCTAGCGTACTTCGCGGAAAAAACAAACCAACTTTCACACCACACACTGATACAGGTGACTTTGTGATTGTTATCAATGCTGAAAAAGTTAAATTAACTGGTAAAAAAGCATCAGATAAAATCTACTACACTCACTCAATGTATCCAGGTGGTTTGAAACAAATCTCAGCAGGTGAACTTCGTTCTAAAAATGCTGTTCGTTTGATTGAAAAATCAGTTAAAGGCATGCTTCCACATAACACTCTTGGACGTGCACAAGGTATGAAATTGAAAGTATTTGTTGGCGGTGAGCATACA…	231914	232360	243	GTTCCGGGGCCTTACAAATGGGG	TRUE	TRUE	TRUE	TRUE	TRUE	246	GAGATTTGTTTCAAACCACCTGG	TRUE	TRUE	TRUE	TRUE	TRUE
QZN14_RS01340	s	WP_000035940.1	rpsI CDS	ATGGCACAAGCACAATATGCAGGTACTGGTCGCCGTAAAAACGCTGTTGCACGCGTTCGTTTGGTTCCAGGTACTGGTAAAATTACAATCAATAAAAAAGATGTAGAAGAGTACATCCCACACGCAGACCTTCGTCTTGTTATCAACCAACCTTTCGCAGTTACTTCAACTCAAGGTTCATACGATGTTTTTGTTAACGTTGTAGGTGGTGGATATGCAGGTCAATCAGGTGCGATCCGTCATGGTATCTCACGTGCACTTTTAGAAGTTGACCCAGATTTCCGCGATTCATTGAAACGTGCTGGACTTCTTACACGTGACGCACGTATGGTTGAACGTAAAAAACCAGGTCTTAAGAAAGCTCGTAAAGCATCACAATTCTCAAAACGTTAA	232381	232773	-92	CAAGACGAAGGTCTGCGTGTGGG	TRUE	TRUE	TRUE	TRUE	TRUE	281	CAGCACGTTTCAATGAATCGCGG	TRUE	TRUE	TRUE	TRUE	TRUE
QZN14_RS01345	gene	WP_000022156.1	site-specific integrase CDS	ATGTCTATACACAAATACAAAACAAAAAAAGGAATCCTATACTATGTTAGCTTTTACATTGGCTTAGATGCTTATGGAAAGAAAAAAAGGCACTTAAAGAGAGGGTTCAAAACAAAAAAAGAGGCAAAATTGTACGAAGCTCGTTTAGAAGCTGGTGTCGTTTCCCCCACAGTAAATACCGACAAACCTAACCCCAAAGTCACTTATAAAGAACTTTATCAAGAATGGTTTAAGGCCTATGTTGGTACCGTTGAAGAAACAACTTCTTCCCAAACTAAGAATATCTATCGAATACATATTCTACCAATATTTGGCGATAAATTTATTGACCAAATCAGTCCTTTAGACTGTCAAAACTTTATTACACAAAAATCTCAGACTTTCAAAAATATCAAACAG…	232906	234060	116	TACTATGTTAGCTTTTACATTGG	FALSE	FALSE	FALSE	FALSE	FALSE	624	ATTTAGTGGACTACGAAAAGGGG	FALSE	FALSE	FALSE	FALSE	FALSE
QZN14_RS01350	gene	WP_000181348.1	helix-turn-helix transcriptional regulator CDS	ATGACGAATCATATTACTAAACTGATAGAAAATAGCGGAAAAAAATTGACAGAAATTAGCGAAGCTACAGATATAGCCTATCCTACACTTTCTGGATACAATCAAGGAATCCGCAAACCTAAAAAAGATAATGCTGAAAAATTGGCAAAATACTTTAATGTTTCCGTCGCTTACATTATGGGACTTGATAGCAACCCACATGCTCCATCAAATCTTAAAATTGTTACAGATAGTTTCAAAACATCTAAAATTGGTTCTGTGACACCTTTTAAAAGCGATATGGAGAAGTTAAAGAAAAGTATCGAATTTGGCGAAAGGGCATTAACACTACCACTTGATGATAGTTTTTCAGATGAATTTCGTCATATATTCTCAGAATACCTAGCTGAGAAAAACAAA…	234112	234630	61	ACTAAACTGATAGAAAATAGCGG	FALSE	FALSE	FALSE	FALSE	FALSE	458	AAAATAAAGATTCTAAGGTTTGG	FALSE	FALSE	FALSE	FALSE	FALSE
QZN14_RS01355	gene	WP_000005472.1	hypothetical protein CDS	ATGTCGGAAACTACTTTAGTTGTCCAGCTTCCTAAAGAATTAGAGAAGCAATTACGTGCTCACTATGATGAGATGATTTCAAATGCTGTAGCAAGAGTATTTGAAGATAAAGAACTTTATAAACCCATGGTTCGTATGTCAGGTTTGTCTAGGTGGTTAGATGTATCTACGACAACAATCCAAAAATGGACGAAAGAAGGAATGCCAACCATGGTGATTGATGGAGTGACTTTATACGATAAAAGAGCAGTAACACGATGGTTGAAGCAATATGAAAGATAG	234778	235059	37	CAAACCTGACATACGAACCATGG	FALSE	FALSE	FALSE	FALSE	FALSE	208	AGTCACTCCATCAATCACCATGG	FALSE	FALSE	FALSE	FALSE	FALSE	p2 self complementarity=1
QZN14_RS01360	gene	WP_001014729.1	phage replisome organizer N-terminal domain-containing protein CDS	ATGAATGGTGTTCAGTGGATCAAGATAACAACAGATATATTTGATGATGAAAAAATTCAGCTAATAGAATCAATGCCAGAAGGAGATACTCTTATTGTAATATGGTTTAAAATTCTGGTGCTTGCAGGAAAGCAAAATAATAGTGGCATATTAAGTCTAGGGAACAAGGTTTATTACACAGAAGAGATGCTTTCAACAGTGTTTAGACGAAAGGCTACATCTGTAAAATTAGCTCTCAGCATGTTTGAAGAATTTGGCATGATAGAAATCATAGATGGCGCTATTACCATTCCAAAATGGGAGAAACATCAGAATATAGATGGACTAGAAAAGATTAGAAAACAAACTAGGGAACGTGTTGCTCGTCATAGACAAAAACAAAAAGCACTAATTACAGGC…	235068	235907	124	AGTCACTCCATCAATCACCATGG	FALSE	FALSE	FALSE	FALSE	FALSE	543	AACAAAGAATAATATTTGGGTGG	FALSE	FALSE	FALSE	FALSE	FALSE
QZN14_RS01365	gene	WP_000092745.1	hypothetical protein CDS	ATGAGTAGATATAGGACTGTTCTAAAGAAATGTTACATCACTGAGGAGCAAAATGAAATAGTGAATAACTTGATTGAAATGACAAATCATCTAAGTTTTTCCTCTTATGCCAGGAAAATGTTATTTAAGAGCTCGCCTATTTATCTTCAATTTGATTTTGAATCTTATCATGACTTTATATTTCAAGTTAGAAGAATTATCAATAACTTACGTCAGTTAGAAAGAATAGCAGAACAAAGTGAGGATTTGGATAATGTAAGGATATTTCACTACTGCGTTGAGCTGATGATAGAATATGAAAAGAAGACAAGTAAACAAGTGAAAGAACTTGTAAAACGACTAAATAAGAAAACGAGGTGA	235900	236259	-82	CTTCTTTCGGGCATTTTCATGGG	FALSE	FALSE	FALSE	FALSE	FALSE	109	GCTCTTAAATAACATTTTCCTGG	FALSE	FALSE	FALSE	FALSE	FALSE
QZN14_RS01370	gene	WP_001220779.1	hypothetical protein CDS	ATGAGAATAAAATCTGTGTTGAAACAGGTGTTTTTGACGGAAGAAGAAAATAAAAAATTAAATGATTGTATGAGGAAGGAAAATATTCGTAATTTTTCTGAGTTTGCTAGACAAAAATTAATACGAACAGATTTGAACATCCAAAAAGTCTCTTTTGAAGATTTAGTTCCTTTAACAGAAGAGTTGGAACAAGTCGGAAAGAATATCAATTCTATAGCCCGTCTTGCAACTGTAGTTGGGAGAATAAGCTATGAAAACAAAATGGATATGTCTATTTTGATGCAAAAAATAGTTGATGTGATGGAGGAAAAAGATGTTTATTTTCAAAAGTAA	236267	236599	-33	CAACACAGATTTTATTCTCATGG	FALSE	FALSE	FALSE	FALSE	FALSE	140	AATCTTCAAAAGAGACTTTTTGG	FALSE	FALSE	FALSE	FALSE	FALSE
QZN14_RS01375	gene	WP_000469564.1	hypothetical protein CDS	ATGTTTATTTTCAAAAGTAATATGGATAAGGATTTTGATCAGATATGCGAATACATATTGAAATTAAAGCGAGCAGAATTATTTCTTCATGGGATTAAACAACAAGATAAAACGAAGGCTCGTTTGTATCATGCGATGCTGGAATACTACGATGCTAACCATAAAAAAGAAAGACATATGAGAATTTTAAAATAA	236580	236774	-2	TCCCAACTACAGTTGCAAGACGG	FALSE	FALSE	FALSE	FALSE	FALSE	158	TCATATGTCTTTCTTTTTTATGG	FALSE	FALSE	FALSE	FALSE	FALSE
QZN14_RS01380	gene	WP_000662270.1	hypothetical protein CDS	TTGAAAGAAAATTTAATCAAATCAAAAAAGCGTGTTCAAAAGCATGGAGAGGTTTTTACACCATCCTGGATGGTACAGAAAATGTTAGATACTCCAGGTATTAAAGAGGCTTGTGAAAATATTTCTGCAACGTTTTTAGAACCTTCTGCAGGAGATGGGAATTTTTTGCAAGCTATTTTAGAAAGAAAATTATCTGCGGTTATCATGCAATATGATGAAAGAAGTTGGAAGACAAAATCATTGATTGCATTATCGTCTATATATGGGATAGAATTTCTCGAAGATAATTTAGAAGTAGCACGTTCACGTATGTTTCTTTATTATTTAGATTGGTACGAACAAATTTTTAGTACTAAGCTAACTAGTAAAAGTGATATCTATAAATCTGCATATTATCTT…	237086	237775	-95	ACTATTTCTAAAGGGGTTTGGGG	FALSE	FALSE	FALSE	FALSE	FALSE	93	TCACAAGCCTCTTTAATACCTGG	FALSE	FALSE	FALSE	FALSE	FALSE
QZN14_RS01385	gene	WP_000624952.1	Eco57I restriction-modification methylase domain-containing protein CDS	ATGATTTCAAATTTTGAATTTTTGGCAATTGATATGGATACAGCAGATCTATTTCAGACAATTAACAAGGCTGAAGAAAATTATACACATGGGGATTATGAAGGAACACTGACAAAAGCAAGAAAAGTTGCTGAGAATACAGCGAGATTGATTGCTGATAGAGAGTATATAGAAGTTCGTGAACGAGCAACTTTTAACGATGTGCTAGGGGAAATCAGAGGCTTGATTTCAAATCAAACAATTATTGACTATTTCTATGACATTAAAGGTAAAGGAAATAGCTCTGCACATGTTCTCAATACCGAAGTTGCTACTAAGGAAAATGCTTTAAGATCACTAAAACAAGTGTTTGAAATTCTAGCTTGGGTTATGTTGAACTATATTGAACCTGATTTAACT…	237780	242150	-83	ATTTTCCTTAGTAGCAACTTCGG	FALSE	FALSE	FALSE	FALSE	FALSE	648	TCTACCCAACCGAGAGTATAGGG	FALSE	FALSE	FALSE	FALSE	FALSE
QZN14_RS01390	gene	WP_000134272.1	hypothetical protein CDS	ATGACAGAATTTAAATTCAATAAATTAACGCCATTAAATGATATTGATATTGATTCGTCGTATATAGAAGCAATGAAATATGCGCTAGAAGACGAAGATATCAAAAATATAGCTATATCAGGAAATTATGGTTCGGGTAAAAGTAGTTTTATAGAAACTTATAAGAGTATAAATAAGGACTTTAAACCATTACATATTTCGTTAGCACACTTTTCTTCAGTTAATAATATTGAAAATGGGGATAATAGTCAGATTAATTTAGTTAAAAATAATGCTGAAAACAGTAATCTAAGGGACCAAACTAAGATCATTGAAGGAAAAATAATTAATCAATTATTACATCAGATTGATTCAAAATATATCCCAATGACTATTTTCAAGTCCAAGAAAAATCCAAGA…	242310	246065	301	TGTGCTAACGAAATATGTAATGG	FALSE	FALSE	FALSE	FALSE	FALSE	559	TACTGTAGAAATAAGATTACCGG	FALSE	FALSE	FALSE	FALSE	FALSE
QZN14_RS01395	gene	WP_001869561.1	ATP-binding protein CDS	ATGAATCAAAATCTATCGCATTACCAATTTTCTCCCGAAAGTCAATATTTGGATAGGAAATCAGCGCGTAAGAAGCCACAAGAACTACTTAAGCATTTGATTGCCTTTGCTAATGCTGATGGCGGTCAGTTGATTATCGGGATTGAAGATGAAAAGCAGCATAATATTATCACTGGTTTTAAGGATGGGAAAGCCTATCCGATTGATGATTTCAAAAAGATAGACCGAGAGATGCGGGATACACCGTTGGACTTATCTTTTGAGGAAATACCTGTGGTTAATCATAAGGGAGAAGACGACCTGATTCTAGTTATCTCAGTTGAATTATCATCGAATCGAGTGATTGCCGCTCCAAATGATGAAGTTTATCTACGACAGGGAGACGAATCAGTCAAGTTG…	246100	247533	186	AAATGCTTAAGTAGTTCTTGTGG	FALSE	FALSE	FALSE	FALSE	FALSE	638	GAAAACGAACACGTGCTTGAGGG	FALSE	FALSE	FALSE	FALSE	FALSE
QZN14_RS01400	gene		MutR family transcriptional regulator CDS	ATGTTTATATATGGCCCTATTTTTAGGGAATTTCGACTTAATCGACAGTTTTCTCTTAAACAGGTTGCTTCAAATGAACTTTCTGTTTCTCAGTTATCACGATTTGAGAGGGGTGAATCAGATTTATCATTAACAAAATTTTTAGGGGCTTTAGAGGCAATTGATTTATCAATTAGCGAATTTATGGATAGAGTAAATAAATATCAAAAATCTGATCAGTAATGTCTCAGATGGCTCAATATCATTATCAAAGAGACGTAGCTGGGTTAGAAAAGATGATTTCTGTGGAAGAAGGTAAACTAAAAAAGGATAGTTCAGATATACGTTGTCGTTTAAACATAGTTCTTTTTAGAGGAATGATATGTGAATATGACTCCTCAAGAAAAATGTCGGAAGAAG…	248396	249249	75	TATGCCTTGTGTTGTAATACCGG	TRUE	TRUE	TRUE	TRUE	TRUE	563	GGGTTGCTTCGACAACATTGCGG	TRUE	TRUE	TRUE	TRUE	TRUE	p1 p2 MM0=1, gene sequence pasted in CHOPCHOP, p1 NEM316 19bp alignment
QZN14_RS01405	gene	WP_001024511.1	MFS transporter CDS	ATGAATATTAATGGTATAAAATTACTATCTAGTCGAGCAGTCAGTAAACTTGGTGATGTGCTTTATGATTATGGAAATAGTACTTGGATTGCTTCGATAGGTGGTCTAGGACAAAAGATTTTAGGTATTTATCAGATAGTAGAGTTGTTGGTTTCTATTGTCCTCAACCCTTTTGGAGGCGCCTTAGCTGATCGCTTTCAACGAAGAAAAATTTTACTAATAACAGATGCTATCTGTGCTATCATGTGTTTCTTACTTTCTTTTATTGGAGATGATAAAGTAATGGTGTATGGTCTAATAGTTGCTAATGCTATCTTAGCGGTTTCCAATGCTTTTTCTTCTCCGGCTTATAAATCTTATATTCCTGAAATAGTAGATAAAGCTGATATCATTACCTAT…	249322	250503	479	CAGCTAAGGCGCCTCCAAAAGGG	TRUE	TRUE	TRUE	TRUE	TRUE	442	AATAAGGAAACCTAAAACAGGGG	TRUE	TRUE	TRUE	TRUE	TRUE
QZN14_RS01410	gene	WP_000812155.1	ABC transporter permease CDS	ATGAAACAAATGAATACTTTCCAACAATTTATCTACTACTTCCAACATAATGGTAGTTATATCTTAGAACAATTTATCCACCACTTTTTAATTTCAATTTACGGCGTTATTTTAGCTGCAATTGTTGGTATCCCTCTAGGTATCTTCATCGCTAGACGTGGTAAAATTAAAACCTTTGTTATGGGAATCGCAAATGTCATCCAAACCATTCCTTCTTTAGCTATGATCTCTATCATTATGTTAGGTCTAGGGCTAGGTATTAAAACAGTAGTTGCAACTGTCTTTCTTTATTCTCTTCTGCCAATCATCACAAATACTTACACTGGTATTAGAAATGTTGACTCCGACTTACTAGATGCTGCTAAAGGAATGGGCATGACTAAGCGTCAACGTTTATTT…	250565	251215	167	ATCATCACAAATACTTACACTGG	TRUE	TRUE	TRUE	TRUE	TRUE	550	GGAACTAATGCAACAAATGGTGG	TRUE	TRUE	TRUE	TRUE	TRUE
QZN14_RS01415	gene	WP_000914795.1	osmoprotectant ABC transporter substrate-bindingprotein CDS	ATGCTTAAAAAATCGCACTTTTTACAGATATTTACACTTTGCTTAGCCCTCTTAACGATTTCTGGTTGTCAATTAACCGATACTAAAAAACCTGGTCATACCACAATTAAGGTTGCTGCCCAAAGTTCTACAGAGTCTAGTATCATGGCAAATATTGTCACCGAATTAATTCATCACGAATTAGGATACAACACAACTTTAATAAGCAATCTTGGTTCCTCTACGGTTACTCACCAAGCTTTGCTCCGTGGTGATGCTGACATTGCTGCCACACGTTATACAGGAACAGACATCACAGGAACTCTTGGCTTAAAAGCTGTTAAAGACCCTAAAGAAGCTTCTAAGATTGTAAAAACTGAATTCCAAAAACGCTACAATCAAACTTGGTATCCTACTTAT…	251216	252142	325	AACGCCCAGAACAACAAGAAGGG	TRUE	TRUE	TRUE	TRUE	TRUE	535	AGTTCATGGATGAATCGCGAGGG	TRUE	TRUE	TRUE	TRUE	TRUE
QZN14_RS01420	gene	WP_000247053.1	ABC transporter permease CDS	ATGGTCAATTTCTTATCACAGTATGGCATGCAAATATTAGTAAAAACATGGGAACAAGTCTATATCTCATTTTTTGCTATAGCACTTGGGATTGCAATTGCTGTTCCATTGGGTGTGGTCTTAACACGTTTTCCCAAAGTAGCCAAAATTATCATTGCTATAGCTAGCATGCTACAAACTATACCAAGTTTAGCCTTATTAGCTTTAATGATTCCATTGTTTGGAATTGGAAAAGTCCCAGCTATCGTTGCTTTATTTATTTATTCCTTGCTTCCTATACTAAGGAATACTTATATAGGTATGAATAATGTCAATCCAACACTTAAAGATTGTGCTAAAGGGATGGGAATGAAACCTATTCAATCTATATTTCAAGTTGAGTTACCTTTAGCTACTCCA…	252145	252780	-11	GCAAATATTAGTAAAAACATGGG	TRUE	TRUE	TRUE	TRUE	TRUE	627	AACGCCCAGAACAACAAGAAGGG	TRUE	TRUE	TRUE	TRUE	TRUE
QZN14_RS01425	gene	WP_000529594.1	ABC transporter ATP-binding protein CDS	ATGGGCCAAGAACCTATCATCGAATATCAAAATATCAATAAAGTGTATGGGGAAAATGTTGCGGTTGAAGATATTAACCTTAAAATTTACCCTGGTGATTTCGTTTGTTTCATCGGTACGAGTGGATCAGGTAAAACAACATTAATGCGTATGGTTAACCATATGTTAAAACCAACAAATGGTACTCTATTATTTAAGGGAAAAGATATCTCTACTATTAACCCCATTGAATTAAGACGCAGAATTGGATATGTTATCCAAAACATTGGTTTAATGCCTCATATGACCATTTACGAAAATATAGTTCTTGTACCAAAATTATTGAAATGGTCAGAAGAAGCTAAAAGAGCTAAAGCAAGGGAACTTATTAAATTAGTTGAATTACCCGAAGAATATTTG…	252780	253925	51	AGTGTATGGGGAAAATGTTGCGG	TRUE	TRUE	TRUE	TRUE	TRUE	646	AAAATTATTGTTATGGACAATGG	TRUE	TRUE	TRUE	TRUE	TRUE
QZN14_RS01510	gene	WP_001233829.1	hypothetical protein CDS	ATGAGAAAATATATAAAATGGTTAATTCCCATATCAATTTTTGGGATGATACTTGGAGGCTGTCAAATGAATAGTGAACCTAAAAGTCAGTCAAACGAAGTAAAAAATAGCAAGCAATCAGAAGTGAAGAAAGATAAAAAAATGACAAAAAAAGAACAATTAGCCTATCTCAAAGAGCATGAGCAAGAAATCATAGATTATGTAAAATTACATAACAACCAAATTGAGTCCGTTCAATTCGATTGGTCAAGTGTAAAAGTAGAACAAAGCGGGAATGGAACTCCACAAGGGGGTGATTATAATCTTTCACTGAGAGGAAAGTTTAATCATCTACAAAATTCAAAATTAATAGTTGATTTTTATTTAGCTCATAAAAATGATATCCCAAATATCAAATCA…	260611	261069	63	AGATTATAATCACCCCCTTG	TRUE	FALSE	TRUE	TRUE	TRUE	384	ATTCCCATTGATTTGATATT	TRUE	FALSE	TRUE	TRUE	TRUE
QZN14_RS01515	gene	WP_000073530.1	DUF2974 domain-containing protein CDS	TTGAGTAATTGGAACTTAGATAATTTTGATAACTTACATAGCTCTTTAGCAGAAAGTGCATATAATAGTCGACCTAATTCATTTCCTGAATTATTTGAGACTGACTCAGTAACAGAAGTAAAATTTTCTCAACCCTCAGAAGATAACAAAGGTCAAATCACACAGGGTGGCACTAACCTCCCCAATGATGGTATTGTCTACCTGCAACCAGATAAGTCCTTAAAATCTATTGATGAAAATGTAAAGGTCCTCATTCCAGATGTCAATGGAGGCTATCACACTGAGCATTATGTTACTCATTCTTATCAAAAAGGTGTGCTTACTGACGATAAGGCAGGTTTTAATGCTTACTACCTGTCAGATACTGAAAAAATAGATAGCACTACAAAGCACACTTAT…	261133	262767	282	TGACCTTTGTTATCTTCTGA	TRUE	FALSE	TRUE	TRUE	TRUE	765	AGCATACTAACTATATCAAA	TRUE	FALSE	TRUE	FALSE	TRUE
QZN14_RS01520	gene	WP_000032104.1	hypothetical protein CDS	ATGTCCAAAGAATTGAAATTGCCCTTGAATAAAATGTTGAAAGAACAAGAAAGAATAGCTATTAAGGCAATAGTTGCTACAGCAAAAAGCACTATTACGGATACTGGAACAAATTTAAAAGCAACCATAGAGACAGATGCCCAAGACCTAAAAAACTATGCATCCACCTATAACGCCAATATCACGGATGGTCTTGAAGGCCAGTCAGCTCAAGCAGCATCTGATTTCTTGACACAACTTCCAAAACCAGAGTTAGATAATCCAGTCAACTAG	262786	263058	132	CGTGATATTGGCGTTATAGG	TRUE	FALSE	TRUE	FALSE	TRUE			FALSE	FALSE	FALSE	FALSE	FALSE	Only one viable target
QZN14_RS01525	gene	WP_000228624.1	hypothetical protein CDS	ATGGTAGATACAAAAAAACTGCAAGAACTCGATCAAGAGTATGATCAAAATCTCAGAAACATTTATCGTAACAGAGAGCAACTAGAGGATGACTTTCACTTGTTTATGGCAAGAACAGATAGCCTAAAAGAGTCTGTCTATCAAGCAACTTTAGGTCAAGGTTGGGAATTACCCCAAGAAGCTCATGCACACCTATATAATATGGATGATAATAAGGATACATTCATATCAGAATTCAATGAATATATGGAAAAGCTTGAAGAAAAGGAAATAGAGCTTCGAAGAGTTTATAATGATAGAGTAGATGAATTGTATCAGAAGGCTAAGCAAAACGAAGCAAAAAAAGGATAA	263068	263418	163	AGGTGTGCATGAGCTTCTTG	TRUE	FALSE	TRUE	FALSE	TRUE			FALSE	FALSE	FALSE	FALSE	FALSE	Only one viable target
QZN14_RS01530	gene	WP_001031781.1	GNAT family protein CDS	TTGAATAAATTTTTTTTAGAATCAGAGAGACTTATTATAAGGCCACTAGAAGAAAGTGATTATGATAGTTGGTATACTAGTTTTATGAATCGTGGACCATCTTTAACTCCATTTGATGATGGGATACTTGATATGTCTATGTGTGACATTAATTGGTTTAAAAATTTAGTAAATTTACAAAGGAAAGAATGGGAAAGTGACATAGTATATATATTTGGTGTTTTTCTAAAAAGCGGTGAGCACGTAGGAATGTTAAATATTGTTACCCTTGCAAGAGCAGATATGCAATGGGGAGAATTGGGATATGTTTTTCATAATCAATTTTGGAGTAATGGCTATGCATTTGAGTCAATCTTGGCATTACTTAATAGTACTTATGAAAAATTGGGTTTTCATCAT…	263866	264426	171	TTGCATATCTGCTCTTGCAA	TRUE	TRUE	TRUE	TRUE	TRUE	417	TTTTCCGATCGTTCATTCCC	TRUE	TRUE	TRUE	TRUE	TRUE	Spacer 2 AGG
QZN14_RS01535	gene		GNAT family protein CDS	ATGAATAATTTGGATACACTATATTGTAATTTAGCAATGTGCAATCATAGTACTAATGGAAAGGTAGCGACTTCAGCTTGTTGATTTATCTAATGTAAATGAGTTTTTAGAATTTTCATCTGATTTTGAAACTGTATTTCATATGCAACGATATAAAGCCAATACCACAGAAGAAGCACATTGATTTTGGCGAATGTCTGTATGAAATCATTATTAGGAATCTATGCGATGATTGAAACAGAATCAAATAAAATGATTGGTATTATAGAATTAGAAATTAGAGACGAGTTTCCAGCAGAATTCGGTTATATATTAAATAAAAATTATAGTGGAAAAGGTTATATGATAAAAGCTTGTTCAAAATTGATGTCAATTGGATTTGAACAACTAGATTTGGAA…	264526	265077	265	AATATATAACCGAATTCTGC	FALSE	TRUE	TRUE	TRUE	FALSE	521	TAAAATAGAATAATATGCTC	FALSE	FALSE	TRUE	FALSE	FALSE	All MM0 of 1 (paste target)
QZN14_RS01540	gene	WP_025194334.1	GNAT family protein CDS	GTGGGTGATGTCGTTGAAAATTTTACGGAAGGTAAAAATCCGAAGATTGATACACTTAATGGGAAAACAGTTAGAATAGAAAAAATAAATCCAGATCATTTTGAAGACTTATTTCAAGTTTATGGAGAATTGTCTACTGAAGATAGTTTAACTTATATGTCTTTTAGCAAATTTAATAGTAAGAATGAATTTGATGTCTTTTTCCAAACTCTATTAAAATCAGAAGATCCTTATTATTTAGCTATTGTTGATAATAATACTGGTAAAGCATTAGGGACTTTTTCATTAATGCGTATTGATACAAAAAATAGAGTTGTTGAAATGGGATGGGTGGTTTATTCATCAAAACTAAAACAAACAAGGATAGCAACAGAAGCTCAATATTTGGTTATGAAATAT…	265152	265832	292	CTTCTGATTTTAATAGAGTT	TRUE	TRUE	TRUE	TRUE	TRUE	419	CACATTTCCACTCATAACGG	TRUE	TRUE	TRUE	TRUE	TRUE
QZN14_RS01545	gene	WP_000598065.1	sigma factor regulator N-terminal domain-containing protein CDS	ATGATAAAAACAAAGTTTAGTGATCCACTGGAACAATTAGCCAAAAAAAGGAAAAGGAAAACATTATTCAAGACAGTAGTATTGGCATTAATAACTGTACTATTAGTAGTTGGAATAGCTTTTAAAGGATTTACATATTTAACTTCAAAAAATGGTCAAAAAACATATCATAACTTTGAACTACTTTCTGAAATAGCATATCCAAATATTTCCTATGATAGTCTCTATTACCAGCCAAGCGGTCAGTTTACTGGTAAAGTACATGCTGATAGATTTAAAGATATCGATGGGGTTCAAATTCCATATTCTAGTTTTGAAGAAAATTATAGTATCTCAGGTACTTTTGGCACAAATGCTGATGAAAAATCAGAAAAGAATGGCTTGTATGATCGAGGTACT…	266092	267039	203	AGTCTCTATTACCAGCCAAG	TRUE	TRUE	TRUE	TRUE	TRUE	655	TGGCCAACAAAGTATCAATT	TRUE	TRUE	TRUE	TRUE	TRUE
QZN14_RS01550	gene	WP_000025251.1	RNA polymerase sigma factor CDS	ATGTCAATTTTAGATGACTATGAAAAAGAATTACTAGTTATTTCACATCAAATAATAGCTTACCTTATTAAGTCAGGTGTTAATCCTAGTCAAGCACAGGATGTTACTCAAGACGTCTTTTTACAAATACTAGAATCTGATTTCTCCCTTCCACTTGATAAAATAAAAGCTTGGATGTATCGTACTACAATTAGGAGGTATATTGATCTTTATCGAAGAAATAAACGCTATAACGAAATCCTGCAAAAAGAATTCTTTATAGAAAATAACTTGTATTACACCGAATCAGAGAAGTTTTTTGAATTACATGAAGCAATATTACACTTGAAGAAGGATTATCAAACTTTAATAGATTTATATTATTTTAATGATTTTTCAATTAAAGAAATATCTGAAATT…	267036	267527	241	ATTCGTTATATTAATGAAGA	TRUE	TRUE	TRUE	TRUE	TRUE	403	AAAGAAATATCTGAAATTAC	TRUE	TRUE	TRUE	TRUE	TRUE
QZN14_RS01555	gene	WP_001872907.1	lipoprotein CDS	ATGAAAAAATATATAAAATGGTTAATTCCCATATCTATTATTGGGATGTTACTAGTAGGCTGTCAAATGAATAGGGGACCTAAAAGTCAGTCAAACGAAGTAAAAAATAGCAAGCAATCAGAAGTGAAGAAAGGTAAAAATATGATAAAAAAGAACAGTTAG	267811	267972	-28		FALSE	FALSE	FALSE	FALSE	FALSE			FALSE	FALSE	FALSE	FALSE	FALSE	No viable target
QZN14_RS01560	gene	WP_000794361.1	TetR/AcrR family transcriptional regulator CDS	ATGAAAAATAATATTATTTTTTCTATTGAACAGTATATTAATGACCAAGAGATGCCAAAAGGAAAACAAAAAGTTATTTTATCCGCTATAGAGCTCTTTGCCTCACAAGGCTTCCATGGAACTTCCACTGCTCAACTAGCTAAAAATGCAGAAGTTAGCCAAGCAACTATATATAAATATTTTGAAACTAAAGACAAGCTTTTGGTCTTTATTCTCGAGTTAATCGTACAAACTATTGGACGCCCCTTCTTTACAGAATTATCTACATTTTCTACTAAAGAGGAACTAATTCATTTCTTTGTACAGGACCGTTTTAAATTTATTGAAAAAAATAATGATCTCATTAAAATATTGATGCAAGAATTATTAATCAATAGTGAAACATCAACTATTTTTACT…	268107	268715	-267811	GAGTTAATCGTACAAACTAT	TRUE	TRUE	TRUE	TRUE	TRUE	499	GAAATACTTCGAGCAGTAAT	TRUE	TRUE	TRUE	TRUE	TRUE
QZN14_RS01565	gene	WP_001219926.1	ABC transporter permease CDS	ATGAGAATTATTGCAATAACTGAAAAGGTTATAAAAGAACTGTTTCGTGATAAAAGAACACTTGCTATGATGTTTTTAGCACCTATTTTAATTATGTTTTTGATGAATGTTATGTTTTCTGCGAATAGTAATACAAAAGTTAAGATTGGAACTATTAACGTTAACACGAAGGTCGTTTCAAATTTAGATAATATTAAGCATATTCAAGTGAGATCATTTAAATTTAACTCATCTGCTAAAAAAGCACTCAAATCAAATAAAATTGATGCTCTTATTTCGGAGGACAATAAATCTTATACTGTCTTCTATGCGAATACAGATTCTTCAAAGACGACTTTAACAAGACAAGCTTTTAAAACCGCTGTTAATACAATGAACAGTAAGGAACTGATTTCGCAA…	268739	269836	238	AGTAATACAAAAGTTAAGAT	TRUE	TRUE	TRUE	TRUE	TRUE	531	AAAAATGATACCAATACTAA	TRUE	TRUE	TRUE	TRUE	TRUE
QZN14_RS01570	gene	WP_000755574.1	ABC transporter ATP-binding protein CDS	ATGAAAAAAGTCATCGATTTAAAAAAACTACAAAAAGCATACGCCTCAGAAACTGTTTTAAATAATATTAATTTGGAGGTGTTTAAAGGAGAAATAATTGGATTAATAGGACCCTCTGGAGCAGGGAAATCTACCTTGATTAAAACTATGCTTGGCATGGAAAAAGCAGATAAGGGAACAGCTCTTGTTCTTGATACTCAAATGCCAGATCGTAATATTTTAAATCAAATTGGCTATATGGCTCAATCTGATGCCTTACACGAGTCTTTAACTGGCTTAGAAAATTTATTATTCTTTGGAAAAATGAAAGGTATTCAAAAAACTGAATTAAAACAGCAGATAACTCATATTTCTAAAGTAGTAGATCTAGAAAACCAACTTGATAAATTTGTCTCAGGT…	269839	270555	148	GGCATGGAAAAAGCAGATAA	TRUE	TRUE	TRUE	TRUE	TRUE	622	AAGGTTGCACTACTATTACG	TRUE	TRUE	TRUE	TRUE	TRUE
QZN14_RS01575	gene	WP_000359383.1	hypothetical protein CDS	ATGGATAAACTGAAAAAATTACAAAAAGAAAATACGCTATTAGAAGGAAGAATTGATAACTCTAATAACCAAACCTATACAGATATGATTGTCTATTTGCGAGGTGCTAGCATTAGCCCCTACCACCAGGAGCTCATTCGAAATGATATTGTCAATATGTTATTAGAAGCACAAGAGCGACAAGCAAGTTTAGTTAGTGTATTTGGAGAAGATAGGCACGACTTTATAAACCAAGTTATTAAATCTACACCTAAAATCTCTAAGAAAGAAGAAACATTACAACGTTGGGATTTAGCCATTTTACTACTAACTATCCAAATGATTATCTTTTTAGGAGGATATCTCATTACTGAAGCACTTCAACAGTCAGTACCAGATCTAATCCCTATTACTCTATTA…	270819	271502	175	AAGAAGAAACATTACAACGT	TRUE	TRUE	TRUE	TRUE	TRUE	596	CTTTCATTAATATCCCCCTT	TRUE	TRUE	TRUE	TRUE	TRUE
QZN14_RS01580	gene	WP_000613124.1	PadR family transcriptional regulator CDS	ATGATTCCATCGCAAATGCTAAAAGGATTACTTGAAGGAGCTATCCTAAAAATCATACAGCAAGAGGAGACTTATGCTTATGAAATCTCAAAAAAATTAAATTCTTATGGTTTTGGGGAAATTTCCGAAGGGACAATCTACCCCATTATCTTAAGGCTACAAAGCAATAAATATATAAAAGGACAACAAAAGCCTTCCCCTCAAGGACCTAAACGTAAATATTATACGTTAACCAATGAAGGCGTGGAGCAATTAGCCCAATTTAAACAGAATTGGGAGTCACTTAGTAAAGCATTAAACAAACTACTCTAA	271523	271834	287	ATTAAATTCTTATGGTTTTG	TRUE	TRUE	TRUE	TRUE	TRUE			FALSE	FALSE	FALSE	FALSE	FALSE	Only one viable target
QZN14_RS01585	gene	WP_000687000.1	hypothetical protein CDS	ATGAAAATAGATAAAAAAGAACTTTTAGCACTTATTGCTAGTATTATTTTATTAATTTTTGCTTCTGTTACGTTTTTCTTATTTAAAGATCATGGCACTACTCAAATGGATACTGTAGAAAGCAGTGTTAACCATGTCAGTGATTCTCAATTAACTGAGGCACAAGATATGTTAGATAAATTTGAGAAGAAACCTTCAGAAAAATTATTGAAGGATGTCGAACTTGCTTTAAATAAATTGTCCAATTCTTCTAAAAAAGAAGCTTTGCAAAAACGTTTTAAGAAAGCAAAAGATAAGTATCTTAAAGACGAAGCAGATAAGAAAGCTACCAAAGATGCTACAGATTTAGTAGAAATTCTAGAACAAGCCCCTTCAGAAGAAAATGTGTTAAAAGCTGAA…	272025	272732	117	TTAATTGAGAATCACTGACA	TRUE	TRUE	TRUE	TRUE	TRUE	630	GGAACAGTATTGTTAACCCC	TRUE	TRUE	TRUE	TRUE	TRUE
QZN14_RS01590	nagA gene	WP_000170466.1	nagA CDS	ATGACGAAGTACATCAAGGCTGACCGATTCTTTTATGCTGATCATGTAAAGGAAAACGGTTATTTAGAAATAAAAGATAATCACTTTGGTAAATGGATAGAAAATATTTCTGGACAAGAGGAGATTTTAGATTATTCAGGTTACCAAATAGCACCTGGTTTAGTTGATACACATATTCATGGTTTTGCTGGCGCTGATGTTATGGATTGTGATTCAGAAGGAATTTTGCGAATGAGTGCTGGCTTACTATCTACTGGAGTCACATCTTTCTTGCCGACAACCCTAACTTCAGATACAAAGCGACTAGAAGAGGCGTCTAAAGCAGTTGCGGCAGTAGCGGGCAAAGAACAAGGAGCAAAAATTCAAGGCATCTATTTTGAGGGACCATATTTTACTGAG…	273010	274158	131	CATGATCAGCATAAAAGAAT	TRUE	TRUE	TRUE	TRUE	TRUE	678	TAAACCGCACCAACCATACC	TRUE	TRUE	TRUE	TRUE	TRUE
QZN14_RS01595	gene	WP_000022342.1	isoprenylcysteine carboxyl methyltransferase family protein CDS	ATGTCAATTATTATTGGGTTAATGGCCGCTATGTTTATCATTCGTTTAGCTTATTTAAAGCTATCTATAGCTAATGAAAAGGCCTTAAGAAAAAATGGTGCTAAAGAATATGGTGTAGGTGTTTCAAAAGCAATCACAGTTCTTCATATTATCATTTATTTTTCATCTGTAACTGAGGCTGTTCTAACAAAAGCAAGTTTTAATTTTGTTAGCGTAATCGGGCTTAGCTTGATGATTTTTTCTGTGTTTATGTTACATACAGTAACACGTTTACTTGGTCGTATTTGGACAGTGAAATTAATGGTAGATAAAAATCATCAATTTGTAGATCACTGGCTATTTAGGGTTGTTAAGCATCCTAACTATTTCTTAAATATTGCTCCTGAACTTTTAGGTGTA…	274276	274818	23	TAAACGAATGATAAACATAG	FALSE	TRUE	TRUE	TRUE	FALSE	510	CTAGACTTTTTGATTCCATT	TRUE	TRUE	TRUE	TRUE	TRUE
QZN14_RS01600	glyQ gene	WP_000038755.1	glyQ CDS	ATGTCTAAGAAATTAACTTTTCAAGAAATTATTCTAACTTTACAACAGTTTTGGAATGACCAAGGCTGTATGTTAATGCAAGCTTATGATAATGAGAAAGGAGCAGGGACAATGAGCCCTTATACTTTCTTACGTGCTATAGGCCCTGAGCCTTGGAATGCTGCATACGTTGAACCATCACGTCGTCCAGCTGATGGCCGCTATGGTGAAAATCCAAACCGTCTTTACCAACATCATCAATTTCAAGTGGTAATGAAGCCTTCGCCGTCAAATATTCAAGAACTTTATTTGAAGTCTTTGGAATTACTAGGTATCAATCCACTTGAGCATGATATCCGTTTTGTTGAAGATAACTGGGAAAATCCATCTACAGGTTCAGCTGGATTAGGTTGGGAAGTT…	275131	276045	25	ACCTATGCCCAACAGCACAG	TRUE	TRUE	TRUE	TRUE	TRUE	318	AAACGGATATCATGCTCAAG	TRUE	TRUE	TRUE	TRUE	TRUE
QZN14_RS01605	gene	WP_001094117.1	NAD(P)H-dependent oxidoreductase CDS	ATGAACACACTCATTGTTAATAGTCATCCTGATTTTTCGAATCCGTACTCATTTACAACTATTCTACAAGAAAAGTTTATTGAACTTTATAATGAGCATTTCCCTAACCATCAGTTATCTATTTTAAATTTATATGATTGTGTTTTGCCAGAAATTACGAAAGAAGTACTACTTTCGATTTGGTCTAAACAAAGAAAGGGTTTGGAATTAACAGCCGATGAGATTGTTCAAGCTAAAATCTCTAAAGATTTACTTGAACAGTTTAAGTCACATCACCGTATTGTCTTTGTTTCTCCAATGCACAATTACAATGTGACTGCTAGAGCAAAAACTTATATTGATAATATTTTTATTGCAGGTGAGACTTTCAAGTACACTGAAAATGGTTCGGTCGGATTA…	276045	276686	-115	GTCACATTGTAATTGTGCAT	TRUE	TRUE	TRUE	TRUE	TRUE	468	TAATGAACAGGAAATTCATA	TRUE	TRUE	TRUE	TRUE	TRUE
QZN14_RS01610	glyS gene	WP_000159096.1	glyS CDS	ATGACTAAAGATTTATTATTGGAGCTTGGACTTGAAGAGTTGCCAGCTTATGTTGTGACACCGAGTGAGAAGCAATTGGGCCAAAAAATGGTCAAGTTTTTAGAGGATCATCGTTTATCATTTGAAACTGTTCAAACTTTTTCAACTCCACGTCGTTTGGCTGTTCGTGTTAAAGGATTGGCAGACCAGCAGACAGATTTAACAGAAGATTTCAAGGGTCCTTCTAAGAAAATTGCTTTGGATGCAGAAGGGAATTTTTCTAAAGCAGCCCAAGGTTTTGTTCGCGGAAAAGGTTTAAGTGTTGATGATATCGAATTTCGTGAAGTTAAGGGAGAAGAATATGTTTATGTCACTAAGCATGAAACTGGAAAAAGTGCGATTGATGTTTTAGCGAGTGTG…	276690	278729	294	ACACGAACAGCCAAACGACG	TRUE	TRUE	TRUE	TRUE	TRUE	595	CAAGTCATCTTCATACGAAC	TRUE	TRUE	TRUE	TRUE	TRUE
QZN14_RS01615	gene	WP_000371297.1	DUF896 family protein CDS	ATGGATCCTAAAAAAATTGCTCGTATTAACGAGCTTTCAAAAAAGAAAAAAACAGTTGGATTGACCGGAGAAGAGAAGGTTGAACAAGCAAAGCTCCGTGAAGAGTATATTGAAGGTTTCCGCCGATCAGTCCGTCACCACGTTGAAGGAATTAAATTAGTGGATGATGAGGGCAATGATGTTACCCCGGAAAAACTTCGTCAAGTCCAGAGAGAAAAAGGACTACATGGTCGTAGTTTGGATGATCCAAATTCTTAA	278741	278998	147	CTAATTTAATTCCTTCAACG	TRUE	TRUE	TRUE	TRUE	TRUE			FALSE	FALSE	FALSE	FALSE	FALSE	Only one viable target, AGG
QZN14_RS01620	gene	WP_000571497.1	DUF1294 domain-containing protein CDS	ATGATTGAATTACTATTAGCATTACTGTTATGGAATATTTTAGTATTTGCAACCTATGCTATTGATAAAAGGCGTGCAATTAGAGGGGCATGGCGTATTAGTGAGAAAACATTGTTGATAGAGAGTTTATTATTAGGGGGATTTGGTGCATTCCTAGGTGGAGAAGTTTTTCGACATAAAACGACTAAATGGTATTTTAGACTAGTTTGGTATATCGGAATGATTATTGATTTAGCTATTATTTGGCTAATTTGGTGTTATTGA	279087	279350	137	ACGCCTTTTATCAATAGCAT	TRUE	TRUE	TRUE	TRUE	TRUE			FALSE	FALSE	FALSE	FALSE	FALSE	Only one viable target, AGG
QZN14_RS01625	glpK gene	WP_000093530.1	glpK CDS	ATGTCTTCAGAAGAAAAATACGTTATGGCGATTGACCAGGGAACAACAAGTTCTCGAGCAATTATTTTTAATAAAAAAGGTGAAAAAATTGCGAGTAGCCAAAAAGAATTTCCCCAAATTTTTCCTCAAGCAGGCTGGGTAGAGCATAATGCTAATCAGATTTGGAATTCTGTTCAATCTGTCATTGCTGGAGCTTTTATTGAATCAAGCATCAAACCTGGACAGATAGAGGCTATTGGTATTACCAATCAACGTGAAACAACTGTTGTTTGGGATAAAAAAACAGGTCTTCCAATTTATAATGCTATTGTATGGCAATCGCGACAAACAGCCCCGATTGCTGATCAATTGAAGCAAGAAGGTCATACTAATATGATTCATGAAAAAACTGGTCTTGTC…	279465	280973	52	AACAGTTGTTTCACGTTGAT	TRUE	TRUE	TRUE	TRUE	TRUE	331	CTTCAATTGATCAGCAATCG	TRUE	TRUE	TRUE	TRUE	TRUE
QZN14_RS01630	glpO gene	WP_000396087.1	glpO CDS	ATGGAATTTTCACGAGAAACACGACGTTTAGCCTTACAAAGAATGCAAGATCGTACTCTGGATTTACTTATCATAGGTGGGGGTATCACAGGCGCTGGTGTCGCTTTACAAGCAGCAGCTAGTGGATTAGATACTGGACTTATTGAAATGCAAGATTTTGCAGAAGGGACAAGTAGTCGCTCAACAAAATTGGTCCATGGTGGTCTTCGTTACTTGAAGCAATTTGATGTAGAAGTTGTTTCTGATACAGTATCAGAGCGTGCAGTCGTGCAGCAAATTGCACCACACATTCCTAAGCCAGATCCAATGCTTTTACCGGTTTACGATGAGCCGGGTTCTACTTTTAGTATGTTTCGCCTTAAAGTGGCTATGGATTTATATGATTTATTAGCAGGTGTG…	280986	282815	244	TCAAGTAACGAAGACCACCA	TRUE	TRUE	TRUE	TRUE	TRUE	715	TTCATTGGAGAAGTTGCGAA	TRUE	TRUE	TRUE	TRUE	TRUE
QZN14_RS01635	gene	WP_000350761.1	MIP/aquaporin family protein CDS	ATGGATATTTTTGGAGAATTCTTAGGAACAGCTCTCTTAGTCTTACTTGGTAATGGTGTTGTAGCAGGTGTTGTTTTGCCTAAAACGAAGAATCATAATTCTGGATGGATTGTTATCACATTTGGATGGGGGCTTGCTGTAGCTATTGCAGCGTTGGTATCTGGCAATATTAGCCCTGCCCACTTGAATCCAGCTGTGTCATTAGCTTTTGCGATCAAAGGTGATTTAGCTTGGGGAACAGCTATTCTTTATATGATTGCACAGATTATTGGTGCAATGCTAGGTTCACTTCTTGTTTATTTGCAATTTAGACCCCATTATGAGGCTGCAGAAAATAAAGCAGATATCCTTGGAACTTTTGCAACTGGTCCGGCTTTGAAGGATAATTTTTCCAATTTT…	282827	283525	194	TGACACAGCTGGATTCAAGT	TRUE	TRUE	TRUE	TRUE	TRUE	369	GAAAAATTATCCTTCAAAGC	TRUE	TRUE	TRUE	TRUE	TRUE
QZN14_RS01640	gene	WP_000137255.1	FAD/NAD(P)-binding oxidoreductase CDS	ATGACAGAAAAATATGTAAATAAAGTAATTGTCATTTTAGGAGCTTCTTTTGCTGGTATGACTTGTGCGCAGAAATTACGCCAATTAAATCCTAATTGGGATATCGTTTTGATTGATAAAGAAATTCATCCAGATTATGTTCCAAATGGCTTAAATTGGTATTATCGTCACGAAATTAGTGGTTTAAATCAGGCCATGTGGCAGACAGAAGAAGAGCAACGGTTGCAGAATATACGCTGTCTATTTGGTCTAAAAGTTGAGAAAATTAATAAAGAAGATAGGGAATTAATGTTATCAGATGGTTCTTCTGTCTATTATGATCAATTGATTTGTGCCATGGGCTCCCAAGCAGAATCAACTTATATTGATGGGGCTGATGCGCAAGGTGTTTTAACAACA…	283613	284950	178	CTCTTCTTCTGTCTGCCACA	TRUE	TRUE	TRUE	TRUE	TRUE	580	CATCGCATCAAGTAAAGGAA	TRUE	TRUE	TRUE	TRUE	TRUE
QZN14_RS01645	gene	WP_001217289.1	helix-turn-helix domain-containing protein CDS	ATGCGAATAGAAGCTCTAATGGAAAAAGAAAGGCGTGTTCAATATCGGCTACTTTCTTTTTTAAGAGGCTCTCCTCAGGCAATAGCACTGAAGTTAGCTTTATTAGAAACTGGTTTAAGTCGAGCAACTTTGCTTAAATATATCAATAATCTTAATAGCTACTTTGAACAAGAAAAAGTTAATTGTCGAATCGTTTATTATAAGGATAAGTTATTTTTAGAAGAGGATTATAACTTATCCAATCAAGAAGTGTTGAAAGCTCTGATGAAAGATAGTATTAAATACACTATCTTAATATCTTTATTTAATCAGCGTCAGTTCACAATCGTTGGTCTTTCTCAAGAATTGATGGTTAGTGAGGCTACTTTAAATCGTCATCTTGCTCATCTCAATGAATTG…	284941	286371	193	AGCTTTCAACACTTCTTGAT	TRUE	TRUE	TRUE	TRUE	TRUE	724	ACGACTCATATACAAAACTA	TRUE	TRUE	TRUE	TRUE	TRUE	Spacer 2 AGG
QZN14_RS01650	tkt gene	WP_000141859.1	tkt CDS	ATGACATTTGACACCATTGATCAATTAGCGGTTAATACAGTCCGCACGCTTTCTATTGATGCTATCCAAGCAGCAAATTCTGGGCACCCAGGTCTTCCTATGGGAGCTGCGCCTATGGCTTATGTGCTTTGGAATAAATTCTTAAATGTAAACCCAAAAACAAGTCGCAATTGGACAAACCGTGACCGTTTTGTACTTTCAGCTGGGCATGGTTCAGCTCTTCTTTATAGCCTACTTCATTTAGCTGGCTATGATTTATCAATTGATGATTTAAAACAATTCCGCCAATGGGGATCAAAAACACCTGGACATCCAGAAGTTAACCATACTGATGGTGTAGAAGCAACAACTGGACCTTTAGGGCAAGGTATTGCTAATGCTGTTGGTATGGCAATGGCT…	286496	288481	238	TAGCATCAATAGAAAGCGTG	TRUE	TRUE	TRUE	TRUE	TRUE	798	GTAATACCTTCTGCACCAAG	TRUE	TRUE	TRUE	TRUE	TRUE
QZN14_RS01655	gene	WP_000711207.1	bacteriocin immunity protein CDS	ATGAAGAAGGAGTGTCGTGATTTTTATCGGCAGATACAGCATACTTACAATGATATATCTGTCCGTGAAGATGCAGTGCTATCATCAATACTATTATCAGCATCGAATGGTTTGATAAAAACTAGCGATGTACCTCGTGTTGCTTATGAGTTAACTCAGCAATTGGAAAATAATGAGATAGAAAAATCTTTCGAGTCATTAGCTACAGTTAAGGAATTAAAAAAATCTGCTAAAAAATTGTCTGAGAGATATGAGCAAAATAAGGTAACAACGGGATTGCTTTCTAAAGTATTTGGAAATCATTAG	288693	288998	41	ATGATAGCACTGCATCTTCA	TRUE	TRUE	TRUE	TRUE	TRUE			FALSE	FALSE	FALSE	FALSE	FALSE	Only one viable target
QZN14_RS01660	gene	WP_000589158.1	ABC transporter ATP-binding protein CDS	ATGATTAAGTTTGAACATGTTTCGAAAGTATACGGGGAAAAAGAAGCTCTCAGTGATTTAACCCTCTCCATTAAAGATGGTGAGATTTTTGGATTAATCGGTCACAATGGAGCAGGAAAAACAACGACAATTAGTATTCTAACATCTATTATTGATGCAACTTATGGCCAAGTCTATATTGATGACCTACTTTTGACAGAACATCGTGACCAAATTAAGAAAAAAATAGGTTATGTACCGGACTCGCCAGATATTTTCTTGAATTTAACAGCAGAGGAATACTGGTACTTTTTAGCTAAAATTTATGATGTTGCCCCAGAAGATATTGAAGCACGTATCACAAAATTGGTAGACATATTTGAACTAGAGGAGCAGCGCTATAATCCTATTGAAAGTTTT…	289018	289752	62	GTAGGTCATCAATATAGACT	TRUE	TRUE	TRUE	TRUE	TRUE	436	AATGTCAGGATTTGGAAGAA	TRUE	TRUE	TRUE	TRUE	TRUE
QZN14_RS01665	gene	WP_001104587.1	ABC transporter permease CDS	ATGAATTGGTCACGTATCTGGGAACTCGTAAAAATTAATATCCTTTATTCAAACCCTCAGACTCTATCGGCACTAAGAAAAAAGCAAGAAAAGCATCCTAAAAAAGAATTTTCAGCTTATAAATCCATGTTTAGAAATCAGTTATTTCAGATTTTGCTCTTTTCAATAATTTATGTATTTCTCTTTGTATCACTTGATTTTAAAGAATATCCGGGCTATTTCACGTTCTACATTGGTATCTTTACACTAGTATCCATTATCTACTCTTTTATTGCGATGTACAGTGTTTTCTATGAGAGTGACGATGTTAAACAATATGCTTATTTGCCTATTAAATCTGAAGAGCTTTATGTTGCTAAAATTTTTGCAACATTTGGGATGTCTGTAACTTTTCTAATG…	289756	291360	167	AAATAACTGATTTCTAAACA	TRUE	TRUE	TRUE	TRUE	TRUE	536	TAGCACTTCGAATAATGGCA	TRUE	TRUE	TRUE	TRUE	TRUE
QZN14_RS01670	gene		PTS transporter subunit EIIC CDS	ATGTCTAGAGAATACATCACCTTGTCAAAAAATATCATCAAACACCTTGGTGGGCAAAATAATATTAACAATGTTTACCATTGTCAAACACGCCTTCGCTTTAGTCTCAATGATCCGACGAAAGTAAACCTTGAGCAATTAAAAACTTTAAAAGAGGTAAAAACTGTCGTTATCAGCGGAGGGCAACATCAGATAGTGATCGGGACTCATGTCGCAAAAGTGTTTGAAGAAATTAACTCCCTCATTGAAACTAACTCAACGACTAAAACAGAACAAACCAAAAAAGCCAAAGCAGTTAGTCGAATTATTGATTTTGTTTCTGGGACTTTCCAACCGATTTTACCAGCTCTATCAGGCGCTGGTATGATTAAGGCATTGCTAGCTTTATTACTAGTATTC…	291568	292954	124	AGCGAAGGCGTGTTTGACAA	TRUE	TRUE	TRUE	TRUE	TRUE	787	TGGCCAGCGATAGTACCCAT	TRUE	TRUE	TRUE	TRUE	TRUE	All MM0 of 1 (paste target)
QZN14_RS01675	proB gene	WP_000820348.1	proB CDS	ATGAAAAGACATTTTGAGACAACTAGAAGAATTGTTATTAAAGTAGGAACCAGTTCCCTCGTACAGACAAGTGGGAAAATTAATTTAAGTAAAATAGACCATTTAGCATTTGTTATTTCTAGTCTTATGAATAAAGGTATGGAGGTGATTTTAGTATCATCTGGAGCTATGGGGTTTGGTTTAGACATTTTGAAAATGGATAAGCGTCCTCAAGAAATATCACAACAACAAGCAGTTTCTAGCGTAGGACAAGTAGCCATGATGAGTCTTTATTCTCAGATATTTTCGCACTATCAAACTCATGTTTCCCAAATTTTATTAACACGTGACGTTGTGGTTTTTCCAGAGAGTTTGCAAAATGTAACAAACTCTTTTGAGAGTCTGCTCTCTATGGGAATT…	293095	293898	78	CTGAGAATAAAGACTCATCA	TRUE	TRUE	TRUE	TRUE	TRUE	473	TAGCAACGACAGCAGAGAGA	TRUE	TRUE	TRUE	TRUE	TRUE
QZN14_RS01680	gene	WP_000221011.1	glutamate-5-semialdehyde dehydrogenase CDS	ATGACGTATATTGAAATATTAGGGCAAAATGCTAAAAAAGCTAGTCAATCAGTAGCACGATTAAGTACAGCTAGTAAAAATGAGATACTCAGGGACTTAGCGAGAAACATAGTGGCTGATACTGAAACCATTTTGACTGAGAATGCTCGCGATGTTGCTAAGGCAAAAGATAATGGTATCTCAGAAATTATGGTGGACCGTCTACGACTAAACAAAGACCGCATACAGGCGATAGCAAACGGTATTTATCAGGTAGCAGATTTGGCAGATCCGATTGGTCAAGTTGTTAGTGGTTATACAAATTTAGATGGTTTAAAAATCCTTAAAAAAAGAGTGCCTTTAGGGGTTATTGCAATGATATTTGAAAGTCGTCCCAATGTATCGGTGGATGCCTTTAGT…	293908	295161	256	ATCATTGCAATAACCCCTAA	TRUE	TRUE	TRUE	TRUE	TRUE	506	ATTGTACTATATCTGGGTTG	TRUE	TRUE	TRUE	TRUE	TRUE	Spacer 1 AGG, No viable target in first 300 bp
QZN14_RS01685	rsmH gene	WP_000180267.1	rsmH CDS	ATGACAAACGATTTTCATCATATTACTGTGCTTTTGCACGAGACTGTGGATATGCTTGATATTAAGCCGGATGGTACCTATGTAGATGCTACTTTAGGTGGGGCAGGACACAGCGAATATCTTCTTTCACAATTAGGCCCAGATGGGCACCTTTACGCATTTGACCAAGACCAGAAGGCTATTGACATTGCTCATATACGTTTAAAGAAATATGTGGATACCGGTCAAGTAACCTTTATCAAAGATAATTTCAGAAATCTATCTTCTAACTTAAAAGCATTAGGAGTGTCGGAAATTAATGGTATTTGTTATGATTTAGGTGTATCAAGCCCACAGCTGGACGAGCGTGAACGCGGTTTCTCATATAAACAAGATGCCCCCCTTGATATGCGAATGAAT…	295244	296191	336	TTTGATAAAGGTTACTTGAC	TRUE	TRUE	TRUE	TRUE	TRUE	376	ATTCATTCGCATATCAAGGG	TRUE	TRUE	TRUE	TRUE	TRUE
QZN14_RS01690	ftsL gene	WP_000180568.1	ftsL CDS	ATGACAAATGAAAAACGAACTGAAGCAGTAACACAAACCTTACAACGTCACATCAAGACTTTCTCTCGCATTGAGAAAGCTTTTTATGGCGCTATTGTAATTACTGCTATTATCATGGCAGTCGGTATTATTTACTTGCAAAGTAATAGTTTACAAGTTAAACAAGAAGTAAATCAATTAAATAGTAAAATCAACGATAAACAGACAGAATTTGACAATGCTAAACAAGAAGTAAATGAGCTTTCTAATCGTGATCGAATTACTAAAATTGCTAAAGATGCTGGTTTAACAATTCAAAACGACAATATTTATCGGAAGGTGGACTAG	296206	296532	220	AGTCTTGATGTGACGTTGTA	TRUE	TRUE	TRUE	TRUE	TRUE			FALSE	FALSE	FALSE	FALSE	FALSE	Only one viable target, AGG
QZN14_RS01695	pbp2X gene	WP_000142549.1	pbp2X CDS	GTGACTTTTTTTAAAAAGCTAAAAAAAATCTTCCTTGATTATGTGATCCATATAAGAGATAGGCGTTCGCCGCAGAAAAATAGGGAAAGAGTAGGTCAAAATCTGATGATTTTAACCATTTTCCTATTTTTCATTTTTATCATCAACTTTGTCATCATCGTTGGTACAGATAGTAAATTTGGGGTTAATTTATCCAAGGAAGCCAAGAAAGTCTATCAACAAAGTATGACAGTACAGGCGAAGCGTGGGACAATTTACGACCGTAATGGAAATCCTATCGCTGAGGATGCTACGACCTATAGTCTCTACGCTATTATCTCAAAGAACTATACGACAGCTACAGGTCAAAAACTATATGTACAACCTTCTCAGTATGAAAAAGTAGCTAGTATCTTAGAG…	296536	298794	37	ACTCTTTCCCTATTTTTCTG	TRUE	TRUE	TRUE	TRUE	TRUE	731	CTAAAAGAACATTCCCACTA	TRUE	TRUE	TRUE	TRUE	TRUE
QZN14_RS01700	mraY gene	WP_000480024.1	mraY CDS	ATGTTTTTAAGTATAATGGCAGGTGTCATAGCATTTGTCCTGACAGTTATTGCCATTCCACGCTTCATTAAGTTTTACCAATTGAAGAAAATTGGCGGGCAACAAATGCATGAAGATGTCAAACAACATCTAGCCAAAGCAGGTACGCCGACAATGGGAGGAACGGTATTTTTGGTTGTTGCTCTTCTTGTCTCACTTATTTTTAGTATTATTTTATCTAAAGAAAATAGTGGTAATTTAGGTGCAACTTTTGGTATTTTATCTGTTGTTCTCATCTATGGAATTATTGGTTTTTTAGATGATTTTTTGAAAATTTTTAAACAAATCAATGAGGGCTTGACTCCAAAGCAAAAAATGTCGCTCCAACTAATTGCGGGTCTAATTTTTTATTTTGTCCAT…	298796	299806	69	TGGTAAAACTTAATGAAGCG	TRUE	TRUE	TRUE	TRUE	TRUE	395	ATGTGCCACTTGGTAACACA	TRUE	TRUE	TRUE	TRUE	TRUE
QZN14_RS01705	gene	WP_000008542.1	DEAD/DEAH box helicase CDS	ATGTCATTTAAAGATTTTAATTTTAAACCATACATTCAGAGGGCTCTCGATGAGTTAAAATTCGTCGCTCCAACTGATGTTCAAGCTAAATTGATTCCAGTTGTTCGTTCAGGCCGCGATCTTGTGGGGGAATCGAAAACTGGTTCTGGTAAAACCCACACCTTTTTACTTCCTATTTTTGAGAAGCTAGATGAAAGTAGTGATGATGTTCAAGTTGTTATTACTGCACCAAGTAGAGAGTTGGCAACACAAATTTATCAGGCAACTAAACAAATTGCTGAGCATTCAGAGCAAGAAATACGGGTGGTTAACTATGTTGGTGGTACTGACAAATTACGTCAAATTGAAAAGTTGAAAGTAAGCCAACCTCATATTGTCATTGGAACCCCAGGACGTATT…	299904	301247	57	TCGATTCCCCCACAAGATCG	TRUE	TRUE	TRUE	TRUE	TRUE	646	GGACAAAAGCCAGTTATCGA	TRUE	TRUE	TRUE	TRUE	TRUE
QZN14_RS01710	gene	WP_000473467.1	amino acid ABC transporter substrate-binding protein CDS	ATGTTTAAAAAAATAATATTATCTATTGCAACTATAGCCGCAACCGCCAGCCTAGCAGTATCAGTTCAGGCGTCAGAGAAAGTAGAACTTAAAGTAGCTACAGATTCTGACACGGCACCATTTACTTATCAAAAAGACGGGAAATTCAAAGGTTATGACGTTGATGTTGTCAAAGCTGTTTTTAAAGGTAGTAAGTACAAAGTAACCTTCAAGACAGTTCCTTTTGATACTATTTCAACAGGTATTGATGCAGGGAAATTTGATTTATCAGCTAATGATTTTTCATATAATAAAGAAAGAGCAGAAAAATATCTCTTCTCAGATCCTATATCCCGTTCAAATTATGCCGTAGTAGGGAAGAAGGGGAGCCATTACAAATCATTAAGTGACCTCTCTGGA…	301385	302197	113	ATCAAAAGGAACTGTCTTGA	TRUE	TRUE	TRUE	TRUE	TRUE	346	GCTCCCCTTCTTCCCTACTA	TRUE	TRUE	TRUE	TRUE	TRUE	Spacer 1 AGG
QZN14_RS01715	gene	WP_001071297.1	amino acid ABC transporter permease CDS	ATGAATCAATTTATCTTGACGGGTGGATGGTCTTGGTATAATAATTTGGTTAGTCAGGTTCCAGCGGGGAAATTATTTAGTTGGAAGGCTGTTTTAGATGCAATACCCTCAATTTTAGAGCGATTACCCATAACGCTATTATTGACAGTAGCAGGAGCCTTATTTGGACTCATTTTAGCTTTGATTTTTGCAGTAGTGAAAATTAACCGTGTCAAAATTTTATATCCGATTCAAGCTTTATTTGTTAGTTTTTTACGTGGGACTCCAATACTTGTTCAATTAATGCTGAGTTATTATGGAATTCCACTTTTCTTGAAATTTTTAAACCAAAAATATGGTTTTGATTGGAACATTAATGCTATACCGGCTTCTGTATTTGCTATTACTGCATTTGCTTTT…	302292	303095	205	TCGGATATAAAATTTTGACA	TRUE	TRUE	TRUE	TRUE	TRUE	363	GTAATAGCAAATACAGAAGC	TRUE	TRUE	TRUE	TRUE	TRUE
QZN14_RS01720	gene	WP_000593862.1	amino acid ABC transporter ATP-binding protein CDS	ATGATAAAATTGAGACAATTGACTAAATCATTTTCTGGTCAAAAAGTGTTAGACAAACTTGATTTAGATATTGAAAAAGGTCAAGTTGTTGCTCTAGTAGGTGCTTCAGGTGCAGGAAAATCAACCTTTCTTCGTAGTATGAATTATTTAGAAGAGCCTGATTATGGAACAATTGAAATTGATGATTTTAAGGTTGATTTTAAATCAATCAGTAAAGATGACATACTAACATTACGCCGTAAGTTAGCCATGGTTTTTCAACAATTCAATCTATTTGAGCGTCGTACAGCTTTGGATAATGTAAAAGAAGGTTTGAAAATTGTCAAAAAGATGTCAGATCAAGAGGCAACACGGATTGCAAGAGACGAACTGGCAAAGGTCGGACTTGCAGATCGTGAA…	303095	303838	206	ATTGAATTGTTGAAAAACCA	TRUE	TRUE	TRUE	TRUE	TRUE	683	TTGTACGTTCTTCTAAAGGA	TRUE	TRUE	TRUE	TRUE	TRUE
QZN14_RS01725	gene	WP_000478227.1	DUF4059 family protein CDS	ATGTTTTTAGAAATAGCAAAAGTTTATTTACAAGGTTTAGGGCTTGCCAGCATAACTGTTATTTTAGTTGGTATATTTTGGGTCTTTTGGCGTGCCAAGAAAAACATAGATAAAACAGCTAGAGAACGCCAATCTGTTCTTTATGATGTCCTTCTGATAGCTCTTATGACAGCTCCAATACTTGCCTTTGCATTTGTAGCTATCATTTTAATGATAAAAGCTTAG	303960	304184	247	GGACATCATAAAGAACAGAT	TRUE	TRUE	TRUE	TRUE	TRUE			FALSE	FALSE	FALSE	FALSE	FALSE	Only one viable target
QZN14_RS01730	trxB gene	WP_000272353.1	trxB CDS	ATGTATGATACTTTAATAATAGGTTCAGGTCCTGGTGGTATGACAGCAGCGCTTTACGCTGCACGTTCAAACCTTAAAGTTGGGTTAATTGAACAAGGTGCTCCAGGTGGACAGATGAATAATACTGCTGAAATTGAGAACTATCCAGGCTACGATCATATCTCAGGTCCAGAATTATCAATGAAGATGTATGAGCCGTTGGAAAAATTTGAAGTAGAGCATATTTATGGTATAGTTCAAAGAGTTGAGAACGATGGTGATGTAAAGCGTGTTATCACCGAAGATGAATCGTATGAAGCCAAAACAGTAATCCTTGCTACCGGAGCTAAAAACAGCCTTTTAGGAGTTCCGGGTGAAGAGGAATATACTAGTCGTGGCGTTTCTTACTGTGCGGTTTGT…	304253	305167	128	TCTACTTCAAATTTTTCCAA	TRUE	TRUE	TRUE	TRUE	TRUE	509	GAGCTCTCAATTGATCACGT	TRUE	TRUE	TRUE	TRUE	TRUE
QZN14_RS01735	gene	WP_000276178.1	nicotinate phosphoribosyltransferase CDS	ATGTATAAAGACGATAGTTTAACACTACATACTGATTTATATCAAATTAATATGATGCAAGTCTATTTTAATAAAGGTATTCACAATAAAAAAGCGGTGTTTGAAGCTTACTTTCGCAAGGTTCCATTTGAAAATGGTTATGCTGTTTTTGCAGGTTTAGAACGTATTGTTCGTTATTTAGAAAATCTGAGCTTTTCTGATAGTGATTTATCCTATTTAGAAGAGTTAGGTTATCCTGAAGAATTTTTAGATTACTTAAAAAATTTAAAAATGGAACTGACTGTCAAATCAGCTAAGGAAGGTGACCTTGTATTTGCTAATGAACCATTAGTTCAAATTGAAGGTCCTTTAGCACAATGTCAGTTAGTAGAGACAGCGATTTTAAATATCATCAACTAC…	305325	306785	195	ATTATAGCATATTTCTATCT	TRUE	TRUE	TRUE	TRUE	TRUE	697	ATTAGGCACACCTACACGAA	TRUE	TRUE	TRUE	TRUE	TRUE
QZN14_RS01740	nadE gene	WP_000174855.1	nadE CDS	ATGACTTTGCAAGATCAAATTATCAAAGAACTCGGTGTAAAACCTGTTATTAATCCAAGTCAAGAAATCCGTCGTTCCGTAGAATTTTTAAAAGACTATCTATTAAAACATAGTTTTCTAAAGACCTATGTACTGGGTATTTCAGGGGGGCAAGATTCAACTTTAGCAGGACGTCTAGCTCAACTAGCAGTTGAAGAGTTGCGTGCTGATACAGGGGAAAACTATCAATTTATAGCTATTCGTTTACCATATGGTATTCAGGCCGATGAAGAAGATGCACAAAAAGCATTAGATTTTATCAAGCCAGATATTGCTTTGACCATTAATATTAAAGAAGCTGTTGATGGCCAAGTTAGAGCTCTTAATGCAGCAGGAGTAGAGATTACAGACTTTAATAAA…	306782	307603	-73	TTAAAAATTCTACGGAACGA	TRUE	TRUE	TRUE	TRUE	TRUE	628	TTTATTTTCTTCTAAATCTG	TRUE	TRUE	TRUE	TRUE	TRUE
QZN14_RS01745	pepC gene	WP_001293160.1	pepC CDS	ATGTCAGAATTAACTCAAACATTTACAGATAAGTTATTAGCTGATTACCAAGCAAATACAAAATTTAGCGCTATTGAAAATGCAGTAACTCACAATGGTTTATTGAAGTCTCTAGAGACTCGTCAAAGTGAGATTGAGAACGACTATGTCTTTTCAATTGATTTGACCAAAGATGAAGTCTCTAATCAGAAACAATCAGGACGTTGCTGGATGTTTGCTGCACTGAACACATTTCGTCATAAACTGATTTCAGATTTTAAACTCGAGAACTTTGAATTATCTCAGGCACATACATTTTTCTGGGATAAGTATGAAAAATCAAATTGGTTTATGGAACAAATTATTGCGACTGCAAATCAGGAATTGAGTAGTCGTAAGGTAAAATTCCTATTAGATGTA…	307716	309050	68	CGCTAAATTTTGTATTTGCT	TRUE	TRUE	TRUE	TRUE	TRUE	660	GCAAAATCAAAAGATTGCGG	TRUE	TRUE	TRUE	TRUE	TRUE
QZN14_RS01750	pbp1a gene	WP_000628365.1	pbp1a CDS	GTGATTACAATTAAAAAGGAATCTGTTATCAAACTATTGAAGTATGCTTTTGGCATTATAATGGGATTTATTATCTTAGCTATTGTAATAGGTGGGCTCCTATTTGCATACTACGTTAGTCGTTCTCCGAAATTAACCGATCAAGCTTTAAAATCCGTTAACTCTAGTTTGGTTTATGATGGTAATAATAAACTTATTGCCGATTTAGGCTCAGAAAAGCGTGAAAGTGTTAGTGCGGATAGCATTCCACTAAATTTGGTTAACGCTATCACTTCTATAGAAGATAAACGTTTCTTTAAACATAGAGGTGTCGATATTTATCGTATTTTAGGTGCAGCTTGGCATAACCTTGTTAGTAGTAATACGCAAGGTGGTTCAACCCTTGATCAACAGTTGATT…	309097	311337	47	AAAGCGTGAAAGTGTTAGTG	TRUE	TRUE	TRUE	TRUE	TRUE	373	GTTAGTAGTAATACGCAAGG	TRUE	TRUE	TRUE	TRUE	TRUE
QZN14_RS01755	recU gene	WP_000248792.1	recU CDS	ATGGTTAACTATCCACATCAGCTTATTCGGAAAACAACAGTTACAAAATCAAAGAAAAAGAAAATCGATTTTGCCAACCGTGGTATGTCATTTGAAGCTGCTATCAATGCAACCAATGACTACTATTTGTCTCACGAATTAGCTGTCATTCATAAGAAACCAACGCCAGTACAAATCGTCAAGGTAGATTATCCTAAACGTAGTCGTGCCAAGATTGTAGAAGCTTATTTTAGACAAGCTTCTACTACTGATTATTCTGGTGTTTACAAAGGTTACTATATTGACTTTGAAGCCAAAGAAACCCGGCAGAAAACTGCTATGCCTATGAAAAATTTTCATGCTCACCAAATAGAGCACATGGCAAATGTATTACAGCAAAAAGGGATTTGCTTTGTCTTG…	311324	311923	237	TTGTAATGCAAGGAGAAAAA	TRUE	TRUE	TRUE	TRUE	TRUE	305	ACTTTGAAGCCAAAGAAACC	TRUE	TRUE	TRUE	TRUE	TRUE
QZN14_RS01760	gene	WP_000843096.1	DUF1273 domain-containing protein CDS	ATGAAGTCAACTATTCTTGTAACAGGTTACAAAAATTTTGAATTAGGGATTTTCCAGGATAAGGATCCTCGGATTACTATTATAAAAAAGGCTATTGATAAGGATTTTAGACGCTTCTTGGAAAATGGAGCAGACTGGTTTATTTTTATGGGAAATTTAGGGTTTGAGTACTGGGCTTTGGAAGTTGCTCTTGATTTACAAAAAGAATATGATTTTCAAATTGCGACAATTTTTACCTTTGAGAACCATGGCCAAAATTGGAATGAGGCTAATAAAGCTAAGTTGGCACTCTTTAAGCAAGTTGACTTTGTTAAATATACTTTCCCAAGCTATGAAAACCCGGGTCAATTTAAACAATACAATCATTTTCTCATTAACAACACACAAGGTGCATATCTT…	311998	312516	3	ATTTTGGCCATGGTTCTCAA	TRUE	TRUE	TRUE	TRUE	TRUE	338	TGTATTGTTTAAATTGACCC	TRUE	TRUE	TRUE	TRUE	TRUE	Spacer 1 AGG
QZN14_RS01765	gpsB gene	WP_000146544.1	gpsB CDS	ATGGCAAGTATTATTTATAGCCCAAAAGATATTTTTGAGCAAGATTTTAAAGTTAGTATGCGGGGATATGACAAGAAAGAAGTCGATGTATTTCTGGATGATGTCATCAAAGATTACGAAAATTATCTTGAGCAAATTGAGAAGCTCCAAATGGAAAATAGACGTCTACAACAAGCTTTAGACAAAAAAGAAAGCGAAGCTTCAAATGTAAGAAATTCAGGGACAGCTATGTATAATCAAAAACCGATTGCCCAATCTGCAACCAATTTTGATATTTTAAAACGCATTAGCCGCCTTGAGAAAGAAGTTTTTGGAAGACAAATTAGAGAATAA	312637	312969	235	GTAGACGTCTATTTTCCATT	TRUE	TRUE	TRUE	TRUE	TRUE			FALSE	FALSE	FALSE	FALSE	FALSE	Only one viable target
QZN14_RS01775	gene	WP_000664851.1	class I SAM-dependent RNA methyltransferase CDS	ATGAAAGAATCATTCAAATTAATAGCAACTGCTGCTGCTGGTTTAGAAGCCATTGTTGGTAGAGAAATCAGAAACCTAGGAATTGACTGCCAAGTTGAGAACGGTAGAGTCCGTTTCCACGGAGACATCAAAACAATCATTGAAACGAACCTATGGCTACGAGCTGCCGATCGTATAAAGATTATTGTAGGAGAGTTTCCAGCACGTACTTTTGAGGAACTTTTTCAGGGTGTATATGGCCTTGACTGGGAAAATTATTTACCGTTAGGGGCAAAATTTCCTATTGCTAAAGCAAAGTGTGTCAAGTCAAAATTGCACAATGAACCTAGTGTACAAGCCATTTCTAAAAAAGCTGTTGCTAAGAAACTTCAAAAAGTCTTTCACCGTCCTGAAGGAGTT…	313439	314593	146	AGTTCCTCAAAAGTACGTGC	TRUE	TRUE	TRUE	TRUE	TRUE	634	TATATTCATTCCAATCATAG	TRUE	TRUE	TRUE	TRUE	TRUE
QZN14_RS01780	gene	WP_001287858.1	cell division site-positioning protein MapZ family protein CDS	ATGTCAGAAGATCAAAAACACCCATTTTTTGAACCAGAAAAAGAAACTGATGGTCTTGAATTTAAAGATGCTAAAGAAATGACAGTAGAAGAGGCTGTTAGAAAAGATTCTGAAATTAAGGCTGGTATTACCGAAGAAGATAGTATTCTTGATAAATACATCAAACAACATCGTGATGAAGTAGCTTCACAAAAGTTTGAGACAAAATCAAGCGATTTTGCAAACCTTGATACGGCATCTTTAGATGATTTTATCAAGAAACAGCGCGAAGAATTATCAGCGATGTTAGCTGCAGAAGAGCTTTCTAAAAAGTTGGATAATTCAGTCTCTCAAGAACAAGATATAGAAGCTAATGCTGTCTCACCTAAAGAAGAATCTTCACAAGAACAAGAAAATAGT…	314606	316093	198	ATCAAGAATACTATCTTCTT	TRUE	TRUE	TRUE	TRUE	TRUE	405	TCCGTATTCAGAGGAGGAAC	TRUE	TRUE	TRUE	TRUE	TRUE
QZN14_RS01785	gene	WP_000159882.1	S-ribosylhomocysteine lyase CDS	ATGACAAAAGAAGTTGTCGTAGAGAGTTTTGAATTAGATCACACCATCGTTAAAGCACCCTACGTTCGTTTAATTTCAGAAGAAGTTGGACCGGTCGGAGACATCATTACTAACTTTGATATCCGCCTTATTCAGCCTAATGAAAATGCTATTGATACTGCTGGTTTACATACTATCGAGCACCTTCTGGCGAAGTTAATCCGCCAACAAATTAATGGTTTGATTGATTGTTCTCCTTTTGGTTGTAGAACTGGTTTTCACATGATTATGTGGGGAAAACAGGATGCTACTGAAATTGCTAAAGTCATCAAATCTAGTCTAGAGGCTATTGCTGGTGGGGTCACTTGGGAAGACGTTCCTGGAACAACCATTGAATCTTGTGGAAATTATAAAGACCAC…	316318	316800	130	TCAGAAGAAGTTGGACCGGT	TRUE	TRUE	TRUE	TRUE	TRUE	446	CGAAATTAATTCTTTCCCAA	TRUE	TRUE	TRUE	TRUE	TRUE
QZN14_RS01790	gene	WP_000481839.1	ribonuclease Y CDS	ATGTTTAATATTATATTAGCAATGGTTTGTGCACTCATTGGTTTGATTATTGGTTATGTGGCTATTTCAATGAAAATGAAATCATCAAAAGAAGCTGCAGAACTAACTCTTTTAAATGCAGAACAAGATGCCGTTGATTTACGTGGTAAAGCAGAAATTGAAGCAGAACACATCCGTAAAGCAGCGGAACGTGAAAGTAAAGCTCACCAAAAAGAATTACTTTTAGAAGCAAAAGAAGAGGCTAGAAAATATCGTGAAGAGATCGAAAAGGAATTTAAATCTGATAGACAAGAGTTGAAACAGATGGAGGCACGTTTAACAGATCGTGCATCATCTCTTGATCGTAAAGATGAAAATCTATCTAACAAAGAAAAAATGTTAGATAGCAAAGAACAAAGT…	316989	318596	97	TGCTTTACCACGTAAATCAA	TRUE	TRUE	TRUE	TRUE	TRUE	692	GTCCCTTCATATTATCATCA	TRUE	TRUE	TRUE	TRUE	TRUE
QZN14_RS01795	gene	WP_001029971.1	ABC transporter ATP-binding protein CDS	ATGGCAAAAGATATAATTAAGGTTGATCATATATTTAAAAGCATCGGGCAAAAAACGATTTTAGAAGATATATCATTTAGTATAGCTTCTAACCAATGTGTAGCATTGATTGGACCTAATGGTGCAGGGAAAACAACTCTGATGTCAACTTTATTAGGTGATATTAGTATTTCTTCAGGAGCATTGACTATTTTTAATCTGCCTGCACACCACAATAGGTTAAAATATAAGGTGGCCATCTTACCACAAGAAAATGTATTGCCCTCAAAGTTTACAGTGAGAGAACTCATTGATTTCCAAAGGTGTTTATTTCCAGAAGTGCTGCCAATGTCTCTGATTTTAGACTATCTACAGTGGAGTGATGCGCACTTGCAACAATTTACAGAGACTTTATCTGGA…	318725	319621	130	GAGGGCAATACATTTTCTTG	TRUE	TRUE	TRUE	TRUE	TRUE	679	TTTTTGATAACTAAGCGGAA	TRUE	TRUE	TRUE	TRUE	TRUE
QZN14_RS01800	gene	WP_001217940.1	ABC transporter permease CDS	ATGAGAATCTTTAAAGCATTATTGAAAATGGAATTTCTTTTGACAAAACGTCAACTTGCCAATCTCATTATGGCTATAGGTATGCCAGTGGCTTTTTTTCTATTTTTTTCAGGATTTATGGGCGAAGGACTCACTAAAGCCATCGAAGCTATCTACGTTCGTAATTATATGATAACGATGGCAGGATTCTCAAGTCTTAGCTTTGCTTTTTTTACTTTTCCATTTTCTATGAAAGATGATCAACTCTCAAACCGAATGCAATTATTAAGACACTCACCAGTACCAATGTGGCAATATTATCTAGCAAAAATTATTCGTATTTTATTTTACTATTGCCTAGCAATAACTGTTGTTTTCCTAACAGGGCATATTTTAAGGCAAGTTAGTATGCCAATAGAA…	319608	320348	243	AAAAATAGAAAAAAAGCCAC	TRUE	TRUE	TRUE	TRUE	TRUE	598	TTGAGTCAAATGGTAAGTAG	TRUE	TRUE	TRUE	TRUE	TRUE
QZN14_RS01805	gene	WP_000791335.1	sensor histidine kinase CDS	TTGAAAAATAAAAAAAATAACTATGATTTAATGTATTTTATTCCGTTAGTATTTTTGATTTACCCCATAGGAGGGATTCTCTATTATCACTACCCTTTTTGGACTTTATTTTTTACGCTAGCTTTTGTAGGAGCATATTTATACTCTATTATTATCAGGGGCGAATCAAAGTATCACATGATTGCCTGGTTTACAATGTTGACATATATTTTCTACATGACAGTTTTTATAAATAGTGGTTTCATCTGGTATATTTACTTTCTGAGTAATTTACTCGTCTATCGCTTTAGAGATAAATTGAAGTCTTTTAGATTCATTAGTTTTGCTTGCACTCTAGCCACAATGGTATTTTTATGCTTCTTTAAGGCATCAGACTTTGGTGATAGAATCATGTTTCTA…	320345	321430	84	AATAGAGAATCCCTCCTATG	TRUE	TRUE	TRUE	TRUE	TRUE	749	TGTTAGATAATTGAAACAAG	TRUE	TRUE	TRUE	TRUE	TRUE
QZN14_RS01810	gene	WP_000772044.1	response regulator transcription factor CDS	ATGAAATTACTTGTTGCTGAGGATCAGTCCATGCTACGAGACGCTATGTGCCAATTACTTTTGATGGAAGAAAGTGTTTCTACTATTGATCAAGCTGGAAATGGTGAAGAAGCTATTGCCATTTTATCCAATAAAGCCATAGATGTTGCAATATTGGATGTTGAGATGCCGATATTATCAGGTTTAGATGTCTTAGAGTGGGTTAGAAAATACCAGAATGTTAAGGTCATAATTGTAACAACCTTTAAGCGGTCAGGTTATTTCCAAAGGGCTATTCGTTCAAATGTAGATGCTTATGTTTTGAAAGACCGCTCAGTAGCTGATTTGATGAAAACGATTCAAAAAGTTTTATCTGGGGGTAAAGAATATTCGCCTGAATTAATGGAAAACGTTATATCT…	321432	322022	62	ATCCAATATTGCAACATCTA	TRUE	TRUE	TRUE	TRUE	TRUE	263	CATTTGAACGAATAGCCCTT	TRUE	TRUE	TRUE	TRUE	TRUE
QZN14_RS01815	gene	WP_001168927.1	TMEM175 family protein CDS	ATGCAAAAATTTAAAGAACGTTTTGATACGCTTAGTGATGCAATTTTGGCCATTGCTATGACGATTTTAGTTTTGGAGATAAAAACTCCGACTACGATGGGTGATATTGGTGACTTTACACGGAACATAGGTTTATTTATTGTTAGCTTTGTTGTTGTTTTTAATTTTTGGTACGAAAGGGCACAAAATAGCCTAGATGCTCAAAAGACTAATGATGAAATTATAGCTCTTGATATCATTGAACACTTAGGTATTTGTTTGATTCCTCTCTTTACTAAATTTATGATTTCTTTTGAGAATCATAATTTTGCTGTTATGGCTTATGGACTCTTAACGTTATTAGTTGGTCTCACATCAGACATTATTCGGATTCGTTTGGCAAGCTATGATTTAGTGACC…	322072	322776	136	AACTAAAATCGTCATAGCAA	TRUE	TRUE	TRUE	TRUE	TRUE	534	CGACGCCAAAACATAAAGAG	TRUE	TRUE	TRUE	TRUE	TRUE
QZN14_RS01820	gmk gene	WP_000003861.1	gmk CDS	ATGTCTGAACGTGGTTTGCTAATTGTTTTCTCAGGACCATCTGGTGTTGGTAAGGGGACAGTTAGGCAAGAAATTTTTTCAACCCCTGACCATAAATTTGATTATTCCGTTTCAATGACTACTCGTCCACAACGCCCAGGCGAAGTTGATGGAGTTGATTATTTCTTCCGTACACGTGAAGAGTTTGAAGCGTTGATTAAAGAAGGTCAAATGCTTGAGTATGCGGAGTATGTTGGTAACTACTATGGAACTCCTTTAAGTTATGTCAACGAGACTTTAGACAAAGGGATTGATGTTTTTCTTGAAATAGAAGTTCAGGGAGCGCTTCAAGTTAAATCGAAGGTTCCGGACGGTGTTTTCATTTTCTTAACACCACCAGATTTAGAGGAATTAGAAGAG…	322943	323572	49	GTCCCCTTACCAACACCAGA	TRUE	TRUE	TRUE	TRUE	TRUE	372	TCTAATTCCTCTAAATCTGG	TRUE	TRUE	TRUE	TRUE	TRUE
QZN14_RS01825	rpoZ gene	WP_000979239.1	rpoZ CDS	ATGATGTTAAAACCTTCTATCGACACTTTGTTGGATAAAGTTCCTTCAAAATATTCTTTAGTTATTTTACAAGCTAAGCGTGCTCATGAATTGGAAGCTGGTGAGAAAGCCACTCAAGATTTTAAATCTGTGAAATCAACACTTCGCGCTTTAGAAGAAATCGAGTCAGGTAATGTTGTAATTCACCCAGATCCATCAGCAAAACGTGCCTCAGTTCGCGCTCGTATCGAAGCTGAACGCCTTGCTAAAGAAGAAGAAGAACGTAAAATCAAAGAGCAAATTGCTAAAGAAAAAGAAGACGGCGAAAAAATTTAA	323595	323909	36	CACAGATTTAAAATCTTGAG	TRUE	TRUE	TRUE	TRUE	TRUE			FALSE	FALSE	FALSE	FALSE	FALSE	Only one viable target
QZN14_RS01830	gene	WP_000101518.1	primosomal protein N' CDS	ATGGCAAGAAAATTAGCACAGGTTATTGTTGATATTCCTCTGATGCAGACAGATAAACCATTTTCGTATGCCATTCCTAAAGATTTGGAAGATTTGGTACAAGTAGGAGCACGCGTTCATGTTCCTTTTGGAAGAGGGAATCGTCTTTTGCAAGGCTTTGTTGTCGGTTTCAGAGATGATGATGAATTAGAGACTAAGGATATTGCGGGGGTCCTAGATTTTGAACCTGTTTTAAATCAGGAACAACTAGACTTAGCTGATCAGATGCGCCATACTGTCTTTTCTTATAAAATATCTATTTTGAAATCAATGTTACCAAGTCTTTTGAATTCGCAATATGATAAACTCTTGTTAGCAACAGACACATTACCATCAGAAGATAGAGAAGATCTATTTGGT…	323983	326373	109	TTTTATAAGAAAAGACAGTA	TRUE	TRUE	TRUE	TRUE	TRUE	315	TATTGCGAATTCAAAAGACT	TRUE	TRUE	TRUE	TRUE	TRUE
QZN14_RS01835	fmt gene	WP_000163893.1	fmt CDS	ATGACAAAATTATTATTCATGGGTACCCCTGATTTTTCAGCGACGGTTTTAAAAGGTATTTTAGCAGATGGTAAGTATGATGTTTTAGCTGTTGTGACGCAACCAGATCGTGCTGTAGGTCGTAAAAAAGAAATTAAAATGACCCCTGTAAAAGAAGTGGCCTTGGAAAACAACATTCCTGTGTATCAGCCGGAAAAACTATCTGGAAGTCCAGAATTAGAGCAACTAATGACCCTAGGTGCAGATGGTATTGTAACAGCTGCTTTTGGTCAATTCTTACCAACAAAGCTTTTGGAATCGGTAGGTTTTGCAATTAATGTACATGCTTCTCTATTACCAAAATATCGTGGTGGGGCACCAATTCATTATGCCATTATTAATGGCGAAAAAGAAGCTGGG…	326420	327355	269	CAAGGCCACTTCTTTTACAG	TRUE	TRUE	TRUE	TRUE	TRUE	668	ATGGATACATCCCTCGAACA	TRUE	TRUE	TRUE	TRUE	TRUE
QZN14_RS01840	rsmB gene	WP_001262601.1	rsmB CDS	TTGGCGAATGATTGGAAAAAGAGTGCGCGTGGTTTAGCTTTAATGACTTTAGAAGAAGTTTTTGATAAAGGAGCTTATTCTAATATCGCACTTAATAAGAGTTTAAAAAAATCTAGACTATCAGATAAAGATCGTGCCTTAGTAACAGAAATTGTCTATGGAACTGTGGCTAGAAAAATAACGCTAGAATGGTATCTATCACACTTTATAGTTGATCGTGATAAGCTTGAATTATGGGTATATCATCTCTTGCTACTGAGTCTTTATCAACTACTCTATCTGGACAACATCCCAGATCACGCTATTGTTAATGATGCTGTCACTATTGCTAAGAATCGAGGCAATAAAAAGGGTGCTGAAAAGTTAATTAATGCCGTTTTACGAAGAGTAAGTTCGGAG…	327345	328667	142	CATTAACAATAGCGTGATCT	TRUE	TRUE	TRUE	TRUE	TRUE	462	AATTTTTTTACGAGCCACAC	TRUE	TRUE	TRUE	TRUE	TRUE
QZN14_RS01845	gene	WP_000406233.1	Stp1/IreP family PP2C-type Ser/Thr phosphatase CDS	ATGGAAATATCTCTTTTAACAGATATTGGGCAACGTCGTTCCAATAATCAAGATTTTATTAATCAATTTGAAAATAAAGCCGGCGTCCCACTAATCATCTTAGCAGATGGTATGGGAGGACATCGTGCAGGAAATATTGCTAGCGAGATGACTGTAACTGATCTAGGAAGTGATTGGGCGGAGACAGATTTTTCTGAGTTATCAGAAATTCGTGATTGGATGCTTGTCTCTATTGAAACTGAGAATCGCAAAATATATGAATTAGGTCAGTCAGATGATTACAAAGGTATGGGAACTACCATTGAAGCAGTTGCCATTGTAGGAGATAATATTATTTTCGCACATGTAGGAGATTCACGTATCGGTATCGTTCGTCAAGGGGAGTATCATTTATTGACG…	328705	329442	290	TAAGATGATTAGTGGGACGC	TRUE	TRUE	TRUE	TRUE	TRUE	510	ACTCCTAAATCAGGTTCGAC	TRUE	TRUE	TRUE	TRUE	TRUE
QZN14_RS01850	pknB gene	WP_000614565.1	pknB CDS	ATGATTCAGATTGGCAAATTATTTGCTGGTCGTTATCGGATCCTTAAATCAATCGGACGAGGTGGAATGGCGGATGTTTATCTAGCTCGAGATCTAATTTTAGATAATGAAGAGGTCGCAATAAAAGTATTGCGAACCAATTATCAAACAGATCAGATTGCGGTTGCTCGCTTCCAGAGAGAAGCACGAGCAATGGCTGAGCTGACACATCCTAATATTGTCGCTATTCGTGATATAGGTGAAGAAGACGGACAGCAGTTCTTAGTAATGGAATATGTTGATGGATTCGATTTAAAAAAGTATATTCAAGACAATGCACCCCTATCAAATAATGAAGTTGTTCGAATCATGAATGAAGTCCTTTCAGCCATGTCACTGGCACATCAGAAAGGTATCGTA…	329442	331397	79	AATCTGATCTGTTTGATAAT	TRUE	TRUE	TRUE	TRUE	TRUE	367	TTTCTGATGTGCCAGTGACA	TRUE	TRUE	TRUE	TRUE	TRUE
QZN14_RS01855	liaF gene	WP_000714456.1	liaF CDS	ATGAAAAAATTTCAGTTTTTTCTACTTGTTGAAGCCGTTGTCTTAGTTATGGGATTAATGAAAATTTTATCAGATGACTGGACAAGTTTTATTTTTATTCTCGCTTTGATTCTTTTAGCCTTAAGATTTTATAACAACGATAGTCGTCATAATTTTCTGTTAACGACAAGTTTGTTATTACTATTTTTAATCTTTATGCTTAACCCTTACATTATTGCAGCCGTTGTTTTTGCAGTTTTGTATGTTCTAATCAATCATTTCTCGCAAGTTAAGAAAAAAAATCGTTATGCTTTGATTCAATTTAAGAACCATCAATTAGATGTTAAGACAACACGAAACCAATGGTTAGGTACTGATCAGCACGAAAGTGACTTTTATGCTTTTGAAGATATTAATATT…	331556	332251	136	TAATCCCATAACTAAGACAA	TRUE	TRUE	TRUE	TRUE	TRUE	520	AGAACTAATATCAGCCTTTA	TRUE	TRUE	TRUE	TRUE	TRUE
QZN14_RS01860	gene	WP_000716168.1	sensor histidine kinase CDS	ATGAAAAAGCACCACTACTTTTTAGCTTTCTTCTATGGAAGTGTTATTATATTTGCCATTTGTTTTGTCATTATTGATAGTTTGGGTGTTAATTTGGTGCACCTCTATCAAACGTCTCGTTTGTGGCTGATTGAACAACTGATTTTCTCTATTTTCTTTCTATCTTTAGCGGTAACTATCCTTTTATTGCTAACTTGGTTTTTATTAGACGATAATAGTAAACGTCAAATTAACCATAATTTACGTCGCATTTTAAATAACCAATCAATAAATGTTACCGATGATGGTACTGAAATATCGACCAATATTCAACGGCTCTCTAAAAAAATGAATTTAATGACAGCAAGTCTACAATCTAAGGAAAATAGTCGTATTTTAAAAAGCCAAGAAATTGTGAAA…	332248	333267	34	CGATATTTCAGTACCATCAT	TRUE	TRUE	TRUE	TRUE	TRUE	597	GTCTTATTTTCTAATTCAAC	TRUE	TRUE	TRUE	TRUE	TRUE
QZN14_RS01865	gene	WP_000357891.1	response regulator transcription factor CDS	ATGGATAAAATAAAAATTGTACTTGTTGATGACCATGAGATGGTTCGTCTCGGTTTAAAAAGTTTTTTAAACTTACAAGCTGATGTTGAAGTAATAGGTGAAGCCTCAAATGGTTTAGAAGGCATAAAAAAAGCACTGGAGTTACGTCCAGACGTTGTTGTTATGGATTTAGTAATGCCTGAAATGGACGGTGTAGAAGCAACCTTAGCATTGTTGAAGGATTGGCCAGAAGCTGCTATTTTAGTCTTAACATCTTACTTGGACAATGAAAAAATTTACCCTGTTATTGAAGCAGGTGCCAAAGGCTATATGTTAAAGACCTCAAGTGCAGCAGAGATTCTTAATGCCATTCGTAAAGTTGCAAGGGGAGAACAAGCTATTGAAAATGAAGTAGATAAG…	333260	333901	277	GGTCTTTAACATATAGCCTT	TRUE	TRUE	TRUE	TRUE	TRUE	423	GTTAAGCCCTCATGTAAAGC	TRUE	TRUE	TRUE	TRUE	TRUE
QZN14_RS01870	gene	WP_000339135.1	Cof-type HAD-IIB family hydrolase CDS	ATGGACGCAAAAACTAAATATAAAGCAAAAAAAATAAAGGCGGTGTTTTTTGATATTGATGACACGCTTCGTGTTAAAGATACAGGTTATATGCCACCATCGATCTTAAAAGTTTTTAAAGCTTTGAAAGATAAAGGAATTGTTGTAGGTATTGCTTCAGGAAGGGCACGATATGGCGTTCCAAAAGAAGTTCAAGATTTAAATGCCGATTATTGTGTAAAATTAAATGGAGCTTATGTTAAGGACAAGGATAAGAATATCATCTTCCATCGTCCTATTCCTGCTGAATATGTAGAGCAATATAAGAAATGGGCAGACACTGTTGGTATTAAGTACGGTTTAGCTGGTCGTCATGAGGCAGTTTTATCAGATCGTGATGATTTGGTAAATGATGCGATT…	333943	335343	298	ATTCAGCAGGAATAGGACGA	FALSE	FALSE	TRUE	TRUE	FALSE	429	TCATGTTCTTTATTGAAATC	TRUE	TRUE	TRUE	TRUE	TRUE
QZN14_RS01875	gene	WP_000689608.1	S1 RNA-binding domain-containing protein CDS	ATGAAGATTGGCGATAAGTTAAAGGGAACAGTCACTGGCATTAGGCCTTATGGAGCCTTTGTTTCTCTTGAGGATGGTAGGACTGGACTTATCCATATTTCTGAAATTAAAACAGGTTACATTGATAATATTTATGATGTTCTTAGTGTAGGTGATGAAGTCTATGTTCAGGTTATAGATGTAGATGAATTTACACAAAAAGCAAGTTTATCGCTTCGGACCCTTGAAGAAGAAAGACATCATATTCAGCATCGTCATCGATTTTCTAACAATCGTCTTAAGATAGGTTTCAAACCACTTGAGGAAAATTTACCTAGTTGGGTTGAGGAAGGTCTAGCCTACTTGAATAATAAATAA	335345	335701	266	CTAGGTAAATTTTCCTCAAG	TRUE	TRUE	TRUE	TRUE	TRUE			FALSE	FALSE	FALSE	FALSE	FALSE	Only one viable target
QZN14_RS01880	gene	WP_000180538.1	glycyl-radical enzyme activating protein CDS	ATGACAAATGAAAAAGGTATTGTGTTCAACATTCAACATTTTAGTATTCACGATGGTCCAGGTATTCGAACAACCGTTTTCTTAAAGGGTTGTCCTCTTAGATGTCCTTGGTGTGCTAATCCCGAGTCGCAAAAAATGGTTCCAGAAACAATGAGAGATGCCATTACTAATGAAAGCGTCATCGTGGGCGAAGAAAAATCGGTTGATGATATTATTGAAGAGGTTTTAAAAGATATTGATTTTTACGAAGAATCTGGTGGGGGCATAACGCTATCTGGCGGTGAAATATTTGCACAATTTGAATTTGCCAAGGCAATTTTAAAACGTGCTAAATCACTGGGAATCCACACGGCTATTGAAACAACTGCTTATACTAGACATGAACAATTCATAGACCTT…	335747	336523	294	ACTAATGAAAGCGTCATCGT	TRUE	TRUE	TRUE	TRUE	TRUE	471	CAAACACCAAGAAAAGACGA	TRUE	TRUE	TRUE	TRUE	TRUE
QZN14_RS01885	gene	WP_001080747.1	DeoR/GlpR family DNA-binding transcription regulator CDS	ATGAATAGATTAGAAAATATTATTAGTTTAGTATCCCAGTACCAAAAAATAGATGTTAATACACTCTCGGAGTTGTTGCAAGTTTCTAAAGTAACCATACGTAAAGATTTAGATAAACTAGAAGGCAAAGGGCTTTTGCATAGAGAGCACGGTTATGCAGTTTTAAACAGTGGGGATGATCTTAATGTTAGGTTATCTTTTAACCATAAAACTAAAAAAGAAATTGCTGCCTTAGCTGCAAATATGGTGTCTGACAATGACACTATCTTAATAGAATCAGGCTCTACTTGTGCTCTTTTAGCGGAAAATATCTGTCAGACAAAGCGAAATGTCACTATTTTGACCAACTCTTGCTTTATTGCTAACTATTTACGAGAGTATGATTCATGCCAAATTGTC…	336644	337399	187	TTTATCTAAATCTTTACGTA	TRUE	TRUE	TRUE	TRUE	TRUE	343	GTTAGCAATAAAGCAAGAGT	TRUE	TRUE	TRUE	TRUE	TRUE
QZN14_RS01890	gene	WP_000764461.1	sugar-binding transcriptional regulator CDS	ATGAAATTAGAGCGTCAAAAATTGTTAGCTAAAGTAGCTTACCTTTACTATATGGAAGGGAAAAGCCAATCTGAGATTGCCAATGAATTAGGAATTTATCGTACAACAATAAGTCGTATGTTAGCCAAAGCGAGAGAAGAAGGTCTTGTTAGAATCGAAATTTCAGATTTTAATCCAGAAATTTTTCAGTTAGAATCCTATTTTAAAAGTAAGTATCACCTTAAAGATATTGAGATTGTTTCTTCGCGAAAAGATAGCGATACTTCAGAGATAGAGAAGGATTTAGCACATGTAGCTGCAGCTATGATTCGAAAAAAAATTAAAGAGAATGACAAGGTGGGGATTGCTTGGGGGAGGACACTTAGTAAAGTAGTTGAAGCAATGCGTCCTCATCCGGTT…	337518	338501	94	ATTCATTGGCAATCTCAGAT	TRUE	TRUE	TRUE	TRUE	TRUE	432	TAGCGTGCATTAATATGACT	TRUE	TRUE	TRUE	TRUE	TRUE
QZN14_RS01895	gene	WP_000402898.1	PTS lactose/cellobiose transporter subunit IIA CDS	ATGGAAATCATAGTCGCAGACCAAATTATTATGGGGCTCATTTTGAATGCTGGGGATGCTAAACAACATATCTATCAAGCCTTAAAACTTGCAAAAGAAGGAAATTTTGCAGAAAGTAAAATTGAAATAGAACTAGCAGATAGTGCACTCCTAGAAGCTCATAATCTTCAAACACAATTCCTTGCACAAGAAGCAGGAGGGACAAGGACAGATATCTCAGCACTCTTTATTCATTCTCAGGATCATTTGATGACAAGTATTACTGAGATTAACTTGATTAAAGAAATTATTGATTTACGCCAGGAATTACATATTCAAAAATAA	338705	339028	65	AAATGAGCCCCATAATAATT	TRUE	TRUE	TRUE	TRUE	TRUE	299	ATTTTTGAATATGTAATTCC	TRUE	TRUE	TRUE	TRUE	TRUE
QZN14_RS01900	gene	WP_000590363.1	PTS sugar transporter subunit IIB CDS	ATGATAAAAATTGGTTTATTCTGTGCAGCAGGTTTTTCAACAGGTATGTTAGTAAACAATATGAAAATCGCAGCGGATAAAGAAGGGATAGAGGCACATATTGAAGCTTATTCACAAGGAAAAATTGCAGATTATGCTAAAGATTTAGATGTTGCATTACTTGGTCCACAAGTTAGCTATACTCTAGATAAATCAAAATCAATCTGTGATGAATACGGTGTACCGATAGCAGTTATTCCAATGGCAGATTATGGTATGTTGGATGGTGTAAAAGTTTTGAAACTTGCTTTGAGTTTATTGGAAACAAGAAAAGAGGCTTGA	339045	339365	20	AACATACCATAATCTGCCAT	TRUE	TRUE	TRUE	TRUE	TRUE			FALSE	FALSE	FALSE	FALSE	FALSE	Only one viable target
QZN14_RS01905	gene	WP_000032671.1	PTS sugar transporter subunit IIC CDS	ATGTCAAAGTTTGATAGTCAGAAAATAATTACTCCGATTATGAAGTTTGTCAATATGCGAGGGATTATTGCACTCAAAGATGGCATGCTAGCAATTTTACCACTAACAGTTGTTGGGAGTCTCTTTTTAATATTAGGGCAGCTTCCATTTAAAGGTCTTAATCAAGCCATAGCTAATGTTTTTGGACCAGAATGGACAGAACCATTTATGCAAGTTTATTCAGGAACTTTTGCGATTATGGGCTTGATTTCCTGTTTTGCAATTGCTTATGCTTATGCTAAAAATAGTGGTGTAGAACCGTTACCTGCTGGCGTTTTATCACTTTCGTCTTTCTTTATTTTAATGAAATCATCTTATATTCCTGTAAAAGGAGAAGCAATAGCGGACGCTATTTCTAAG…	339367	340668	237	GATAAAACGCCAGCAGGTAA	TRUE	TRUE	TRUE	TRUE	TRUE	651	GAGCCTGTTAAGCCTTGCAA	TRUE	TRUE	TRUE	TRUE	TRUE
QZN14_RS01910	gene	WP_000166137.1	glycyl radical protein CDS	ATGACCAAACAATTACTCACTCAAAAATATACAAATGATGTTCAACAAAATTCTCAAAAGCATTTTGGCTATTTGACAGAGCGCATGTATTCTTATCGCGATAAGGTTCTTGATAAGAAACCATTCATAGATGCAGAACGTGCTATCTTGGTAACTGAAGCCTATCAAAAGCATCAGGAAAAACCTAATGTTTTAAAGAGAGCTTACATGTTGCAAAATATTTTGGAAAAAATGACAATCTATATTGACGATGAGACAATGATTGTCGGTAACCAAGCTTCATCTGATAAAGATGCTCCTATTTTTCCAGAATACACTCTAGAATTTGTTGTAAATGAACTAGACCTTTTTGAAAAACGAGATGGTGACGTCTTTTACATTACAGAAGAAACCAAAGAA…	340849	343305	297	GCACGTTCTGCATCTATGAA	TRUE	TRUE	TRUE	TRUE	TRUE	465	ATATAAACTTGAACTTCTTC	TRUE	TRUE	TRUE	TRUE	TRUE
QZN14_RS01915	gene	WP_000394890.1	fructose-6-phosphate aldolase CDS	ATGGAATTTTTACTTGACACTTTAAATTTAGAAGCTATAAAAAAATGGCATCATATACTGCCACTAGCAGGTGTAACTTCAAATCCCACCATTGCTAAGAAAGAAGGAGATATACATTTTTTCCAACGCATTCGTGATGTTCGAGAAATTATTGGATGTGAAGCAAGTTTGCATGTTCAAGTAGTGGCCAAAGATTATCAAGGGATACTGGATGATGCTGCTAAAATACGCCAAGAAACGGATGATGACATTTATATCAAGGTTCCAGTTACGCCAGATGGATTAGCAGCAATTAAAACGTTAAAAGCAGAAGGTTATAATATTACAGCCACAGCAATATACACCAGTATGCAAGGTCTTTTGGCTATATCAGCTGGAGCAGACTACCTAGCACCTTAC…	343315	343983	120	CTCGAACATCACGAATGCGT	TRUE	TRUE	TRUE	TRUE	TRUE	328	CATACTGGTGTATATTGCTG	TRUE	TRUE	TRUE	TRUE	TRUE
QZN14_RS01920	gene	WP_000862112.1	glycerol dehydrogenase CDS	ATGAAAGTTTTCGCAAGTCCATCGCGCTATATACAAGGAAAGGATGCTTTATTCCAAAGTATTGAACATATCAAATCTTTAGGTCAGACTCCACTTATCCTTTGTGATGATGTTGTTTATAATATCGTTGGAGAAAGGTTTTTATCTTATCTACAAGACGATTTGTTACCACATCGTGTCTCCTTTAACGGAGAAGCATCTGATAATGAAATCAATCGTGTCGTTGCTGTTGCAAAAGAAAAGAATAGTGACCTTATTATTGGACTTGGGGGTGGAAAAACTATTGACTCTGCAAAGGCAATTGCAGATAAAGTTAATTTACCAGTGATCATTGCACCAACAGTAGCTTCAACAGATGCCCCAACATCAGCGTTATCAGTAATCTATACAGATGAAGGA…	344051	345139	122	TTTCCTTGTATATAGCGCGA	TRUE	TRUE	TRUE	TRUE	TRUE	358	TACTGATAACGCTGATGTTG	TRUE	TRUE	TRUE	TRUE	TRUE
QZN14_RS01925	cysK gene	WP_000036952.1	cysK CDS	ATGTCAAAAATTTATAATTCTATTACAGACTTAATCGGAAATACACCCATTATTCAATTACATCATATTGTTCCAGAAGGAGCTGCAGAGGTGTACGTTAAGTTAGAATCCTTTAACCCAGGTTCATCTGTCAAAGATCGTATCGCTCTAGCTATGATTGAAGATGCAGAGCAAAAAGGGATTCTTAAAGCCGGAGATACAATCGTAGAACCTACATCTGGTAATACAGGTATCGGTTTGGCTTGGGTAGGAAAAGCTAAAGGGTATAATGTTATTATTGTTATGCCAGAAACCATGTCAATTGAACGTCGTAAAATCATTCAAGCCTATGGTGCTCAATTAGTACTAACACCTGGTAGTGAAGGGATGAAGGGAGCTATTGCTAAGGCAAAAGAAATT…	345291	346217	18	CAAAAAGGGATTCTTAAAGC	TRUE	TRUE	TRUE	TRUE	TRUE	772	GAAACAGGACGTATCATCGG	TRUE	TRUE	TRUE	TRUE	TRUE
QZN14_RS01930	gene	WP_001108150.1	YigZ family protein CDS	ATGAACTATAAAACGATAAAATCAGACGGAATTGTCGAAGAAGAAATTAAAAAATCGCGATTTATTTGTCATCTAAAGCGAGTAGAGTCCGAAGAGGAGGGGCGTAATTATATTACGCAAATCAAGAAAGCGCACTACAAAGCCAATCATTCGTGTTCAGCTATGGTTATTGGCGAAAAAGGGGATATAAAACGATCTAGTGATGATGGTGAACCTAGTGGTACAGCAGGTATCCCTATGCTAACCGTACTTGAAAAGCAAGGCCTGACAAATGTTGTTGCCGTCGTTACACGGTATTTTGGAGGTATCAAATTAGGCACAGGGGGGCTTATTCGTGCCTACTCTGGTAGCGTAGCTAATGCCATCAAAGAGATCGGGGTAGTAGAAGTTAAAGAACAA…	346308	346952	193	TATGGTTATTGGCGAAAAAG	TRUE	TRUE	TRUE	TRUE	TRUE	599	AAGCTTTGTTAACTGAAGAA	TRUE	TRUE	TRUE	TRUE	TRUE
QZN14_RS01935	gene	WP_000432955.1	DEAD/DEAH box helicase CDS	ATGGAAAATTATTTAGGTAGACTTTGGACAAAAGCACAATTATCTGAGCAACTTAGAAAAATTGCAATTAACTTGCCATCTTTTATAAAGAAAGGAAGCGACTATATTTGTACTCGATGCTCTAGTTCTGTTGCCAAAAATTGCCAATTACCAACTGGAAATTATTATTGTAGAGAATGTATAGTTTTTGGAAGAGTTACTAGTAATGAAAATTTATATTATTTCCCACAAAAAACATTTTCTAAAACGAATTCTTTAAAATGGAAAGGGGGACTGACACCTTATCAAAATGAGGTTTCAGAAGAGTTGTTGAAAGGTATTTCAAGTAAGGAAAATCTTCTTGTTCATGCTGTGACAGGGGCTGGTAAAACAGAAATGATATACCACTCTATCGCCAAA…	347008	348297	183	TATAAAACGATAAAATCAGA	TRUE	TRUE	TRUE	TRUE	TRUE	783	ACCATCTCGGGTATCACTAA	TRUE	TRUE	TRUE	TRUE	TRUE
QZN14_RS01945	raiA gene	WP_000599096.1	raiA CDS	ATGATTAAATACAGTATTCGTGGTGAAAACATCGAAGTAACAGAAGCTATTCGTGAGTATGTTGAGACCAAACTCTCTAAAGTTGAAAAATACTTTAATGAAGAACAAGAATTAGATACTAGAGTCAACCTCAAAGTATACAGAGAGAAGACCGCAAAAGTTGAAGTAACAATCTTAATAGATTCTATTACTTTACGAGCAGAAGATGTTTCACAAGATATGTATGGGTCAATTGACTTAGTTGTTGATAAAATTGAGCGTCAAATTCGTAAAAATAAAACTAAAATTGCGAAAAAATATCGTGAAAAAATTCCAGCAAGTCAAGTTTTCACAACAGAATTTGAGGCTGAGCCAGATGAAGAAGCAGTAAGCCAAAGAATTGTACGTACTAAGAATGTT…	349040	349594	-84	TTTTTCAACTTTAGAGAGTT	TRUE	TRUE	TRUE	TRUE	TRUE	408	AATGCTTCCTCAACATCCAT	TRUE	TRUE	TRUE	TRUE	TRUE
QZN14_RS01975	gene	WP_000869689.1	aspartate kinase CDS	ATGAAAGTAGTCAAATTTGGAGGAAGCTCTTTAGCATCTTCCCAACAATTATACAAAGTACTAAATATTATCAAATCAGACTACACTAGACGGTTTATTGTCGTTTCAGCTCCAGGGAAACGCTACGAAGAAGACTTAAAAATGACAGATGCTTTGATACAATATTATCAAAATTATATTAACGGTAAAGATATTGTTAAAGACCAAACTTGGATTATCAATCGTTATCAAGAAATTATTAGTGATTTGTCTTTAGGAAGCACTATTGCAGAAGAAATTACTCGCTCTATAGAGCAGCTAGCTTCACTTCCCATAGAAAATAATCAGTTTTTATATGATTGTTTTTTAGCAGCCGGTGAAGATAACAACGCAAAGTTAGTTGCAACGTTTTTTAATCAA…	355134	356486	67	TTATTGTCGTTTCAGCTCCA	FALSE	FALSE	FALSE	FALSE	FALSE	802	GCTTTACTTCCTGCCTATCG	TRUE	TRUE	TRUE	TRUE	TRUE	First spacer only has 20 bps of homology for COH1, 17 for other strains. Second one good
QZN14_RS01980	gene	WP_000335416.1	HAD family phosphatase CDS	ATGTGTAAATATAAAGCAATAATATTTGATATGGATGGTGTTCTATTTGACACTGAATTATTTTATTATAAAAGGCGAGAGCGTTTTTTAAAACAACATGGAATTACAATTAACCATTTACCAATGAATTTTTTTATTGGAGGAAATATGAAGCAGGTTTGGAAATCTGTTTTAGGTGATCAATATGATACCTGGGATATTGATAAGCTCCAACAAGATTATAGTCGCTATAAAGAGGATAATCCCTTGCCATACAAAGATTTAATTTTTCAGGATTGTAAAAGAGTCATTGAAAAGCTTCATCACAAAGGCTATCTTTTGGGTCTAGCTTCAAGTTCTACTAGACATGATATCATGTTAGCATTAGAAAGTTTTAATCTGGATACATATTTTAAGGTA…	356580	357230	116	TTATTGTCGTTTCAGCTCCA	TRUE	TRUE	TRUE	TRUE	TRUE	438	GCTGCTCTATTATAAATAGC	TRUE	TRUE	TRUE	TRUE	TRUE
QZN14_RS01985	gene	WP_000667370.1	enoyl-CoA hydratase CDS	TTGAAGTTCGAAAATATAATATATGGTATTGATGGCAGCGTGGCCACTATTATGCTTAATCGACCAGATATTTCAAATGGTTTTAACATCCCAATGTGTCAAGAAATTATTGATGCAATAAGGCTTATGTCTGAAAATAAAGATGTCATGTTTTTAGTGATTGAAGCACAAGGACCAATCTTTTCAATCGGAGGAGATTTAAAAGTGATGAAAGATGCTGTTGAGAGCGATGATATTAGCTCATTAACTAAAATTGCTGAGTTAGTTAATCAGATATCGTATGATCTACTACAGCTAGAGAAACCTGTTGTTATGTGTGTAGATGGGGCTGTAGCTGGTGCCGCAGCTAATATTGCATTAGCAGCTGATTTTGTTATCGCAAGCAAGAAGAGTAAATTT…	357368	358159	-210	TTAAAACCATTTGAAATATC	TRUE	TRUE	TRUE	TRUE	TRUE	429	AACAATAAACCTCCTGCATC	TRUE	TRUE	TRUE	TRUE	TRUE
QZN14_RS01995	gene	WP_000230693.1	beta-ketoacyl-ACP synthase III CDS	GTGGTTTTTGCTAAAATTAGTCAACTTGCACATTATGCACCTTCTCAAATCATTAAAAATGAGGATTTATCATTAATCATGGATACCAGTGATGACTGGATTTCGTCACGTACTGGTATAAAACAACGTCATATTAGTAAAAATGAAACAACAGCTGATTTGGCAAATAAGGTCGCAGAACAACTTATTGAAAAATCCGGTTATTCCGCTAGTCAAATTGACTTTATTATTGTTGCAACGATGACACCAGACTCTATGATGCCTTCTACTGCCGCAAGAGTGCAAGCTCATATTGGAGCGAGTAATGCTTTTGCCTTTGACTTGAGTGCAGCATGTAGTGGTTTTGTTTTTGCCTTGTCTACCGCCGAAAAATTGATATCATCAGGTAGCTATCAAAAA…	358689	359660	63	AATATGAGCTTGCACTCTTG	TRUE	TRUE	TRUE	TRUE	TRUE	743	CTAAAATCCTTCGATTCGCT	TRUE	TRUE	TRUE	TRUE	TRUE
QZN14_RS02000	gene	WP_000257836.1	acyl carrier protein CDS	ATGGCAGTATTTGAAAAAGTACAAGAAATTATTGTTGAAGAACTTGGTAAAGATGCAGAAGAAGTAACGTTGAACACTACTTTTGACGATCTTGATGCTGATTCGCTTGATGTTTTCCAAGTGATTTCAGAAATTGAAGATGCATTTGATATCCAAATTGAGACAGAAGAAGGACTAAATACTGTTGGTGATTTAGTTGCTTATGTTGAAGAAAAAGTAAAATAA	359718	359942	271	AACCCGATAAGAGGATTGTT	TRUE	TRUE	TRUE	TRUE	TRUE	152	GTCCTTCTTCTGTCTCAATT	TRUE	TRUE	TRUE	TRUE	TRUE
QZN14_RS02005	fabK gene	WP_000857467.1	fabK CDS	ATGAAAACACGTATAACAGAATTACTAAATATAAAATATCCAATTTTTCAAGGGGGTATGGCGTGGGTCGCTGATGGAGATCTTGCAGGAGCTGTTTCTAAGGCAGGTGGTCTAGGTATTATTGGTGGAGGAAATGCCCCTAAAGAGGTTGTCAAAGCAAATATTGATAAAATAAAATCTATGACTGATAAACCCTTTGGTGTGAATATTATGCTTTTATCACCTTTTGTAGATGATATTGTTGATTTGGTTATTGAAGAAGGTGTAAAAGTTGTAACGACTGGTGCAGGTAATCCTGGTAAGTACATGGAACGCTTTCATGAAGCAGGTATAACAGTAATCCCTGTTGTTCCTAGTGTTGCATTAGCAAAACGTATGGAGAAATTAGGGGCTGATGCT…	360097	361056	-124	GCCATACCCCCTTGAAAAAT	TRUE	TRUE	TRUE	TRUE	TRUE	749	CAATCTCATTGATTGAAATA	TRUE	TRUE	TRUE	TRUE	TRUE
QZN14_RS02010	fabD gene	WP_001044787.1	fabD CDS	ATGAATAAAGTTGCATTTCTATTTGCTGGTCAAGGTGCTCAAAAGTTAGGAATGGCTAGAGATTTATATGAAACTTTCCCGATTGTTAAAGAAACTTTTGATAAGGCAAGTCATGTTTTAGGATATGATTTGAGAGAATTGATTGATAAAGACTTAGACAAATTAAATCAGACGAAATATACGCAACCAGCTATTTTAACGACTTCGACTGCTATTTATCGTTTAATTCTTAAAGAAATTGGACTTAGACCAGATATGGTTGCAGGACTTTCTTTGGGAGAATATAGTGCTTTAGTTGCTTCAGGTGCTATAAGATTTGAAGATGCTGTAGTACTTGTTTCTAGACGAGGCCAACTAATGGAAGCAGCAGCACCTGCTGGTAGTGGCAAAATGGTAGCG…	361076	362002	39	GTATTTATAAATCTGACCAG	TRUE	TRUE	TRUE	TRUE	TRUE	740	AGCGTACAGGTTCCATAACT	TRUE	TRUE	TRUE	TRUE	TRUE
QZN14_RS02015	fabG gene	WP_001176108.1	fabG CDS	ATGCAATTAAAAGATAAGAACATTTTTATTACGGGTTCAAGTAGAGGAATCGGCCTTGCAATTGCCCATCAATTTGCACAATTAGGTGCTAATATTGTTTTAAATGGACGTTCTGAAATATCAGAAGACTTAATAGCTGAATTTGCTGATTATGGTGTAAAAGTTATTGCTATTTCAGGAGATGTTTCTTCTTTTGAAGATGCTAATCGCATGATTAAAGAAGCTATTGCAAGTCTAGGTAGCGTGGATGTGCTTGTTAACAACGCTGGTATTACTAATGATAAATTGATGCTTAAAATGACTGTTGAAGATTTTGAGAGCGTTCTTAAAATTAATTTAACAGGTGCATTTAATATGACACAATCAGTCTTGAAACCGATGACAAAAGCGCGTCAAGGT…	362011	362745	-38	AAACCTGAGAGTACCTTCCC	TRUE	TRUE	TRUE	TRUE	TRUE	581	TAGCTTCTTGCATTTTTTCT	TRUE	TRUE	TRUE	TRUE	TRUE
QZN14_RS02020	fabF gene	WP_000175066.1	fabF CDS	ATGACATTACAGCGAGTAGTAGTAACAGGTTACGGTGTAACCTCACCTATTGGAAACACACCAGAAGAATTTTGGAATAGCCTTAAAGAAGGAAATGTTGGTATTGGACCTATCACTAAATTTGATTCAAGTGATTTCATGGTCAAAAATGCTGCTGAAATTCATGATTTTCCATTTGATAAATATTTTGTCAAAAAAGATCTGAACAGATTTGATATGTATTCCCTTTATGCCTTATATGCTTCAAGTGAAGCTATTCAACATGCTAATTTAAATTTAGATGAAATTGATGCAGATCGATTTGGTGTCATCGTTGCATCAGGTATTGGAGGGATTCAAGAGATTGAAGAACAAGTGATTCGTCTTCATGAAAAAGGGCCAAAACGCGTAAAACCAATG…	362761	363993	-113	TAGCTTCTTGCATTTTTTCT	TRUE	TRUE	TRUE	TRUE	TRUE	608	TTGATAATGCTGTAAGACTT	TRUE	TRUE	TRUE	TRUE	TRUE
QZN14_RS02025	accB gene	WP_000354298.1	accB CDS	TTGGATATTCAAGAGATTAAGGATTTAATGACTCAATTTGATGAGTCAAGTCTGAGAGAATTTTCATTCAAAACAAGTGACGGTGAGCTGTCTTTTAGTAAAAATGAGGGAAAAGCTCCACTTGTACCAACTATGTCTCCTATGAGTCATCAACCTGAAGCGACTCCAACTATAGCAACTCCTGTCTCTAATGAAGCAGGTGAGCAAACGAAACAAGCTACTGAAGTAGTTTCAGAAATCCCAGAGTCGACTGTGACTGTTGCAGAAGGTGACGTTGTCGAAAGTCCTTTAGTTGGGGTTGCTTATTTAGCTTCTGGACCAGATAAACCTAACTTTGTTTCAGTAGGTGATAGCGTGAAGAAGGGACAAACTTTGATGATTATTGAGGCAATGAAGGTG…	363995	364495	-169	AAAACCAAATGTATTTGAAA	TRUE	TRUE	TRUE	TRUE	TRUE	451	AAATTCAATAACTTCTTCAT	TRUE	TRUE	TRUE	TRUE	TRUE
QZN14_RS02030	fabZ gene	WP_000565430.1	fabZ CDS	ATGATTGATATAAAAGAAATTCGTGAGGCTTTACCTCACCGCTATCCAATGTTATTAGTGGATCGTGTTTTAGAGGTATCAGAAGATGAGATAGTCGCTATCAAAAATGTTAGTATCAATGAGCCTTTTTTCAATGGTCATTTTCCAGAATATCCTGTAATGCCAGGCGTTTTAATTATGGAAGCTTTGGCTCAAACTGCAGGTGTTTTAGAATTATCTAAAGAAGAAAACAAAGGAAAGCTTGTTTTTTATGCAGGTATGGATAAAGTGAAATTTAAAAAGCAAGTTGTTCCAGGAGATCAATTAGTTATGACTGCTAAGTTTGTCAAACGTAGAGGAACTATAGCCGTTGTTGAAGCAATAGCAGAAGTTGATGGGAAATTAGCTGCCAGTGGAACG…	364492	364914	-69	AAATTCAATAACTTCTTCAT	TRUE	TRUE	TRUE	TRUE	TRUE	388	TGCAAATGTTAACGTTCCAC	TRUE	TRUE	TRUE	TRUE	TRUE
QZN14_RS02035	accC gene	WP_000473507.1	accC CDS	ATGTTTAAGAAAATATTGATTGCTAATCGCGGAGAAATTGCAGTACGTATCATTCGTGCAGCCCGTGAAATGGGAATTTCGACAGTTGCTATCTATTCGGAGGCTGACAAGGAATCATTGCACACAATTTTAGCAGATGAAGCTATTTGTGTTGGACCAGCCAAATCAGCAGAATCTTATTTAAACGTTAATGCTATATTATCTGCTGCTATTGTGACTGGAGCGGAAGCTGTTCATCCAGGTTTTGGGTTTTTGAGTGAAAATTCTAAATTTGCTACTATGTGTGAAGAGATGAACTTAAAATTCATTGGTCCATCTGGAGAAGTTATGGATAAAATGGGTGATAAAATCAATGCTCGTGCAGAGATGATAAAAGCTGATGTTCCGGTTATCCCAGGA…	364952	366322	-46	TGCAAATGTTAACGTTCCAC	TRUE	TRUE	TRUE	TRUE	TRUE	726	GTGTTACCTATTGCCACAGA	TRUE	TRUE	TRUE	TRUE	TRUE
QZN14_RS02040	accD gene	WP_001173383.1	accD CDS	ATGGCTTTATTTAGTAAAAAGGATAAATATATCCGTATTAGTCCAAACAAAGCATTAGGGTCTTCTGATAAACGTAGTCTTCCTGAGGTTCCTGATGAACTCTTTGCTAAGTGTCCTTCTTGTAAACATATGATTTATCAGAAAGATTTAGGATTAGCAAAGATTTGTCCAGCTTGTTCTTACAATTTTAGAATTTCAGCGCAAGAACGTCTGTTGCTAACAGTTGACGAAGATAGTTTTGAGGAATTATTTACAGGGATTGAAACTAAGGATCCTTTGAATTTTCCAAACTACCGTGAAAAACTGGCTGCTACACGTCAAAAGACTAACTTAGATGAAGCGGTGGTGACAGGTTTAGCTAAAATAAAAGGACAAACTACGGCCTTAGCTATTATGGAT…	366331	367206	-72	TGATTGTTACCATAATACCT	TRUE	FALSE	TRUE	TRUE	TRUE	681	GCAAAACCAACCAACGCTTG	TRUE	TRUE	TRUE	TRUE	TRUE	First spacer only had 14 bps homology to CNCTC
QZN14_RS02045	gene	WP_001058273.1	acetyl-CoA carboxylase carboxyl transferase subunit alpha CDS	ATGAATAATGATGTGACAAGAATTTTAAAAGATGCGCGTGATCAAGGGAGGCTAACTGCTCTTGACTACGCTGAATTGATTTTTGATAATTTTATGGAACTTCATGGTGATCGCCAGTTCGCAGATGACAAATCAATTATAGGAGGTTTGGGGTACTTGGCAGGGCGTCCTGTGACGATTGTCGGTATTCAAAAAGGTAAGAACCTTCAAGATAATTTAGACCGTCATTTTGGTCAACCACATCCTGAAGGTTATCGTAAGGCTTTACGTTTAATGAAACAAGCTGAGAAGTTTGGAAGACCTGTTATAACCTTCATCAATACTGCTGGAGCATATCCTGGGGTAGGTGCTGAGGAGCGAGGTCAGGGTGAAGCAATTGCTAGAAACCTCTTAGAAATG…	367199	367972	-35	CATGACCAACCTCATTTCCA	TRUE	TRUE	TRUE	TRUE	TRUE	638	TTGAAAAATAACCATGTTCA	TRUE	TRUE	TRUE	TRUE	TRUE
QZN14_RS02050	gene	WP_000284171.1	hypothetical protein CDS	ATGTATCAAGAATTAAATGATTATTTAGAATTCCAATCAATGAAGTATATTATGCCTGAGAAGGCAGGCCCTTTAAAGGACGATATGCAAACTTTTAAGGCAAAGGGCCAACTTGCTAGGAATAGCTTTACAGAGTTATCAAGAGCCTTAGAACAACGTATGGATGGCTTTAAAATGCAAAGAGTGAGTAATTGGGCTAATCAAGCTCAAGTAGGGCGTCCACATTTTTGGGTTTATTATCGAAAGGATACAGACCAATTAGATGATGTGGCTGTTGCGCTAAGGGTTTATGGTGTAAAAGATAGTTTTGGGGTTAGTCTTGAGGTAAGCTTTGTAGAGAGGCAAAAATCTGATAAGACACTCGAGAAGCAGGCTAGAGTGTTATCGATTCCGATTGCC…	368440	369072	-20	CGATAATAAACCCAAAAATG	TRUE	TRUE	TRUE	TRUE	TRUE	608	AGCTAATAGTTTGACAAACT	TRUE	FALSE	TRUE	TRUE	TRUE	spacer 2 CNCTC 10/84 is 19/20 bp homology
QZN14_RS02055	serS gene	WP_000886191.1	serS CDS	ATGTTAGACTTAAAACGTATTCGTACAGATTTTGATGCTGTCGCTAAAAAATTGGCCACGCGTGGTGTTGACCAAGAAACATTAACAACCCTTAAAGAACTTGATATAAAACGCCGTGAATTACTTATCAAATCTGAAGAGGCGAAAGCGCAACGTAATGTTGCTTCTGCTGCCATTGCTCAAGCAAAACGAAATAAAGAGAATGCAGACGAGCAAATCACAGCTATGCAAACACTTTCCGCTGATATCAAAGCAATTGATGCGGAATTGGCAGATGTGGATGCTAATTTACAATCAATGGTGACCGTACTTCCTAATACACCAGCTGATGATGTGCCGCTTGGAGCAGACGAGGATGAAAATGTTGAAGTTCGTCGCTGGGGAACTCCTCGTGAATTT…	369118	370395	219	CTTTGCGCTCCAGCATGACA	TRUE	TRUE	TRUE	TRUE	TRUE	737	ATCGTGATGAAATTATCGAT	TRUE	TRUE	TRUE	TRUE	TRUE
QZN14_RS02060	gene	WP_032457985.1	acyltransferase CDS	ATGGAAAAGTATACAAGTATTAAACAATCAGGTCGTCATTACGGCTTAGACCTTTTAAGGATTATTTCCATGTTCATGATTGTTATTACGCATGTTCTTGGAAAAGATGGTCTGAGATCTTCGGTTGAGGGACACGCAGACTCCTATTTTATAGTAACGTGGATTATCCAAGTCTTAGTTTATGGGGCCGTTAACTGTTACGCACTAATAAGTGGTTATGTGGGAATTAATTCGCGTTATCGTTACTCAAAATTACTGTCTATCTGGACACAGGTTTTTTTCTACACCTTTACAATAACAGCACTTTTTGCAATCACAGGTCATGAAGTGACCTTGCTTAATTGGAGAGATGCTTTTTTCCCTATTGTCAGTGGGCAGTATTGGTACATTACTGCTTAC…	370694	371755	-31	CGGCCCCATAAACTAAGACT	TRUE	TRUE	TRUE	TRUE	TRUE	783	ATTTTCTTTAAGAATCCCGA	TRUE	TRUE	TRUE	TRUE	TRUE
QZN14_RS02065	gene	WP_000079341.1	DUF956 family protein CDS	ATGGCACAATCATTAAACAAAACTGTTGAATTTCAAACAACAGGAGTTTCGTATTTAGGTATGGGGAATAAAGTTGGAAAATTTTTAGTTGGTGACCAGGCATTAGAATTCTATAACGATAAAAATGTCAACGACTATATTCAAATTCCATGGACATCAATCAATCAAATTGGAGCTAATGTTAGTCGAAAAAAAATTAGTCGTCACTTTGAGGTCTTTACAGACCAAGGAAAATTTTTATTTGCCTCTAAAGACTCTGGAACGATATTAAAGCATGCGAGACGACATATTGGAGACGATAAAGTTGTTAAGCTTCCTACCCTCATCCAGACCATTTTAAAAATATTCAAGTTTAAAAAATAA	371793	372155	167	GAGTTTCGTATTTAGGTATG	TRUE	TRUE	TRUE	TRUE	TRUE	292	AAGCATGCGAGACGACATAT	TRUE	TRUE	TRUE	TRUE	TRUE
QZN14_RS02070	gene	WP_000139227.1	PTS system mannose/fructose/sorbose family transporter subunit IID CDS	ATGACTGAACAAATTAAATTATCAAAATCAGATCGTCAAAAAGTTTGGTGGCGTTCACAATTCCTTCAAGGTTCTTGGAACTATGAGCGTATGCAAAATATGGGGTGGGCCTACGCTCTTATCCCAGCATTGAAAAAACTTTACACTACTAAAGAAGATCGTGCTGCTGCGCTTGAGCGCCATATGGAATTCTTTAACACACATCCATACGTTGCTGCTCCAATTATCGGTGTAACCCTTGCTCTTGAGGAAGAAAAAGCAAGCGGTACACCTGTCGAAGACAAAGCAATTCAAGGGGTTAAAATCGGTATGATGGGACCTCTTGCTGGTATTGGTGATCCAGTATTCTGGTTTACTGTACGTCCTATCTTAGGTGCTCTTGGTGCTTCACTTGCCTCT…	372274	373185	65	ATCAGTTTATCAAAAATGGG	TRUE	FALSE	TRUE	TRUE	TRUE	724	ATCCTAGGACAAGTTCAGAG	TRUE	TRUE	TRUE	TRUE	TRUE	spacer 1 CNCTC 10/84 is 19/20 bp homology
QZN14_RS02075	gene	WP_000763690.1	PTS mannose/fructose/sorbose transporter subunitIIC CDS	ATGGCGGATATTTCAATTATCTCAATGATTTTGGTCGTTATCGTTGCCTTCTTTGCTGGTCTTGAAGGTATCCTCGACCAATTCCAAATCCATCAACCTCTTGTTGCTTGTACTTTAATCGGTCTTGTAACTGGTCACCTCGAAGCGGGTATTATTCTTGGTGGTAGTCTCCAAATGATTGCTCTTGCTTGGGCAAATATCGGAGCTGCCGTAGCACCAGACGCTGCACTTGCCTCTGTTGCTGCTGCTATTATTTTGGTTAAAAGTGGCGACTTCACTCAAAAAGGTATCAACTTTGCCTTCTCTACTGCTGTACCTCTAGCTATTGCTGGACTTTTCCTTACAATGATTGTTCGTACAATCTCAACTGCACTTGTTCACGCTGGTGACAAAGCTGCT…	373200	374012	-79	ACGAAAGGATATCAAAATGG	TRUE	TRUE	TRUE	TRUE	TRUE	748	ATCAGTTTATCAAAAATGGG	TRUE	FALSE	TRUE	TRUE	TRUE	spacer 2 CNCTC 10/84 is 19/20 bp homology
QZN14_RS02080	gene	WP_000511103.1	PTS sugar transporter subunit IIB CDS	ATGGGTATCGGTATTATTATTGCCAGCCATGGTAAATTTGCTGAAGGTATTCATCAATCAGGTTCAATGATCTTTGGTGAACAAGAAAAAGTTCAAGTTGTAACTTTCATGCCAAATGAAGGACCAGATGATTTGTATGGACACTTCAACAATGCTATCGCACAATTTGATGCTGATGATGAGGTGCTTGTGTTAGCTGACCTTTGGAGTGGGTCACCATTTAACCAAGCAAGCCGTGTTATGGGAGAAAATCCTGAACGTAAAATGGCTATCATCACTGGTCTCAATTTGCCAATGCTTATCCAAGCCTATACTGAGCGTATGATGGACGCTAATGCAGGTGTTGAACAAGTTGCCGCAAATATTATTAAAGAGTCTAAGGAAGGTATCAAAGCCCTT…	374045	375055	6	GTGTTAGCTGACCTTTGGAG	TRUE	TRUE	TRUE	TRUE	TRUE	481	CCTGCGGAAGTTAAACAAAG	TRUE	TRUE	TRUE	TRUE	TRUE
QZN14_RS02085	gene	WP_000162321.1	Cof-type HAD-IIB family hydrolase CDS	ATGACAAAGAAAATTATCGCCGTAGATTTAGACGGTACTCTATTACATAATAATAACACTATTTCTGACTACACCGCTGATACACTTCGAAAAGTTCAAGCTCAAGGACACAAAGTAATTATTACAACCGGACGCCCATACCGTATGGCACTCGCTCATTATTTACGCCTAGATTTAAAAACACCAATGATAAATTTTAACGGTGCTTTAACTCATATCCCCGAAAAAAAGTGGGCGTTTGAGCATAGTGCAACGATTGATAAAAAATTACTCCTTGAAACCTTAAATTTATCAGATGCTATCCAAGCCGATTTTATTGCTAGCGAGTACCGTAAAAATTTTTACATTACTATGGATAATCGTGATAAAATTAACCCACAATTATTCGGTGTCAATGAA…	375357	376169	211	TCATATCCCCGAAAAAAAGT	TRUE	TRUE	TRUE	TRUE	TRUE	761	ATGCCGACCAACAAATCCAA	TRUE	TRUE	TRUE	TRUE	TRUE
QZN14_RS02090	gene	WP_000734042.1	hypothetical protein CDS	ATGAAAAAGTTAATTTGGAGTCATCTTTTTGCCATAGTCAGTATTTTAGGGATATGGTATTATCATGTAAAAATTGATCATTTGATGGTAATTCTATTGGCATCAGTCTTGTCGTTAGAGATGGGATTCATTGCTTATTATAGTCGTAATATTTTTATTCGTCTTTTAGCAAGTTTAGGCCTTTTATTTTTTTACCCACAGAGTTTAGGGATTTTTCTTAGTTTAGTGAGCTTAGAGTGGTCAACAAAAGACATTTGGCAGTCTAATCACTTTATGCAATATATGGCATACCTTCTTGCAATTCTTTTTATTATCTCTTCAGCTTTACTAAGTTTGAAGCTATTGGTAAATGCATATGATATTAGTAAAAGGTATCAATTAGCAACTGTTATACCTGTA…	376258	376842	234	AGAAAAATCCCTAAACTCTG	TRUE	TRUE	TRUE	TRUE	TRUE	585	CTAAAAGACTAACCCTGTTG	TRUE	FALSE	TRUE	TRUE	TRUE
QZN14_RS02095	gene	WP_000865226.1	DUF1361 domain-containing protein CDS	ATGAAAGTAAAACTATTTGCGATACATTTATTTTTTATTGTTATTTCTTTTGGGATTAAATATTATCATTTGCAGGGACCAAATTTGATTTGGAATATGACTCTAGCCCTAATAGCGTTAGATTTTGCATACCTTACTAGTTTATTTAAGAAAAAAATTCTTATCGGTCTTTTTGCACTTGCTTGGTTTTTTTTCTATCCTAATACCTTTTATATGTTGACGGATATCATTCATATGCATTTTGTCGGAGACGTTCTTTATAATAAGACAAATTTAATACTTTATATCTTGTATGTATCTAGTATCTTGTTTGGTTTTTTATCAGGTATCGAAAGTTTTTCTGTGATTATGCGTAAATTTAGAATTAGCAATATATTTTTAAGATGGGGAATTATTGGA…	376932	377543	195	CTAAAAGACTAACCCTGTTG	TRUE	FALSE	TRUE	TRUE	TRUE	510	AAGTGGAATGAATCCCTACT	TRUE	TRUE	TRUE	TRUE	TRUE
QZN14_RS02100	gene	WP_000410400.1	NCS2 family permease CDS	ATGGAAAAGTTTTTTAAGCTAAAGGAACACGGGACGACAATTCGGACTGAAATCACTGCTGGTCTAACGACTTTCTTTGCAATGTCGTACATTTTGTTTGTAAATCCAGCTATTTTATCTCAGACTGGGATGCCAGCACAAGGAGTTTTCTTAGCGACGATTATTGGTGCCGTTGTAGCTACATCTGTTATGGCTTTCTATGCTAACCTTCCCTATGCACAAGCTCCTGGGATGGGATTAAATGCTTTCTTTACATATACAGTTGTCTTTGCATTGGGATATACATGGCAAGAAGCCTTAGCTATGGTATTTATTTGTGGTTTGATTTCTCTGATTATTACTTTAACGAAAGTTAGAAAGATGATTATTGAGTCTATCCCAACAACTTTAAAATCAGCC…	377646	379067	-89	GCTAAGAAAACTCCTTGTGC	TRUE	TRUE	TRUE	TRUE	TRUE	635	TCGATAGAATAATCCCTCCA	TRUE	TRUE	TRUE	TRUE	TRUE
QZN14_RS02105	tsaE gene	WP_000500161.1	tsaE CDS	ATGTTTTATACTCAAAATGAAGAAGAGCTTATTGCCCTAGGGCAAAAACTGGGTACTGTTTTAAAGTCAGGAGATATCGTATTATTGACTGGTAATTTAGGTGCAGGCAAAACAACTCTTACAAAAGGTATTGCAAAGGGATTAGACATAAAACAAATGATTAAGAGCCCAACTTACACTATTGTTAGAGAATATGAAGGGCGTGTACCACTTTACCATTTGGATGTTTATCGTATTGGAGATGATCCTGATTCTATTGACTTAGATGACTTCTTGTTTGGTCAAGGAGTAACAGTTATTGAATGGGGAGAGTTGCTTAGTGATAACCTTATCAATAACTACTTAGAAATTGTTATTACGAGGAGCAATCAAGGACGTCAAGTTCAGTTAGAAGCTTAT…	379216	379659	132	AGTACCCAGTTTTTGCCCTA	TRUE	TRUE	TRUE	TRUE	TRUE			FALSE	FALSE	FALSE	FALSE	FALSE	spacer 1 self comp 1 + only one viable target
QZN14_RS02110	gene	WP_000043149.1	GNAT family N-acetyltransferase CDS	ATGTCTAAACAATTTGCTGTTGATTTTATAGAAGCTTCGAGAGAGGAAGCATCTGCGCTTCTTGAATTTTTAAATACTGTTACTGAGGAAACAGATTTTATTTTGCATACGGTGAGCAATCAACTATCTTTGCCAGAAATGGAAACGTTTATTGAAAATACCTTAATAACGAAAAATTGCATTTGTTTGATTGCTAAATTAAAAAATAAAGTGATCGGCTTGATAACAATCATTAGTCAGTCTGATATTGAAATTGAACACATTGGGGATCTTTTTATTGCTGTTCAGAAGGATTATTGGGGGTATGGTATTGGTCATATTCTCATGGAAGAAGCAATAGAATGGGCGTCAGATAACGATATTACACGCCGCTTAGAACTATCAGTCCAAGGACGTAAT…	379652	380173	34	TCAATAAACGTTTCCATTTC	TRUE	TRUE	TRUE	TRUE	TRUE	368	CTTGGACTGATAGTTCTAAG	TRUE	TRUE	TRUE	TRUE	TRUE
QZN14_RS02115	gene	WP_000708161.1	LCP family protein CDS	ATGAAAATTTGGAAAAAAATAACCTTAATGTTTTCTGCAATTATTTTAACAACAGTAATTGCATTGGGAGTCTATGTTGCCTCAGCTTATAATTTTTCGACTAATGAATTGTCTAAGACTTTTAAAGATTTTAAGCTAGCTAAATCAAAAAGTCATGCTATTGAAGAAACAAAGCCGTTTTCAATACTATTAATGGGTGTGGACACAGGTTCAGAGCATCGAAAATCTAAGTGGTCAGGAAATAGCGATTCTATGATCTTAGTCACTATAAATCCTAAAACTAATAAAACAACGATGACAAGCTTAGAACGTGACGTATTGATTAAATTGAGTGGTCCCAAAAATAATGGACAGACTGGCGTAGAAGCAAAGCTAAATGCAGCCTATGCTTCTGGTGGT…	380182	381489	132	CTTGGACTGATAGTTCTAAG	TRUE	TRUE	TRUE	TRUE	TRUE	751	TTGCATGTTATTACTTACTG	TRUE	TRUE	TRUE	TRUE	TRUE
QZN14_RS02120	gene	WP_000690175.1	hypothetical protein CDS	ATGAAAATAGGTCGTTTAATTGCACTAGGTTTAGTTAGTTTAGGAGCGCTTGAACTTTACAAAAATAGAAAAACTATCAAGGATTCCTATCAAAATACAAAAAATGAGACAGATTCAGCTAAATTAAAATTAGAACGTATCAAAAATGATCTTGCTATTATTAGTCAGGAAAAAGAAAAAATCAGATTAATTTCTCAAGAACTCAATCATAAATTCCAAGTGTTTAATAAAGATATTCAACCTCGTTTAGAAGAAATTAATCAACGCATGGCTAAATATCAAGAGAAAGACGAATAA	381553	381849	-162	AACAACAATGAGGAAATTGC	TRUE	TRUE	TRUE	TRUE	TRUE	270	AGAAGAAATTAATCAACGCA	TRUE	TRUE	TRUE	TRUE	TRUE
QZN14_RS02125	gene	WP_000368099.1	HIT family protein CDS	ATGGATAATTGTATTTTTTGTAAAATCATCAGTGGAGAAATCTCTTCATCAAAAGTTTATGAAGATGATGAAGTATTAGCTTTTCTCGACATTACACAAACTACGACTGGGCACACCCTTCTTATTCCTAAAAAACATGTTCGAAATGTGTTAGAGATGGATGAAAAAACTGCACAGATAACCTTTGAACGCTTGCCTAAAGTGGCGCGTGCTGTCCAAGCTGCTACAAAAGCCAAAGGAATGAATATTATTAACAACAATGAGGAAATTGCTGGACAAACTGTTTTTCATGCACACGTCCACCTTGTTCCCCGCTTTGATGAATCAGACGGTATCAAAATTCACTACACTACTCATGAACCCGACTTTGAGGCACTTGCAAAATTAGCCAAAGAAATT…	381846	382265	-142	AACAACAATGAGGAAATTGC	TRUE	TRUE	TRUE	TRUE	TRUE	309	ACATTACACAAACTACGACT	FALSE	FALSE	TRUE	FALSE	FALSE	Second spacer only has 19 bps of homology to A909, CNCTC, NEM316, CJB111
QZN14_RS02130	gene	WP_000773459.1	hypothetical protein CDS	TTGAAATTAAATAAAATCATATTATCTACTGCAGCTCTTACTGCTCTCTTTTTAGGATATAATAGCGTTACTGCGGATACATATAATAACTATCAGCCACATAGATCAAATAATATGGATTTAACTGAGGAATATAACTATAATAACCAGATAGAACTTCAGGAGCGTATAAAAAACCTAAATATACCTTTTAAAGAAAAACTTGCCTTACTCAGAAAGGTTAAATCAAGACAAGATTCTTATGTATTAGACACATTAAGAAAAGAAGTTGAAAATAAAAACAGTGAGTATTCAGAACTAGAGCAAGAATACCAAAGAATTTCGGCTCTTATTAATGCTAAGTTTCCGCAAGGGAAATCTAGTTTAGCAGAAAAATTACATAAAGAACTAATTTGGGAC…	382601	383104	145	TCCATATTATTTGATCTATG	TRUE	TRUE	TRUE	TRUE	TRUE	311	TAATAAGAGCCGAAATTCTT	TRUE	TRUE	TRUE	TRUE	TRUE
QZN14_RS02135	gene		hypothetical protein CDS	ATGGATAATTGTATCTTAGAATTCCCTTATAGTTTTGAAAATAACTTTAAACCTATTTTGTCCGCTTTTACATCTAATTGAAATGCCAAGCTACCCCATGCTCCCATTATGTTTACAAAAAGCACCTCCATCACTCATCGGACAAAAAAAGACACCTCAAAAAGGTGTCTTTTTAGTATCAATATAA	383156	383342	96	ATTTCAATTAGATGTAAAAG	TRUE	TRUE	TRUE	TRUE	TRUE	128	TTTTTTTGTCCGATGAGTGA	TRUE	TRUE	TRUE	TRUE	TRUE	all MM0 = 1
QZN14_RS02140	gene	WP_000912314.1	ABC transporter ATP-binding protein CDS	ATGTTAAAAATTGAAAATGTTACAGGGGGGTATGTTAATATCCCAGTTTTAAAAAATATTTCTTTTGAAGTAAATGATGGAGAGTTAGTTGGATTAATTGGGCTTAATGGTGCAGGAAAATCAACCACTATTAACGAGATTATTGGTATTTTGAGACCCTATCAAGGAGATATTACCATTGATGGCATTAGTCTTGAAGCCAACCAAGAACTTTATAGAAAGAAAATAGGCTTTATTCCTGAGACACCAAGTCTCTATGAGGAACTAACTCTCAGAGAACATTTAGAAACGGTAGCTATGGCGTATGATATTGCCACCGATGAAGTTATGGCACGTGCGCAAAAACTATTAGAGATGTTTCGTCTAACAGATAAATTAGACTGGTTTCCAATGCATTTT…	383414	384139	62	AAAGCACCTCCATCACTCAT	TRUE	TRUE	TRUE	TRUE	TRUE	583	AAAACGATCACACATTTTTT	TRUE	TRUE	TRUE	TRUE	TRUE
QZN14_RS02145	gene	WP_000732710.1	ABC transporter permease CDS	ATGAAAAAGTTATTTAATAAACGTCGAAGTCTCTTTTTAACTCAAAATAGTAAATATTTGAGATACGTCTTTAATGATCATTTTGTATTAGTATTAATGTTTTTGTCAGGTTTTTTGTTATATCAGTATAGCCAGTTACTAAAAGACTTTCCAAAAACACATTGGCCAATTATCGTGATTGTGTCAATCATTATCTTAATGTTACTAGCGATGGGGGAAATAGCCAGCTATTTAGAACCGGCTGATAAACAATTTTTACTTATAAAAGAAGAAGCAATAAAGGAAATTATAAATTCTGCTAAAAAACGGACTTATATCTTTTGGTTGGTTGTTCAAACCTTATTTTTAGTATTAATATCACCAATTTTGATAAAGTTAGGCTTGTCAGTTTTTATGATT…	384141	385175	-212	AAAACGATCACACATTTTTT	TRUE	TRUE	TRUE	TRUE	TRUE	757	AAATACAAATGCCAGAGCAA	TRUE	TRUE	TRUE	TRUE	TRUE
QZN14_RS02150	gene	WP_000155920.1	phosphotransferase family protein CDS	GTGACAATATCAAATCAAGAATTGACGCTTACTCCCTTAAGAGGAAAAAGTGGCAAAGCCTATATTGGTACTTATCCAAATGGTGAACGTGTCTTTGTCAAATATAATACGACACCTATTTTGCCAGCCTTAGCTAAGGAACAGATTGCGCCACAACTACTGTGGGCACGCCGTACAAGTAATGGCGATATGATGAGTGCTCAAGAATGGTTAGATGGTCGAACATTGACTAAAGAAGATATGGGTAGTAAACAGATTATTCATATTTTACTGCGCCTGCACAAGTCTCGTCCCTTAGTAAATCAACTGTTACAATTAGGGTATAAAATTGAAAACCCTTATGATTTGTTGATGGATTGGGAAAAACAAACTCCTATTCAAATCCGAGAAAACACTTAT…	385233	386033	-144	TCATCTTCTTTATTTTGTAA	TRUE	TRUE	TRUE	TRUE	TRUE	594	CAATCTTTCCAGTGTTTTTG	TRUE	TRUE	TRUE	TRUE	TRUE
QZN14_RS02155	trmB gene	WP_001266024.1	trmB CDS	ATGCGAGTTAGAAAACGTAAGGGTGCAGAGGAACACTTAGAAAATAATCCGCACTATGTTATTTCAAATCCAGAAGAAGCCAAAGGGCGTTGGCATGAGATTTTTGGAAATAATAACCCCATTCACATAGAAGTTGGTTCCGGAAAAGGGGCTTTTATCACTGGTATGGCAGAGCAAAATCCAGATATCAATTATATTGGAATTGATATTCAATTGTCAGTGCTTTCCTATGCTCTGGATAAAGTTCTAGATAGCGGTGCTAAGAATATCAAATTACTATTAGTTGATGGTTCTAGTCTATCAAACTACTTTGATACTGGCGAAGTTGATTTGATGTATCTTAACTTTAGTGATCCATGGCCTAAGAAAAAGCATGAGAAACGTCGATTGACCTATAAG…	386023	386658	-88	CAATCTTTCCAGTGTTTTTG	TRUE	TRUE	TRUE	TRUE	TRUE	554	ACTCAGTCATGATATTTTGC	TRUE	TRUE	TRUE	TRUE	TRUE
QZN14_RS02165	rimP gene	WP_041971671.1	rimP CDS	ATCGCAAATCAAACCATTGTTGATATTGTTACTCAAGTCGTAACTCCTGCTATTCAAGCACCGTTTGAATTAGTAGATGTAGAATACGAAAAAATGGGTGGCGACTATGTGCTCAGTATTTTAATTGATAAACCCGGAGGCATTACGGTTGAAGATACAGCACAATTGACAGACGTTGTAAGTCCCTTACTTGACACAATTCAACCAGATCCATTTCCAGAACAGTATATGCTTGAAGTCTCAAGTCCTGGGTTGGAAAGGCCACTTAAAACAGCAGAAGCATTATCAAATGCTGTTGGGTCTTATATCAATGTAAGTCTGTATAAATCCATTGATAAAGTTAAAATATTTGAAGGTGACTTATTATCATTTGATGGTGAAACCTTGACAATTGATTAT…	387147	387623	-196	TTGAGTAACAATATCAACAA	TRUE	TRUE	TRUE	TRUE	TRUE	455	CTTAAAGTTTAACCGCAAGA	TRUE	TRUE	TRUE	TRUE	TRUE
QZN14_RS02170	nusA gene	WP_000032295.1	nusA CDS	ATGAGCAAAGAAATGCTAGAAGCCTTCCGTATTTTGGAAGAAGAAAAACACATTAATAAAGAAGATATTATTGATGCAGTTACTGAGTCACTAAAATCTGCCTATAAGCGTCGTTATGGTCAATCAGAATCATGCGTTATTGAATTTAACGAGAAGAAAGCAGACTTTACCGTCTATACTGTTCGTGAAGTTGTTGATGAAGTTTTTGATAGCCGTTTGGAAATTAGCCTAAAAGACGCACTTGCTATTAGCTCAGCGTATGAACTTGGTGATAAGATTCGCTTTGAGGAATCTGTTACAGAATTTGGACGCGTGGCAGCTCAGTCAGCAAAACAAACTATTATGGAAAAAATGCGTCGTCAAATGCGTGAAGTAACCTTCAATGAATACAAACAACAC…	387659	388810	13	TTAAAGTTTAACCGCAAGAC	TRUE	TRUE	TRUE	TRUE	TRUE	590	TGATAAACTCTGGATGACTA	TRUE	TRUE	TRUE	TRUE	TRUE
QZN14_RS02175	gene	WP_001140526.1	YlxR family protein CDS	ATGGCTAAAACAAAAAAAATACCTTTAAGAAAATCAGTTGTTTCTGGTGAAGTGATCGATAAGCGAGATCTTTTACGAATTGTTAAAAATAAAGAAGGACAGGTTTTTATAGATCCTACCGGAAAGCAAAATGGTCGAGGTGCCTACATAAAATTGGACAATGATGAAGCTATCCTAGCGAAAAAGAAACGAGTGTTTGATCGCAGTTTTTCAATGGAAGTTTCTGATGAATTCTATGATGAACTATTGGCATATGTCGACCATAAGGTCAAAAGAAGAGAGTTAGGCCTTGAATAA	388832	389128	-58	CTAAACGCACATTTTGTCCT	TRUE	TRUE	TRUE	TRUE	TRUE	260	ACTCTCTTCTTTTGACCTTA	TRUE	TRUE	TRUE	TRUE	TRUE
QZN14_RS02180	gene	WP_001065560.1	YlxQ-related RNA-binding protein CDS	TTGAATAATTCAGAAAAAGTATTAAATCTCATTGGGTTAGCACAGCGTGCGGGGCGCCTTATTACAGGTGAAGAATTGGTTATTAAAGCAATTCAAAATCAACAAGTATCGCTAATCTTTCTAGCAAATGATGCTGGCCCAAATTTGACGAAAAAAGTAACTGATAAAAGTAATTACTACAAAACAGAAGTCTCCACAGTGTTTTCAACACTGGAATTAAGTGATGCGTTAGGCAAACCAAGAAAAGTGGTTGCTGTCGCAGACGCTGGATTTTCAAAGAAAATGAGGACTCTTATGGCATAA	389121	389423	-172	ACTCTCTTCTTTTGACCTTA	TRUE	TRUE	TRUE	TRUE	TRUE	237	GCGACAGCAACCACTTTTCT	TRUE	TRUE	TRUE	TRUE	TRUE
QZN14_RS02185	infB gene	WP_000039160.1	infB CDS	TTGTCAAAGAAAAGATTACACGAAATCGCTAAGGAAATTGGAAAAACGAGTAAGGAAGTGGTTGAGCAAGCTCAATCGCTTGGCTTACCTGTAAAAAGTCATGCTTCTAGCGTTGAAGAAAATGATGCTACACGTATTGTTGAGAGTTTTAGCTCTTCTAAAACTAAAGCTCCAACAAATTCTGTTCAAACTAATCAAGGTGTGAAAACAGAATCTAAAACTGTTGAAACCAAACAAGGCTTGTCCGATGATAAACCTTCAACTCAACCTGTAGCTAAACCGAAACCACAAAGTCGTAACTTTAAGGCGGAGCGCGAGGCTCGTGCTAAAGCTGAAGCGGAGAAGCGTCAACATAATGGGGATCACCGTAAGAATAATCGCCATAATGATACACGCTCT…	389443	392226	-29	TTAGTTTGAACAGAATTTGT	TRUE	TRUE	TRUE	TRUE	TRUE	789	CGACTATCTGCTGTCTGTGA	TRUE	TRUE	TRUE	TRUE	TRUE
QZN14_RS02190	rbfA gene	WP_001273670.1	rbfA CDS	ATGGCTAATCATCGTATTGATCGCGTTGGAATGGAAATTAAACGTGAAGTCAATGAGATTTTGCGTCTCCGAGTTAATGATCCACGTGTACAAGATGTCACAATTACTGATGTTCAGATGTTGGGTGACCTTTCAATGGCTAAAGTATTTTATACTATTCATTCGACACTTGCTTCTGATAATCAAAAAGCACAAATTGGTTTAGAAAAAGCAACTGGTACTATTAAGCGTGAACTTGGCAAAAACCTTACTATGTATAAAATACCAGATTTACAATTTGTTAAAGATGAATCTATTGAATACGGAAATAAGATTGATGAAATGTTGCGAAATCTAGATAAAAAAGATTAA	392334	392684	171	ACCAACTAAAGATACAAGTT	TRUE	TRUE	TRUE	TRUE	TRUE	264	TCTTTAACAAATTGTAAATC	TRUE	TRUE	TRUE	TRUE	TRUE
QZN14_RS02195	gene	WP_000804611.1	alpha/beta hydrolase CDS	TTGAAACCGTCCTTCAAAAAACTATTGCTACTATTTAGTATTATCACCATTTTATCCATCGCCTGTACACCACATGCAAAAGCAAGTGGGCGTTCATGGAAAAGTTGGTTTATCGAACAATACTTTTGGCTAAAGCGCGATAAAAGTTATTATAAAGTTCAAGATGAAAGCTCATTTCAAAAGTACTTAAATGCTAGCCGTGAACAATCTGATAAGGGTTATTACTTAGACCCAAACTCTGTTAATGGAGGGCTTGTTCAAGAGAGACTTTTTGATATGCAAGTCTATTCTTGGAATGACAACGGTAAAGCTAATCAAAAGACCATTTTCTATTTAGCTGGTGGCTCTTACTTAAATAATCCAACGCCTTACCATATCAGCATGCTTAAGACGCTCTCA…	392756	393760	-94	TATTCTATTGACAAAGATGT	TRUE	TRUE	TRUE	TRUE	TRUE	745	GTAGGTGAAATTTGGGCAAA	TRUE	TRUE	TRUE	TRUE	TRUE
QZN14_RS02200	gene	WP_000155913.1	CopY/TcrY family copper transport repressor CDS	ATGACTATTTCAAACGCAGAATGGGAAATTATGAGAGTGGTTTGGGCACAGCAGAATACAACCAGTAATGAGATACTAGCAGTTTTACTAGAGAAGTATGATTGGACTCCTTCAACTGTCAAAACCTTATTAAGAAGGCTCTTAGATAAAGGCTACGTGAGCAGAGAAAAAATGGGAAAAGGATTTAGCTATTCTTCTTTAATTGATGAAGATTTAGCTATGATGTCAGAGGTAGATAGTGTATTGCAGAAAGTTTGCCAGACCAAACATGTTGCTATTGTTAGACACTTATTGGAAAGTATACCAATGACAGAGAAGGATCGATTAAATTTGCAAGCATCACTAGAAGCTAAGAAAGGCAAAACACTTGAACGTGTAGCTTGTAATTGCATTCCTGGT…	393923	394339	-52	TATTCTATTGACAAAGATGT	TRUE	TRUE	TRUE	TRUE	TRUE	303	AATCGATCCTTCTCTGTCAT	TRUE	TRUE	TRUE	TRUE	TRUE
QZN14_RS02205	gene	WP_000013409.1	heavy metal translocating P-type ATPase CDS	ATGGCTAATAGAAAAGAAACATTTTTGATTGATGGGATGACTTGTGCATCTTGTGCTTTAACGATAGAAAAAGCTGTCAACAAGTTAGACCATGTGGATAGTGCAGTAGTAAATTTAGCAACAGAGAAAATGACAGTTACGTTTGATGATACAACCTTATCGCCAAACGTGATTGAAGAGTGTGTTTCTGAGACTGGATACGAAGCATCGCTTTTCAAAGAGGAAACTTCTAAAAGCCAATCTGAACGGCACCAATTAGCAATTGAAAAGATGTGGCATCGCTTTTGGATGTCAGCAGTTGCAACTATACCTCTTCTCTATATTTCCATGGGGCCAATGATTAACTTATGGTTACCATCATTTTTGATGCCAGATAAGGGACCTCTAAACTATGGTGTG…	394352	396586	-111	TTACTACTGCACTATCCACA	TRUE	TRUE	TRUE	TRUE	TRUE	655	TGAGGCCGAAGTACGCCCTT	TRUE	TRUE	TRUE	TRUE	TRUE
QZN14_RS02210	gene	WP_000683377.1	heavy metal-associated domain-containing protein CDS	ATGAAACATACCTATCGAGTTAGTGGCATGAAATGTGATGGTTGTGCCAAAACAGTTTCTGATAAGTTATCAAGTGTGATGGGTGTTGACGAGGTTAATGTTGATTTGACTAAAAATCAAGTTGTCGTAAGTGGAAAAACATTCAAATGTCTTTTAAAACGTTCTTTAAAAGACACAAAGTATTCACTAGAAGAGGAAATAAATTAA	396627	396833	89	GCCAACATAGGATTGAGTAA	TRUE	TRUE	TRUE	TRUE	TRUE			FALSE	FALSE	FALSE	FALSE	FALSE	Only one viable target
QZN14_RS02215	gene	WP_000020724.1	trimeric intracellular cation channel family protein CDS	ATGTCAATCGATATTTGGAACATTTTAAGTTTGGTTGGAACCGTAGCTTTTGCAAGTTCGGGAGCTATTGTGGCGATTGAGGAAGAATTTGATGTTCTAGGGCTTTTTATCTTAGGTTTTGTAACGGCATTTGGTGGTGGAGCTATTAGAAATGTACTAATTGGCTTGCCTATTGAAACACTTTGGAGTCAAGGAATTGCTTTTTATGCAGCAGCAGCAGCTATTTTGTTTATTATGATTTTCCCTAACTTGTTGAGTGGTAAGGGACGGGATGCCGAAGTTGTATCAGATGCTATTGGGTTAGCAGCGTTTAGTGTTCAAGGAGCACTATATGCGACTCAATCTCATCAACCTCTTAGTGCTGTCATTGTCGCAGCAGTACTAACTGGTGCAGGTGGT…	396943	397557	-133	CCTTACCACTCAACAAGTTA	FALSE	TRUE	TRUE	FALSE	FALSE	600	CTCCTCTATCATTTCTTACG	TRUE	TRUE	TRUE	TRUE	TRUE	First spacer not enough homology in A909, NEM, CJB
QZN14_RS02220	gene	WP_000593333.1	Cof-type HAD-IIB family hydrolase CDS	ATGATAAAATTAATTGCTATTGATATGGATGGAACGCTTTTAAATGATGAAAAGAAAATTCCAAAGGAAAATATCCAAGCTATTAAAGAAGCAACTCAAGCAGGTATTAAAATTGTACTGTGTACTGGGCGACCGATGTCAGGTATACTTCCTTATTTTAATGAACTAGGTTTAACAAAAGAGGAGTATATTATCATGAATAATGGTTGTAGCACTTATAGCACGAAAGATTGGCAATTGATTGATTCTGCAACTTTAACACATGATGAACTCATCTTTCTTGAGGAGGTTGTTAAAGAATTTCCCAACGTTTGTTTAACGTTAACAGCTGAAAATACATTTTACGCTGTTGGTGAGGAAGTTCCTGAAATTGTTGCTTATGATGCTGATTTAGTTTTT…	397572	398384	242	CTCCTCTATCATTTCTTACG	TRUE	TRUE	TRUE	TRUE	TRUE	772	ATAAATAGCTTTAGCAACCC	TRUE	TRUE	TRUE	TRUE	TRUE
QZN14_RS02225	polA gene	WP_000182600.1	polA CDS	ATGACAAACAAGAATAAATTACTTTTAATTGATGGCTCATCTGTAGCCTTTCGTGCTTTTTTTGCTCTTTATAATCAAATTGACCGCTTTAAAAACAATTCTGGACTTCATACTAATGCCATATATGGTTTCCATTTGATGTTGAATCATATTTTAGGTCGTGTCCAGCCTAGTCATATTTTAGTGGCTTTTGATGCTGGAAAAACTACTTTCCGTACGGAAATGTATGCAGATTATAAAGGTGGGCGTGCTAAAACTCCGGATGAATTTCGTGAACAATTTCCTTATATTCGTCAACAATTAGATGTCTTAGGCATCAAACATTATGAATTGGAACATTATGAAGCCGATGATATCATTGGTACTCTTGCAAAACAAGCCGAAGCTAGTAAAGAGCAT…	398497	401139	-29	ATAAATAGCTTTAGCAACCC	TRUE	TRUE	TRUE	TRUE	TRUE	507	ATTTTTTCCATAAGGTAAGC	TRUE	TRUE	TRUE	TRUE	TRUE
QZN14_RS02230	gene	WP_000262482.1	CoA-binding protein CDS	ATGGTTTATCATTTTCAAAATCTAAGTGATTTTATGTTAAAAAATTATTTAACAAAAGCAAAGACCATCGCAGTTGTAGGATTGTCAGACCGTCAAGAAACTGCAGCTTATCAAGTATCAAAAATAATGCAAGAAGCAGGTTATCAAATTATTCCAGTTAATCCTAAAAATGCAGGACAGAAAATACTTGGGCAAATGACATATGCCTCACTTAAGGATGTCACTGAACATATTGATATTGTTAATATTTTTCGACGTAGCGAGTATTTACCTGATATTGCAAGAGAATTTTTAGAAGTAGACGCTGATATTTTCTGGGCTCAGCTTGGACTTGAAAGTCAAGAAGCAGAGACAATTCTAAAGCAAGCAGGACACAAACAGATTGTCATGAATAAATGT…	401169	401609	-153	TGACAATCCTACAACTGCGA	TRUE	TRUE	TRUE	TRUE	TRUE	413	TAGTTTCTGAGTGTAATTTT	TRUE	TRUE	TRUE	TRUE	TRUE
QZN14_RS02235	perR gene	WP_000377090.1	perR CDS	ATGGACAGTCATTCACATGGTCATAGACCTCTCGATGCTTATGAAAACGTCCTAGAGCATCTCCGTGAAAAACGTATTCGAATTACTGAGACTCGAAAAGCTATTATTTCCTATATGGTTAATAGTCGTGAGCATCCGAGTGCAGAAAAGATTTACAATGATTTATTACCAGAATATCCTAACATGAGCTTGGCAACAGTTTACAATAACCTTAAGGTCCTTGTGGATGAGGGGTTTGTGACAGAGCTAAAACTTTGCAATTATAGTACAACTTATTATGATTTTATGGGGCATCAGCACCTAAACATTGCCTGTGAAGATTGTGGGAAAATCGTTGATTTTGTCGATGTTGACTTATTGGATATTTCTAGAGAAGCACACCAACAAACAGGTTTTGAA…	401691	402170	64	TATTATTTGCCTATTAAACA	TRUE	TRUE	TRUE	TRUE	TRUE	380	TCACTTCAAAACCTGTTTGT	TRUE	TRUE	TRUE	TRUE	TRUE
QZN14_RS02240	pbsP gene	WP_000703861.1	pbsP CDS	ATGAAAATATCACAATACAATAAATGGTCAATTCGCCGATTGAAAGTTGGAGCTGCATCTGTAATGATTGCTAGTGGAAGCATTGTTGCTTTAGGGCAATCTCATATTGTTTCAGCAGATGAGATGTCCCAACCTAAAACAACCATTACAGCCCCAACAGCTAACACTTCTACAAATGTAGAAAGTAGTACTGATAAGGCATTATCAAAAGTTACTACGATGGAGACAAGTTCAGAAATGCCTAAAATGCAAAATATGGCAAAAGTTGAAAAAACGAGTGACAAACCTATGATGGTGGCTACCTCTGTTAGAAAAATGATGGCAACGCCGACACCTGTAGCGATGACCAAAACGACTAGTGTAGATGAGGTAAAGAAATCAACTGATACTGCTTTTAAA…	402323	403888	-78	ATGCAGCTCCAACTTTCAAT	TRUE	TRUE	TRUE	TRUE	TRUE	712	AGCACCATAAACTCTAATTG	TRUE	TRUE	TRUE	TRUE	TRUE
QZN14_RS02245	gene	WP_000192298.1	response regulator transcription factor CDS	ATGACACAAAAATTATTATTAGTTGACGATGAATTTGAAATTATTGATATTAATAGACGTTATCTAGAGCAAGCAGGATATGAAGTGTCAGTAGCTGCGGATGGCATAGAAGCACTCAAAGAGGTAGATGAGAATCGTTTTGACCTAATTATTAGTGATATTATGATGCCTAAAATGGATGGCTATGATTTTATTAGTGAAGTTCTAGTTCGAGAACCCAACCAACCTTTTCTCTTTATAACCGCTAAAGTATCTGAACCAGATAAAATTTACTCTTTGAGTATGGGTGCAGATGACTTTATTTCCAAGCCTTTCAGTCCTAGGGAATTAGTTTTACGTGTTAAAAATATTCTAAGACGTATCTATGGGAATCATCAACAATCTGAAGTATTGACGATT…	404001	404687	35	CGGTTATAAAGAGAAAAGGT	TRUE	TRUE	TRUE	TRUE	TRUE	611	TGTCTGTACTAAATTTAGCA	TRUE	TRUE	TRUE	TRUE	TRUE	Spacer 2 AGG
QZN14_RS02250	gene	WP_000770243.1	HAMP domain-containing sensor histidine kinase CDS	ATGAAATTAAAATATTATATTGTTATTGGTTACCTTATTTCTATGTTAATAACTGTAGCAGGTGTTTTCTTTGGGCTTAATCATATGCTGATTGAGACTCGAGGTGTTTACTACATCCTTTCAGTTACAATTATTGCCTGTATCGTAGGTGGTATAGTTAATTTGTTCTTATTATCAAGTGTATTTACATCTTTGAAAAAGTTAAAACAAAAAATGAAGGATATTTCTCAAAGACGTTTTGATACAAAAGCACAAATTTGTTCACCACAAGAATTCAAGGATTTAGAGACAGCCTTTAACCAAATGTCTTCAGAGTTAGAGTCAACGTTTAAATCTCTAAACGAGAGTGAACGCGAAAAAACAATGATGATTGCACAACTTTCACATGATATCAAGACT…	404689	405726	221	TCTAAATCCTTGAATTCTTG	TRUE	TRUE	TRUE	TRUE	TRUE	675	CTAGATAATTTCGAAACATC	TRUE	TRUE	TRUE	TRUE	TRUE
QZN14_RS02255	gene	WP_000185053.1	DUF975 family protein CDS	ATGACGAATTCAGAAATTAAAAATGAGGCAAAAACTATATTAAGCAATCTTCAAGGTAAGAATCAACTTTTTTTACTCCCGATTCTTCTTAGTATTATTACGTTATATATATCATTTTATTATCAATATAATAATATGACACTACTTGATTTTTTTGTACCTCTTCCAGTTTATTTCTTTTACACACTTTTTATTATTTCAGTCAGTTTTGTAATGTTAGATGTCGTCAAAAATCAGAAACTAAACGTTAGATTCTCGGACAATACTTATGTATTTTCAAGCCATATTTTCTGGAAATTACTCTCAGTACTTGTTCTAAAAGGACTAATTTTATCTTTCTTTTATCTACTAAGTACTTTTGGTCTACTAATCATCATTTCAAGTTTTAGGCTACTTTTG…	405740	406480	264	GAAACTAAACGTTAGATTCT	TRUE	TRUE	TRUE	TRUE	TRUE	589	GCTAGTCGAGAACTAATGAA	TRUE	TRUE	TRUE	TRUE	TRUE
QZN14_RS02260	tgt gene	WP_000129511.1	tgt CDS	ATGACTGATCATCCAATAAAATATCGATTAATTAAACAGGAAAAACACACAGGAGCCAGACTTGGTGAAATAATCACACCACATGGTACATTTCCGACACCAATGTTTATGCCTGTTGGGACACAAGCAACTGTTAAGACACAATCTCCTGAAGAACTAAAAGAAATGGGTTCAGGAATTATTCTATCAAATACCTACCATTTATGGTTACGTCCAGGTGATGAATTGATTGCTAAAGCTGGAGGTTTACATAAATTCATGAACTGGGATCAGGCTATTCTAACAGACAGTGGAGGCTTTCAGGTTTATTCTTTGGCTGATAGTCGAAACATCACTGAAGAAGGAGTAACCTTTAAAAACCATTTAAATGGTGCGAAAATGTTTTTATCACCAGAAAAA…	406667	407809	258	GGTGTCGGAAATGTACCATG	TRUE	TRUE	TRUE	TRUE	TRUE	539	GTCCTTGATCATGAGGACGG	TRUE	TRUE	TRUE	TRUE	TRUE
QZN14_RS02265	gene	WP_000983189.1	CHY zinc finger protein CDS	ATGATGCAAGAGTACTTTGGTATTGGTCTTGATAGTAGCAGCCGCTGTTACCACTATCATACTAAATTGGATATTGTCGCTTTAAAATGTGCTGTTTGTCAAAAATATTATGCTTGTTATAAATGTCATGATGCACTCGAGGAGCATTGTTTTGCAGCAACAAAATCTGATGAAATGTTTCCTGTCTTATGCGGTTCTTGTCGTCAGATGTTGACATTAAAAGAGTATAAAACTGGTTTTTGTCCTTATTGTCGTATGCTTTTTAATCCAAATTGTCAACGCCATGATTCTATTTATTTTTCGAAGGAGTAA	407915	408226	78	TATCCAATTTAGTATGATAG	TRUE	TRUE	TRUE	TRUE	TRUE	281	TCGAAAAATAAATAGAATCA	TRUE	TRUE	TRUE	TRUE	TRUE
QZN14_RS02270	gene	WP_000469148.1	biotin transporter BioY CDS	ATGTTTCACACAAAAAGCCTAATCCAGATGGCTATGATGGCTACTTTATTGGTGGTACTTGGTTTCATTCCTGCTCTACCACTTGGTTTCATTCCGGTCCCTATCGTCTTACAAAACCTAGGGGTTATGATGGCTGGTGTTATTTTGGGCGGAAGAAAAGGGAGTTTATCTATTTTGCTCTTCTTTCTTGTCGGTTTAGTTATTCCTGTATTCTCAGGTTTACGTTCGACTATACCTGTATTGACAGGACCAACAGCTGGTTATGTTATTGCTTGGTTGTTTGTTCCTTTGCTTATCTCATATGGTGTAAAATTAGTAAATAAAAAGAATTTTATAGCTATTTTCCTTATTGTATGGCTAGCAGGGGTCCTTTTTGTAGATGTAGCAGGAGCAGTTTGG…	408233	408772	50	TCGAAAAATAAATAGAATCA	TRUE	TRUE	TRUE	TRUE	TRUE	459	ATGGCTTTTATTGTATCTCC	TRUE	TRUE	TRUE	TRUE	TRUE
QZN14_RS02275	gene	WP_000779461.1	MBL fold metallo-hydrolase CDS	ATGAAATTAACAACGTTAGGTTGTTGGGGTGGTTATCCTTATAAAGATGGAGGAACCACAAGTTTTCTATTAACTGGAGAAAATAATTTTCACTTATTAATAGATGCGGGAAGTCGTTCAATCAATGAGTTAGAAAAAGAAATAAGCCCGTTGGATTTGGATGCAGTTATCATCAGTCATTATCATCCAGATCATGTAGCAGATTTGGGTGTGTTGTATCATTATCGTTTGCTATACCCTAAAGATAAATGGGAACCCAAAGTATTGCCAGTTTATGGACATAATGAGGATGATTATGAGTTTTCTAAATTGACATTACCTAACGTTGCTCAAGGAATTGCTTATCATACCAATGGAGTTGAGCAAGTTGGTCCCTTCAATATTACGTTTATCAAAACA…	408911	409687	-37	TCCAGTTAATAGAAAACTTG	TRUE	TRUE	TRUE	TRUE	TRUE	670	AAGTTCTTCCAAATGATTTT	TRUE	TRUE	TRUE	TRUE	TRUE
QZN14_RS02280	tadA gene	WP_001169006.1	tadA CDS	ATGCAGAAATTTACCCAAGAAGAAAAAGAATGGTTTATGACAGAAGCTCTAAAGGAGGCAAAATCCTCCTTAGAGAAAGAAGAAATTCCTATAGGTTGTGTCATTGTAAAAGATGGTCATATTATTGGAAGAGGACATAATGCTCGTGAAGAGTTTAATAAAGCTATTTTACATGCTGAAATCATGGCTATTAACAATGCAAATGAGAAGGTAGGGAATTGGCGCTTATTAGATACTACTTTATTTGTTACTGTAGAACCTTGTGTAATGTGTAGTGGAGCTATTGGCTTAGCTAGAATTCCCCACGTTATATATGGCGCTAAGAATACGAAATTTGGAGCAGCGGGAAGTCTCTATGATATTTTAAGTGATAGCCGACTTAATCATAGAGTTGAAGTT…	409687	410193	55	TTAGCGCCATATATAACGTG	TRUE	TRUE	TRUE	TRUE	TRUE	403	GCATTGATCTTCTAAAATGC	TRUE	TRUE	TRUE	TRUE	TRUE
QZN14_RS02290	gene	WP_000148892.1	glucose-6-phosphate isomerase CDS	ATGACACATATTACATTTGACTATTCAAAAGTCTTGGGTCAATTTGTAGGCGAACACGAGTTAGACTACCTACAACCACAAGTAAGTGCAGCAGATGCTTTCCTTCGTCAAGGGACTGGTCCTGGATCAGATTTTCTCGGATGGATGGACCTCCCAGAAAACTATGACAAAGAAGAATTTTCTCGCATTCAAAAAGCCGCTGAAAAGATTAAATCAGATAGCGAAGTACTCGTGGTTATTGGTATTGGTGGTTCGTACCTTGGTGCAAAAGCAGCAATTGACTTTTTGAATAATCATTTTGCTAATTTGCAAACCGCAGAAGAACGTAAAGCGCCTCAGATTCTTTATGCTGGAAATTCTATTTCATCTACTTACCTTGCCGATTTAGTTGAATACGTC…	410465	411814	300	GCATCTGCTGCACTTACTTG	TRUE	TRUE	TRUE	TRUE	TRUE	453	AATACACGGAAAGCAATCGC	TRUE	TRUE	TRUE	TRUE	TRUE
QZN14_RS02295	gene	WP_000412418.1	5-formyltetrahydrofolate cyclo-ligase CDS	ATGGAAAAGAAATTATTAAGAAAAGAAGTTTTGATAACCTTAAAATCTCAACCTCAAGCTTACAAATCAGAAGTTGACTCTAAACTTTTAGAGGCTTTTATAAAAACTAAAGCTTATCAAAATAGTTGTGTAATTGCTACTTACCTATCTTTTGACTACGAATACAATACACAACTTCTTATTAAACAAGCTTTATGTGATGGCAAACGTGTCCTTGTTCCCAAAACTTATCCAAAAGGTAAAATGATTTTTGTGGACTATCAAAAAGATAACTTGAGGGCAACACCGTTTGGCTTATTAGAACCTGTTAATGATAGAGCTGTTGAAAAAGCTAGTATAGACTTAATTCATGTGCCCGGACTTATCTTTAACAATAAAGGTTTTCGTATAGGTTATGGT…	412136	412663	75	TTACCTTTTGGATAAGTTTT	TRUE	TRUE	TRUE	TRUE	TRUE	285	ACAGGTTCTAATAAGCCAAA	TRUE	TRUE	TRUE	TRUE	TRUE
QZN14_RS02300	gene	WP_000061937.1	rhomboid family intramembrane serine protease CDS	ATGTCTATGAAGAAGTTCGCTAAAGAGTATCCGACGACAGTACTCTTGGTCGGTCTGACAACCCTTGTTTTTTTATTGATGCAACTAACTTATGGAAGTCAAGCAGAGTCTAGCCAAGTTATTTTTCAATTTGGTGGAATACAAGGTGATTATCTAAAAGCATATCCAACAAATCTATGGAGACTAATAAGTCCTATCTTTGTTCATATTGGTTGGGAACATTTTTTATTAAATGGTTTAGCTCTGTATTTTGTGGGACAAATGGGGGAAAGTATTTGGGGAAGTTTGAGATTTCTAATTCTCTATATTTTATCTGGCTTAATGGGTAATATTTTTACGCTATTTTTTACTCCACACGTGGTGGCAGCAGGAGCCTCAACGTCTTTATTTGGTGTTTTT…	412654	413331	219	TTGCATCAATAAAAAAACAA	TRUE	TRUE	TRUE	TRUE	TRUE	527	CACCAACTAAACCACCAACA	FALSE	TRUE	TRUE	TRUE	TRUE
QZN14_RS02305	gene	WP_001080261.1	BMP family protein CDS	GTGAACAGAAAAATTATTGGCTTAACTCTACTATCTTTATCTGTACTAACATTAACAGCATGTGGTAATCGTTCAGATAAGTCTGCAAATAAATCAGATATCAAAGTTGCGATGGTAACTAATCAAGGTGGAGTAGACGATAAATCGTTTAATCAATCAGCTTGGGAAGGGCTACAAAAGTGGGGAAAAAAGAAGGGGTTAACAAAAGGTAATGGCTTTGATTATTTCCAGTCATCTAATGAATCAGATCATGCTAATAACCTTGATACGGCAGCCTCTAGTGGCTATAATTTAATTTTTGGTATTGGATTTGGTATTCATGATACTATTGAAAAAGTATCAGAAAATAATAAAGATGTTAAATACGTTATTGTAGATGATATCATTAAAGGTAAAGAA…	413463	414407	61	GATCTGATTCATTAGATGAC	TRUE	TRUE	TRUE	TRUE	TRUE	535	AACACCTGTTGCATACTGTG	TRUE	TRUE	TRUE	TRUE	TRUE
QZN14_RS02310	galU gene	WP_000868271.1	galU CDS	ATGAAAGTCAGAAAAGCAGTTATCCCTGCCGCTGGTTTAGGAACACGTTTTTTACCTGCTACTAAAGCTTTAGCTAAAGAAATGCTTCCAATCGTTGATAAACCAACTATTCAATTTATTGTTGAAGAAGCACTAAAATCTGGAATTGAAGATATTTTAGTTGTAACTGGTAAATCAAAACGTTCTATAGAAGACCACTTTGATTCAAATTTTGAATTAGAATATAACCTAAAAGAGAAAGGGAAAAACGAACTTCTCAAACTTGTTGATGAAACAACTGGCATTCGACTCCATTTTATTCGACAAAGTCATCCTCGTGGGCTTGGAGATGCTGTGCTACAAGCAAAAGCCTTCGTTGGTAATGAACCTTTTGTTGTTATGCTAGGTGATGATCTAATG…	414498	415397	227	AATTTCGTTCAGAGAATGAA	TRUE	TRUE	TRUE	TRUE	TRUE	112	TATGACGTTGGTGACAAGTT	TRUE	TRUE	TRUE	TRUE	TRUE
QZN14_RS02315	gene	WP_000166107.1	NAD(P)H-dependent glycerol-3-phosphate dehydrogenase CDS	ATGACAAAACAAAAAATTGCCGTTCTTGGACCTGGTTCATGGGGGACTGCTCTTGCACAAGTATTAAATGACAATGGACATGAGGTACGCTTATGGGGAAACGTGGTTGAACAAATAGAAGAGATTAATACTAACCATACTAATCAACGTTACTTCAAAGATATTACCTTAGATTCCAAAATAAAAGCCTACACTAATCTTGAGGAAGCGATTAATAATGTTGACAGCATTCTATTCGTCGTCCCAACTAAAGTTACAAGACTTGTTGCTAAACAAGTGGCTAGTCTTTTAAAGCATAAAGTTGTAATTATGCATGCTTCTAAGGGGCTAGAACCTGGCACTCATGAACGACTTTCTACAATTTTAGAAGAAGAAATCTCTGAACAATATCGTAGTGAT…	415434	416450	942	AGTGCTCCATTTATCTAAAT	TRUE	TRUE	TRUE	TRUE	TRUE	805	GCGGGAGATGCTTTAGGACG	TRUE	TRUE	TRUE	TRUE	TRUE
QZN14_RS02320	rnpA gene	WP_000754613.1	rnpA CDS	TTGAAAAAAACCTATCGGGTAAAAAGTGATAAGGATTTTCAAATGATTTTCAGCAGAGGTAAAAATGTTGCTAATCGAAAATTTGTTATCTACTATTTAGAAAAAGAACAAAAACACTTTCGTGTGGGAATCTCTGTTAGTAAGAAATTAGGAAATGCTGTTGTTCGTAACGCTGTTAAAAGAAAAATTAGGCATGTTTTACTCTCTCAGAAAACAGCGCTGCAAGATTATGATTTTGTCGTGATTGCGCGTAAAGGTGTAGAGGAATTAGACTATCAAGCATTAGAAAAAAATCTTATACACGTTTTAAAAATAGCAGGACTCATCTAG	416620	416949	-144	CTTATCACTTTTTACCCGAT	TRUE	TRUE	TRUE	TRUE	TRUE			FALSE	FALSE	FALSE	FALSE	FALSE	Only one viable target, Spacer 1 AGG
QZN14_RS02325	gene	WP_000727922.1	membrane protein insertase YidC CDS	TTGAAGAAAAAACTTAAAACATTTAGCTTAATATTGCTGACAGGTTCTTTATTGGTTGCTTGCGGACGAGGAGAAGTATCTAGTCATTCAGCTACATTATGGGAGCAAATAGTTTATGCATTTGCTAAATCAATACAATGGCTCTCCTTTAACCATTCAATTGGTTTGGGAATAATCTTATTCACTCTAATAATCAGAGCGATTATGATGCCGCTTTATAATATGCAAATGAAATCCAGCCAAAAGATGCAGGAAATTCAGCCAAGGCTCAAGGAATTACAAAAAAAATATCCAGGGAAAGATCCTGATAGCCGTTTAAAGCTAAATGATGAAATGCAATCTATGTATAAAGCTGAGGGAGTTAACCCATATGCAAGTGTATTACCTCTTCTAATTCAG…	416962	417777	10	TTATTCCCAAACCAATTGAA	TRUE	TRUE	TRUE	TRUE	TRUE	710	GAACCTTTATAATCTTGTAT	TRUE	TRUE	TRUE	TRUE	TRUE
QZN14_RS02330	jag gene	WP_000242576.1	jag CDS	ATGGTATTATTTACAGGAGCGACTGTAGAAGAAGCTATTGAAAAAGGACTACAAGAGTTAAACATTTCACGATTGAGGGCACATATAAAAGTTGTATCACGTGAGAAAAAAGGTTTTTTGGGCTTTGGTAAAAAGCCAGCAAAAGTTGAAATAGAAGGTATCACCGACGAAGTAACTGATATTAATGAATCGGTAGCGTTAAAAAATATTAAGAATGTACCGTCTAGCGTAGATGTGGTGGAAGAATATATAGAGGAGGTTGATGAAACGCTTGAAAAAGAAGACGTATCACAACCAGAACTTCCAAAAATTGATGATAAAAACGTTGTAACTACAAGTGAAGCTATTGAAAAAATTGACCTACTTCCTAATATTGAAGTAGCAGCTGCTCAGGTGACT…	417785	418606	152	ATTAATATCAGTTACTTCGT	TRUE	TRUE	TRUE	TRUE	TRUE	695	TGTTACTCATAGGATCCATA	TRUE	TRUE	TRUE	TRUE	TRUE
QZN14_RS02390	gene	WP_001239184.1	DUF402 domain-containing protein CDS	ATGAGATTACCTAAAGAAGGCGACTTTATTACAATTCAAAGTTACAAACATGATGGTAGTTTACACCGAACTTGGCGTGACACCATGGTATTAAAAACAACCGAAAATGCCCTCATTGGTGTTAATGATCATACTTTAGTAACAGAAAATGATGGTCGACGCTGGGTGACACGAGAGCCTGCAATAGTATACTTTCATAAAAAATATTGGTTTAACATTATCGCTATGATACGTGAAACTGGTGTCTCCTACTATTGTAATCTAGCAAGTCCGTATATCTTGGATCCTGAAGCACTCAAGTACATCGACTACGACCTTGATGTCAAAGTATTTGCAGATGGTGAAAAAAGACTACTGGATGTGGACGAATATGAACAGCATAAAGCTCAGATGAACTAT…	424566	425099	163	ACGTATAAATTGTAGAAAGT	TRUE	TRUE	TRUE	TRUE	TRUE	500	CATCATCATATATCAATATC	TRUE	TRUE	TRUE	TRUE	TRUE
QZN14_RS02395	recX gene	WP_000704971.1	recX CDS	ATGAAAATAACCAAAATCGAAAAGAAAAAAAGACTTTACACTCTAGAGCTAGACAATACCGAAAATTTATATATAACAGAAGATACTATCGTTCATTTTATGTTAAGTAAAGGGATGATAATTAATGCCGAGAAACTTGAAAATATTAAAAAATTTGCCCAACTATCATACGGTAAAAATCTAGGTCTTTATTATATTTCTTTCAAGCAGAGAACCGAGAAAGAAGTTATTAAATATCTTCAAGAACATGATATTGATTCTAAAATTATTCCACAAATTATTGATAATCTAAAAAGTGAGAATTGGATAAACGATAAAAACTACGTGCAATCTTTCATACAGCAAAATCTAAATAATGGCGATAAGGGGCCATACGTGATAAAACAAAAATTATTGCAA…	425183	425959	-7	ATAATCTAAAAAGTGAGAAT	TRUE	TRUE	TRUE	TRUE	TRUE	575	AAGGATTTGATTATCAGATA	TRUE	TRUE	TRUE	TRUE	TRUE
QZN14_RS02400	rlmD gene	WP_001103613.1	rlmD CDS	ATGAATGTGGTTTTAAAACAGCGAATTCCTTTAAAAATTAAACGAATGGGAATTAATGGTGAAGGAATAGGTTTTTATAAAAAAACACTAATCTTTGTTCCAGGGGCTCTCAAGGGAGAAGAGGTGTTTTGTCAGATTTCTTCTGTTAGACGTAATTTTGCAGAAGCTAAACTGTTAAAGATAAATAAAAAGTCTAAAAATAGGGTAGATCCCGCTTGTTCTATTTATAAAGAATGTGGGGGATGCCAAATAATGCACCTTCAATATGATAAGCAGCTAGAGTTTAAAACGGATATTATTCGACAGGCTCTAATGAAATTTAAACCAGAGGGATATGAGAATTATGAAATCCGTAAAACGATAGGTATGTCGGAACCTGAACACTATCGTGCTAAATTA…	426058	427413	305	TCTTTATAAATAGAACAAGC	TRUE	TRUE	TRUE	TRUE	TRUE	790	ATCTAATACTTCTTCATTGA	TRUE	TRUE	TRUE	TRUE	TRUE
QZN14_RS02405	gene		hypothetical protein CDS	ATGATAATAAATTCATTCGATAATAGTAGAAAAGCGACTATTAATCCTGAAGATATTAATTCACCAATAAAAGGTTTTCCAAAGACTGTTATTACCTGTTTTGCGCGGGAGACTTTCAATCGCATTTTAGAAGAATTGCCTCATCGTGAAATTGCTAGAACTAGTGTAGCAAACTTAGAAATTCCCATTTATGAATTAGAATTTAAAGGACAAAAGATT...	427681	427899	210	ATTGGTGAATTAATATCTTC	TRUE	TRUE	TRUE	TRUE	TRUE	139	GTTCTAGCAATTTCACGATG	TRUE	TRUE	TRUE	TRUE	TRUE	Both sgRNAs are AGG and have MM0 values of 1
QZN14_RS02410	gene	WP_001879018.1	GNAT family N-acetyltransferase CDS	TTGATTTGTTTGCATGGGATGAATTGGGTAGATGGTCAATTGGCAGCTTATTATAGATTGATACCAGAAGATGATAAGGTGCATTTGGGACGTGTGATTGTTAATCCAGACTTTAGAAAAAAGGGATTAGGAAATCAATTAGTGGAATATGAGATTAAATTTAGCGAGGCAAATTACCCTAATAAACCTATTTATGCTCAGACCCAAGCTTATTTACAAGATTTTTATCAATCTTTCGGATTTCAACCTATCTCAGATATCTATCTAGAAGATAATATTCCTCATCTTGATATGGTTTTATCATAA	427929	428234	46	GTCTTTGGAAAACCTTTTAT	TRUE	TRUE	TRUE	TRUE	TRUE	202	AAAATCTTGTAAATAAGCTT	TRUE	TRUE	TRUE	TRUE	TRUE
QZN14_RS02415	gene		S8 family serine peptidase CDS	GTGGATAAACATCACTCAAAAAAGGCTATTTTAAAGTTAACACTTATAACAACTAGTATTTTATTAATGCATAGCAATCAAGTGAATGCAGAGGAGCAAGAATTAAAAAACCAAGAGCAATCACCTGTAATTGCTAATGTTGCTCAACAGCCATCGCCATCGGTAACTACTAATATTGTTGAAAAAACATCTGTAACAGCTGCTTCTGCTAGTAATACAGTGAAAGAAATGGGTGATACATCTGTAAAAAATGACAAAACAGAAGATGAATTATTAGAAGAGTTATCTAAAAACCTTGATACGTCTAATTTGGGGGCTGATCTTGAAGAAGAATATCCCTCTAAACCAGAGACAACCAACAATAAAGAAAGCAATGTAGTAACAAATGCTTCAACTGCA…	428423	432123	-185	ACAATATTAGTAGTTACCGA	TRUE	TRUE	TRUE	TRUE	TRUE	3149	CTTTACCTTCTTGATCTATA	TRUE	TRUE	TRUE	TRUE	TRUE	All sgRNAs had MM0 value of 1
QZN14_RS02420	gene	WP_000848920.1	glycosyltransferase family 2 protein CDS	ATGAAAACGATAAAAGATTGGCAAATAAATATTTGCTTAGCGACCTATAATGGTCAAAAATACCTTCGCCAGCAATTAGATAGCATAATACAACAAGGTTATACTGACTGGATTTGTTTAATAAGGGACGATGGATCTACTGATGATACAGTAGCTATTATTAAAGAATATGTTAATAGAGATTCACGTTTTATATTTATTAATTCTAACGATGATAGAAAGTTAGGAAGTCACCGCAGTTTTTACGAGTTGGTTAACTATAAAAAAGCAGATTTTTATGTTTTCTCAGACCAGGATGATGTTTGGAAAGAAAATCGTTTAGAACGTTACCTTGAAGAAGCAGAGAAATTTAACCAAGAATTACCATTGCTTGTTTATTCGAACTGGACTTCTGTAGAT…	432333	433241	157	TAACCAACTCGTAAAAACTG	TRUE	TRUE	TRUE	TRUE	TRUE	742	AAAGAAGAGTTTACGCTCCA	TRUE	TRUE	TRUE	TRUE	TRUE
QZN14_RS02425	nrdF gene	WP_001192437.1	nrdF CDS	ATGCAATCATACTATGATCGTTCTCAATCACCACTTGACTATGCCTTGTCAGAAAAAGCTTTTCCTATGCGTTCTGTTAATTGGAATAAGCTAAACGATGACAAAGACTTAGAGGTATGGAACAGAGTAACTCAAAATTTCTGGTTACCTGAAAAGATCCCAGTTTCTAATGACCTTAATTCTTGGAGAACATTGGATGCTGATTGGCAGCAATTAATTACTCGGACTTTTACTGGTCTAACCTTATTAGATTCTGTGCAGGCTACTGTTGGTGATATTGCTCAGATTAAGCATTCTCAGACAGATCATGAACAAGTTATTTATGCTAACTTTGCCTTTATGGTAGCTATTCATGCGCGATCTTATGGAACGATTTTTTCAACCTTATGCACTAGCCAA…	433795	434805	233	AATTAAGGTCATTAGAAACT	TRUE	TRUE	TRUE	TRUE	TRUE	514	TAACAAAAATCCTGGCATCA	TRUE	TRUE	TRUE	TRUE	TRUE
QZN14_RS02430	nrdI gene	WP_000378631.1	nrdI CDS	ATGGATAGTACAGTGAAGGTGGTCTATTTTTCATCGAAATCTAACAATACCCATCGTTTTGTTCAAAAGTTGGCTTGTTCTAACCAGCGTATTCCATCAGATGGTAGTAGTATATTGGTTACTGAGGATTATATTTTGATTGTGCCTACTTACGCTGGAGGAGGAGATGATACCAAAGGCGCAGTTCCAAAACAAGTTGTACAGTTTTTAAATGTTCGACAAAATCGGGAACATTGCCAAGGGGTTATTTCTTCTGGAAATACCAATTTTGGTGACACTTATGCCATTGCTGGACCTATTATTGCTCGAAAATTAAATGTTCCTTTGCTTCATCAATTTGAATTACTGGGAACACAAGAAGATGTTACAAGGGTAAAGGAGTTACTTTGCCAATTCACT…	434806	435219	158	CAACTTTTGAACAAAACGAT	TRUE	TRUE	TRUE	TRUE	TRUE			FALSE	FALSE	FALSE	FALSE	FALSE	Only one viable target
QZN14_RS02435	nrdE gene	WP_000194382.1	nrdE CDS	ATGACACAATCAGATGCATATCTCTCGTTGAACGCGAAGACACGCTTTAGAGATCGCACAGGTAATTATCATTTTACTTCGGATAAAGAGGCTGTTGAACAATATATGATAGAACATGTTGAACCTAATACGATGGTGTTCACATCACTAATTGAAAAGCTAGATTATTTGGTTTCTAATAACTACTATGAATCGGACCTTCTAAAACAATATAACCTTGAGTTTATTTGCCAAATTTTTGAGCATGCATACGCTAAGAAATTTGCTTTTCTAAATTTTATGGGGGCTTTAAAATTTTATAATGCTTATGCTCTTAAAACAGAAGACAATCGTTATTATTTGGAACACTATGAAGATCGTGTTGTAATGAATGCTCTGTTTTTAGCTGCTGGTGATGAA…	435221	437386	49	CGTATGCATGCTCAAAAATT	TRUE	TRUE	TRUE	TRUE	TRUE	758	AAAACGTTAATACTTCAGGA	TRUE	TRUE	TRUE	TRUE	TRUE
QZN14_RS02440	gene	WP_000162172.1	leucine-rich repeat domain-containing protein CDS	ATGACAAAAAAACATCTTAAAACGCTTGCCTTGGCACTTACTACAGTATCAGTAGTGACATACAGCCAGGAGGTATATGGATTAGAAAGAGAGGAATCGGTCAAACAAGAACAAACCCAGTCAGCTTCAGAAGATGATTGGTTCGAAGAAGATAATGAGAGGAAAACAAATGTTTCTAAAGAGAATTCTACTGTTGATGAAACAGTTAGTGATTTATTTTCTGATGGAAATAGTAATAACTCTAGTTCTAAAACCGAGTCAGTGGTAAGTGACCCTAAACAAGTCCCCAAAGCAAAACCAGAGGTTACACAAGAAGCAAGCAATTCTAGTAATGATGCTAGCAAAGTAGAAGTACCAAAACAGGATACAGCTTCAAAAAAGGAAACTCTAGAAACATCA…	437449	440616	230	TTTCTAATCCATATACCTCC	TRUE	TRUE	TRUE	TRUE	TRUE	612	TGATCAATATCTAAACGACT	TRUE	TRUE	TRUE	TRUE	TRUE
QZN14_RS02445	gene	WP_000632623.1	pyridoxamine 5'-phosphate oxidase family protein CDS	ATGATTACACAAGAAATGAAAGAGATTATTAATAGTCAGTTAGCAATGGTCGCGACGGTTGATGCTAAAGGTCAACCCAATATTGGCCCAAAACGTTCTATGCGTCTCTGGGATGATAAAACGTTTATTTATAATGAAAATACAGATGGTCAAACTCGTATTAACATTGAAGATAATGGGAAAATTGAAATTGCCTTTGTTGATCGTGAACGTCTTTTAGGTTACAGGTTTGTGGGAACTGCTGAAATTCAAACAGAAGGTACTTATTACGAAGCAGCGAAAAAATGGGCAGAAGGACGCATGGGGGTTCCGAAAGCAGTTGGTATTATTCATGTCGAGCGTATTTTTAATTTACAATCTGGTGCTAATGCAGGTAAAGAAATCACTTAA	440629	441018	65	ATGGGCAGAAGGACGCATGG	TRUE	TRUE	TRUE	TRUE	TRUE	309	TGAATAATACCAACTGCTTT	TRUE	TRUE	TRUE	TRUE	TRUE
QZN14_RS02450	gene	WP_088186184.1	IS3-like element IS861 family transposase CDS	ATGAAATTAAGTTATGAAGATAAACTAGAAATATACGAGTTAAGAAAGATCGGGATGTCCTGGTCTCAGATTAGTCAACGATATGATGTTCGTATCTCGAATCTTAAATACATGATAAAACTCATGGATCGGTATGGTGTAGAAATCGTCGAAAAAGGTAGAAATGAGTATTATCCACCTGAATTAAAGCAGGAAATGATAGATAAAGTCTTGATTCATGGTTGTTCTCAACTCTCTGTTTCTCTTGATTATGCTCTCTCTAATTGTTCTATACTCACAAATTGGCTTTCCCAATTTAAGAAAAATGGTTATACTATTGTTGAGAAAACAAGAGGGAGACCGAGTAAAATGGGACGTAAGCGTAAGAAAACTTGGGAAGAAATGACAGAGCTCGAGCGA…	441069	442414	-164	GATTTTTTGTCTAACTTTTG	TRUE	FALSE	TRUE	FALSE	FALSE	436	ATCCCTCAACTTTTTTAGAA	TRUE	FALSE	TRUE	FALSE	FALSE	Spacer 2 AGG, MM0 of 8 for both spacers (9 copies of gene in genome)
QZN14_RS02455	gene	WP_000948273.1	GyrI-like domain-containing protein CDS	ATGCTATCATTTCAAATTGTTGAAAAGCCAGCAATGATACTTGCTGGAGTAACTTTAGAAAATGTAAAGTCAAATCAAGAATGTCCTAAACTTTGGGAAAAATTACATAAACAATATAATCCATCAAAACTAAAAGAAAAAGGTATCCAGCAAGCCATTGGCATTTGTAAAACACAACCTGATTTTCGTTTCGATTACAGTGCCACTTATCAAGTAGAGACAAGTGTCCAAGCCCCAAAAGGGTTAGAAATTATTAGGATCCCAAGCGCTACCTATGCAGTCATTTCTGTTAAAGGTCCAATGCCATCGAGTCTTCAAGAAACATGGCGAAAAATAATACAAGGATTTTTTCAAGAGAATAATCTAAAACCAGCTAACTCGCCAAACTTAGAAATTTAT…	442497	442988	-45	AAAGGTATCCAGCAAGCCAT	TRUE	TRUE	TRUE	TRUE	TRUE	435	ACAAGATACTGATTATCAAA	TRUE	TRUE	TRUE	TRUE	TRUE
QZN14_RS02460	gene	WP_000955820.1	DUF2316 family protein CDS	ATGCTTACTATTCAAGAAATGAAAGATACAACCTTTGAATTACAAGAAAATTTTAGAAGGTTAAATTATCCTATTAAACAAGTTGCTAAAGACTTGCAACTTAATATCAGTGAAGTTGAATCTCTTTTAAGTCTTGATGTTACTTATCCTGGAGATGTTTGTATGCTGAGAGATTATCTAGAAGATATGTTGAAAAAAGAGGGTAAAGAAGTTTATCCATTTTCTAGATTAGCATCTCATTCAGCAAATCGTTGGTACCCTTATGAGACACCATGGCGTTATTAA	443227	443511	160	TAAAATAACAGACATAGCAA	TRUE	TRUE	TRUE	TRUE	TRUE	275	GGTACCCTTATGAGACACCA	TRUE	TRUE	TRUE	TRUE	TRUE
QZN14_RS02465	gene		carboxymuconolactone decarboxylase family protein CDS	ATGAAAGAAAAACAAACAGCCGGACGTCGTCAATTAGAAGAATTTGCACCTGAATTTGCCAGATATAATGATGATATTTTATTTGGTGAGGTTTGGGCAAAAGAGGATCATTTAACAGATAAAACACGTTCTATTATTACTATATCTGCCTTAATTAGCTGAGGAAATCTTGAACAGTTAGAGCATCATCTTCAATTTGCCAAACAAAACGGAGTTACTAAAGAAGAAATTGCTGACATTATCACTCACCTCGCTTTTTATGTTGGATGGCCAAAAGCTTGGTCAGCCTTTAATAAAGCTAAGGAAATTTGGATATAA	443598	443915	-67		FALSE	FALSE	FALSE	FALSE	FALSE	271	TTAAAGGCTGACCAAGCTTT	TRUE	TRUE	TRUE	TRUE	TRUE	Only one viable target
QZN14_RS02470	gene	WP_001158473.1	cupin domain-containing protein CDS	ATGCAAGAAACAACTAAGTCTATCTTTCCTAAGGGTGAAAAAAATCCATATGGTGAATTCTTTATTAGGCAATCCTATCTCGCAGCATTAGCAAAATCTCCAGATGGGAATGTTTCAGTTGGAAATGTAACCTTTGAAGCTGGCTGTCGTAATAATTGGCATGTTCATTTGGACGGTTATCAAATCCTCCTCGTTACAGAAGGTTCAGGTTGGTACCAAGAAGAGAATAAAAAGGCAGTTTCATTAGAACCAGGTAACGTGATTGTAACTGATAAAGGCGTTAAACATTGGCATGGTGCTAAAAAAGATTCTGAATTTGCACATATTGCGATTACAGCTGGTAAGAGTGAGTTTTATGAAGCTGTTAGTCTTGAAGAATATTCAAGACTAGGTTAA	443943	444338		AAGGGTGAAAAAAATCCATA	TRUE	TRUE	TRUE	TRUE	TRUE	340	GCACATATTGCGATTACAGC	TRUE	TRUE	TRUE	TRUE	TRUE
QZN14_RS02475	nmlR gene	WP_001873959.1	nmlR CDS	ATGCATATCAAAGAAGTTAGTAAAAAGACTGGCATTACGTCAGATACCATTAGGTATTATGAGAGAATTAATCTTATTCCCCCTATTCATCGGAGTGAATCAGGAATTCGTGAGTTCACACAAAACGATATTGATATTTTAGAATTTGTCCGCTATTTTAGAGGCGCAGGTGTTTCCGTTGAAAGTCTCATTGATTATATTCATTTGGTTGAAAAAGGCGATTCCACAATCCCAGCTAGGCTAGAAATTTTAAAAGATAAACGCAACAACCTTGAAGATAGGCTTCAAGGCCTCCAAGAAGCACTTAATCGTCTAAATCACAAAATAGACAATTATCAAAAAGTTCTTGTTCCTAGAGAACAAGAACTTTTTGATCCAACAACGAAATGA	444348	444737	52	AAAGAAGTTAGTAAAAAGAC	TRUE	TRUE	TRUE	TRUE	TRUE			FALSE	FALSE	FALSE	FALSE	FALSE	Only one viable target
QZN14_RS02480	gene		zinc-dependent alcohol dehydrogenase family protein CDS	ATGAAAGTAGCTACATTTATTGAACCTGGCAAAATGGTTATAACTGATACACCAAAACCAGTCATTGAACAAGAGACAGATGCTGTTATCAAAATTGTTAGAGCCTGTGTTTGTGGTTCAGACTTGTGGTGGTATCGTGGTATTTCAAAACGTGAAAGTGGTTCTTTTGCAGGTCATGAGGCTATTGGTATCGTTGAGGAAGTTGGTACTAAAGTAACTGACGTGTCAAAAGGTGATTTTGTTATTGTTCCCTTTACACATGGCTGTGGCCAATGTCCGTCTTGTAAGGCTGGATTTGATGGAAATTGTACAAATCATCAAGCTGAAAAAAATGTAGATACCAAGGTCAATATCTACGTTATACTAATGCAAACTGGGCATTGGTTAAAATTCCTGGTC…	444753	445780	31	TCTGTCTCTTGTTCAATGAC	TRUE	TRUE	TRUE	TRUE	TRUE	795	GTATTCATGTCTGGATTTTG	TRUE	TRUE	TRUE	TRUE	TRUE	Both sgRNAs have MM0 value of 1
QZN14_RS02485	gene	WP_000132682.1	aldo/keto reductase CDS	ATGACAGATACAATGATATTAAATGACAATCATAAAATACCAACTTTAGGTTTAGGTACGTGGATGATAGATAATGATAGGGTAGCTCAAGTTGTTAAAGATGCTATCGAATTAGGCTACCGCCATATTGATACTGCACAAGCATACAACAATGAAAAAGGGGTCGGTGTAGGGATTAAAGAATCTGGTATTACACGTGAATCTTTATTTGTTACGACTAAAATTGCCGCTGAACATAAAGATTATGAAAGTGCTACAAAATCAATTGATCGATCACTAGAAGCTTTAGGGCTTGATTATATTGATTTAATGATTATTCATAGTCCACAGCCTTGGAAGGAATGGCGTGAAATAGATAAACATTTTGACCAAGGAAATTTAGAAGCTTGGAGAGCTTTA…	445890	446744	58	CAACTTTAGGTTTAGGTACG	TRUE	TRUE	TRUE	TRUE	TRUE	389	ACCAAGGAAATTTAGAAGCT	TRUE	TRUE	TRUE	TRUE	TRUE
QZN14_RS02490	gene	WP_000203282.1	cation diffusion facilitator family transporter CDS	ATGACATCAAACAAAAAAGTGGCTATCGCTTTTATATTAAATATCAGCTTTTCCGTCCTTGAATTCATCTTTGGAAGTCTATTCTTCTCAGGAGCTATCTTAGCCGATGCTGTTCATGATTTTGGTGATGCAATAGCTATTGGCATCTCAGCTACTTTAGAAAAAAAATCTAAGAAAGATGAAGATACGATATTTTCATTAGGTTATAAACGTTTTAGCCTTTTAGGAGCTCTTATCACAAGTCTAATTCTTATAAGTGGATCTATCTTAGTCATGATAGAAAATATTCCAAAATTGTGGCATCCTACTCCTGTTAATTATCACGGCATGTTTATTCTAGCTGTCATCGCTATTATCATTAATGGTCTAGCTAGTTTTATTCTCCATTCTGGTCAAAGT…	446829	447692	62	TATGACATCAAACAAAAAAG	TRUE	TRUE	TRUE	TRUE	TRUE	691	CTCAATATCTGGTCAATGGA	TRUE	TRUE	TRUE	TRUE	TRUE
QZN14_RS02495	gene	WP_000237802.1	TetR/AcrR family transcriptional regulator CDS	ATGGTAAAAGATAGACAAATTCAGAAAACAAAAGTAGCGATTTATAATGCTTTTATAAGCTTGCTACAGGAAAATGATTATTCTAAAATAACGGTTCAAGATGTAATCGGACTTGCAAATGTAGGAAGATCAACTTTTTACTCTCACTATGAAAGCAAAGAAGTGTTACTCAAGGAGCTCTGTGAAGACCTTTTTCACCACTTATTTAAGCAGGGTAGAGATGTTACGTTTGAAGAGTATTTAGTTCATATCTTAAAACATTTTGAACAAAATCAAGATAGTATCGCTACGTTATTATTATCTGACGATCCCTATTTTTTATTACGCTTTAGAAGTGAATTAGAACACGATGTTTACCCTAGATTGCGTGAGGAGTATATTACAAAGGTGGACATTCCT…	447824	448348	21	CTCTACCCTGCTTAAATAAG	TRUE	TRUE	TRUE	TRUE	TRUE	427	CTTTAAGGTCTCGATAAAAC	TRUE	TRUE	TRUE	TRUE	TRUE
QZN14_RS02500	gene	WP_000564876.1	YSIRK-targeted surface antigen transcriptional regulator CDS	ATGATTGATTTTCTACTGTTGAAATCATTACACAGTCTTCTAGGTCTAACTATTACTGTTTGTGATCAAAATTTTTCTGTTATCAGAGAGTATAAATCCGAGAAAACTATTTCACTTTTTTACAATCATTACCTTATTTTAAGTAACTTTAGTAAAACTCAACATGATTTTTTATTTCATTATGGCTCTTTAGGAGAACTTTTTCTTGTCCACCATATTCAACAATATTATATTATCATCGGTCCCTGGCGTAGCAATGTTATTGACCCTTTACTTCTTAAGAAAAAGCTGACTGAAACACAAATCAATGCTAGTGAACAAGACTACTTTATTGATAGACTATCCCAATTACCTTTCTTCTCACTTAGTCAAATCCGAGAATTACTAATAGTAACCAAT…	448543	449736	197	ATAACATATTAAATCAAAGG	TRUE	FALSE	TRUE	TRUE	TRUE	640	TCTATCGTACCTATAATCAG	TRUE	FALSE	TRUE	TRUE	TRUE
QZN14_RS02510	gene		LPXTG cell wall anchor domain-containing protein CDS	...AAAGGAAATAAACTACCAGCAACAGGTGAGAATGCAACTCCATTCTTTAATGTTGTAGCTTTGACAATTATGTCATCAGTTGGTTTATTATCTGTTTCTAAGAAAAAAGAGGATTAA	<452140	452256	-9	AAAGCTACAACATTAAAGAA	TRUE	TRUE	TRUE	TRUE	TRUE			FALSE	FALSE	FALSE	FALSE	FALSE	Only one viable target + MM0 of 1
QZN14_RS02515	gene		IS256 family transposase CDS	...CAAACAAAAAAGGAAATCGTCTTTCCCAATGAAGAGGCTCTAGAATACTATCTAGTCACACTATTTAATGATTACAACTTCAAGCAAGAACAACGAATCCACAAAGGTTTTGGCCAATGTACAGACACACTTGAAAGCCTATTTGATTAA	452762	452911	40		FALSE	FALSE	FALSE	FALSE	FALSE	114	TTTCAAGTGTGTCTGTACAT	TRUE	TRUE	TRUE	TRUE	TRUE	Only one viable target + MM0 of 1
QZN14_RS02520	gene	WP_000108709.1	type II toxin-antitoxin system RelB/DinJ family antitoxin CDS	ATGTCAACAGTAGCAGTAAGAGTTGATGATCAATTAAAAGATGATGCTACAGAACTTTTTCAATCCTTAGGGTTGGATATGAGCACAGCAGTAAAAATGTTTTTGATTCAATCTGTTAAAACTCAAAGTATTCCTTTTGAAATAAAAAATAAATCATCTGTTTCTGATGAAGAATTTCAAAATTTGGTAGAAACAAAATTAAAGGGAATACGAGTTAAGGCTAGTGATCCAGAAAGTGTAAATGCGTTTTTTGGAGATGAAGATTTTTCAGAATATGAGGAATATTTTAAATGA	452968	453261		TGTGCTCATATCCAACCCTA	FALSE	FALSE	TRUE	FALSE	FALSE			FALSE	FALSE	FALSE	FALSE	FALSE	Only one viable target, AGG
QZN14_RS02535	gene	WP_000280199.1	hypothetical protein CDS	ATGTATAAATACTATTTCTTTCAAAATCAATATCATCCCAAGTTACTCTATAAAATTGTTTACGAAAATAAACTATTCAAAGAAATAACCATTGATTTAGAAATTTCAAAGGAATGTTTAGAAATACGACTTTTCCATCTACTTAAAGATTATTCCAATTTGAACAATAAAGAAATAAGTACGATCGTTAGTAACTTTCAAAGAAATAAAAATCAAACCATGAATTTAGCTCTTTATGATATCATAACATAA	454275	454526	64	CATTGATTTAGAAATTTCAA	FALSE	FALSE	TRUE	FALSE	TRUE			FALSE	FALSE	FALSE	FALSE	FALSE	One viable target, AGG, MM3 1
QZN14_RS02550	gene	WP_239657929.1	methyltransferase CDS	ATTAAAATCATCAGCCGGGGACTGAAAAATGAACGATGCCCTCATCCAAAATTAATAAATGTTTTGGAAAGAAAACTTGAAATTATCCTTGGTGATCAGAAACATATCCTTGAAAAAGATAGCCTTATTAGCCTCTCTCCACAAGAAACACACCATTTAAGAGCTATTGAAAATAGTAAATTTCTCCAAATAGAATTAGACTAA	455198	455401	111	ACCATTAAAATCATCAGCCG	TRUE	TRUE	TRUE	TRUE	TRUE			FALSE	FALSE	FALSE	FALSE	FALSE	Only one viable target
QZN14_RS02555	gene		class I SAM-dependent methyltransferase CDS	TTGCCACATAAAGAAATTGGACATCAATTCTTAGCACGACTAGGAAAAAACGCTTAAGACCAGGAGGTGTCCAAGCAACGAATTGGCTTATCAAAAAAGGACACTTTAGTGCTGACAGTCGTGTTCTAGAAGTAGCTTGTAATCAATGTACCAGTTCCATCGATATCGCTAAAGCATTTTCCTGTCACATTACAGCGCTTGATCTAGATAGTAAAGTAATAGAAAAGGCCAAAGAAAATGTCAAAAAGGCCCAATTAGAAGAATTTATTGAAGTTATTCAGGGAAATGCACTCAGACTGCCCTTTCCTGATAATAGTTTATCGTTATCAACGAAGCAATGTTAACGATGCTTAACAATTCAGCTAAGGAGAAAGCCATAAAAGAGTACTTACGTGTCCT…	<455375	456032	19	TGATGTCCAATTTCTTTATG	TRUE	TRUE	TRUE	TRUE	TRUE	593	TCATCTTTAATCATTCCTAA	TRUE	TRUE	TRUE	TRUE	TRUE	Both sgRNAs have MM0 of 1
QZN14_RS02560	gene	WP_000119699.1	DUF1912 family protein CDS	ATGTCATACGAACAAGAATTTTTAAAAGACTTTGAAGAGTGGTTACAATCGCAAATAAGTATCAACCAAATGGCAATGGACAGTGCAAAGAAAGTTTTAGAGGAAGATAAGGATGAGCGAGCAGCAGATGCGTATATTCGTTATGAGAGTAAGTTAGACGCTTATCGCTTTTTGCAAGGGAAATTTAATAACTATCATAACCAAAAATCTTTCCATGATTTGCCTGATGGTCTTTTTGGACAACGTCATTATTAA	456343	456597	4	TCTCTATGCCATTCTAGTTT	TRUE	TRUE	TRUE	TRUE	TRUE	200	GCAAATCATGGAAAGATTTT	TRUE	TRUE	TRUE	TRUE	TRUE	Spacer 1 self-comp of 1
QZN14_RS02565	gene	WP_001119099.1	hypothetical protein CDS	ATGGCAAAGCGTATTAAACCGAATAAAAAAAGAGAGCTTTTGAAAGCTAAAGGGATCAATTGGAAGGATGTTCGACTATCTCAAACTTTACAAGAAGTCGCATCACCGAAAAAAAAGGCTCCTGAAGCGCCAAAGGCAGTCGATCTTTTAGAAGGTTTAACTGCTAATAAACAAGATGTTTTAAAAGAAGCTGGCCTTGTCAGCCTTGAAGCGTTTGCGAAAGTAAGTGAAGCAGATGTTTTAGCACTAAAAGGTATTGGTCCAGCAGCTATTAAACAGTTAGTTGATAATGGTGCTGTTTTTGCAAAATGA	456706	457017	-167	AAAAGCTCTCTTTTTTTATT	TRUE	TRUE	TRUE	TRUE	TRUE	261	ACTAACTGTTTAATAGCTGC	TRUE	TRUE	TRUE	TRUE	TRUE
QZN14_RS02570	gene	WP_001166201.1	GNAT family N-acetyltransferase CDS	ATGCAGATTCTAGAAGATTTCGATGGCAAAGCATTACCAAAACTAGAAACGGATCGACTTATCTTGCGTCAGCGAACGGTGGGGGATGTCCCAGCCATGTTTGATTACGTTTGCTTGGAAGAGGTTGCCTATCCAGCAGGGCTCAGTCCAATAGCTTCTTTAGAAGATGAGTATGATTATTTTGAAAATCGTTACTATCAAAATCTGGAAAAGGCAAAATTACCATCTGGTTATGGTATTACCGTTAAAGGAAGTGACCGGATTATCGGCTCTTGCGACTTTAACCACCGCCATGAAGACGATGTTTTCGAGATTGGCTACATGCTTCATCCTGACTATTGGGGTCATGGTTATATGACAGAAGCTGTCGCAGCCTTGATTGAAGTCGGTTTTACCCTC…	457285	457854	18	AACAAGCTTTGACATTTGTG	TRUE	TRUE	TRUE	TRUE	TRUE	394	GATTTTGTGGAGATTGAGGA	TRUE	TRUE	TRUE	TRUE	TRUE
QZN14_RS02575	gene	WP_000590595.1	GNAT family protein CDS	ATGATTAAGATACTTGGAGAAATCGTAGATAACCAGCTACCTGTTGTGGAAACGAATCGTCTGTTGTTGCGTCAACGCAAGTTAGAAGATGCTAAGGAGATATTTGAATTTGTCAAACTTGATGAGGTGACTTATCCAGCAGGTTTTCCGGCTGTTAAAAGCTTGGAAGAAGAGATAACCTATATTCAAGAGATTTATCCAACTAATCTTGAAAAAGAAAAGTTACCCTCTGGTTATGCTATTACTCTAAAAGGCGATGATAAGGTAATTGGTTCAGTAGATTTTAACCATCGCCACGAAGACGACATTTTTGAAATTGGCTACCTGCTCCACCCTGATTATTGGGGACAAGGCATTGTGCCAGAAGCAGCTTCAGTCCTTGTGGAGATAGGTTTCACA…	457952	458536	-166	CTAGTTTTTCTGCCACGCGC	TRUE	TRUE	TRUE	TRUE	TRUE	514	ATCGCCACAACGTTGCCCCT	FALSE	TRUE	TRUE	TRUE	TRUE
QZN14_RS02580	gene	WP_001021315.1	AAA family ATPase CDS	ATGAATATTATTATCATCGGAGCACAAGCTTCTGGGAAAATGACAATTGGTCAGGAAATCGCAAAACAGACAGGCATGACCTTATTCCTTAACCATGATTCTATAGATTTTGTTTTACGCTTCATGCCATGGTCTCCAGATAGTATTGCTCTAACGGAGTCTATTCGCTTTAAATTTTTTGAAACGTTTGCTAAGACTGGTCAAGAAATGATTTTTACTATTGTAATTGATTTCAATGATTCAAGAGATGTAGCATTTCTAGAAAAGATTCAAACAGTTTTTCAATCTCACAACCAAGAGGTATTATTTGTAGAATTGGAAACAGAGCTAAGTGAGCGTCTCAAACGAAATCGCACAGAAAATCACCTCAAGCATAAGCCTTCAAAACGTGATATCAAA…	458533	459099	-218	GCAATACTATCTGGAGACCA	FALSE	TRUE	TRUE	TRUE	TRUE	424	ATTAAAGATAGCGTAATCCA	FALSE	TRUE	TRUE	TRUE	TRUE
QZN14_RS02585	gene	WP_000032187.1	valine--tRNA ligase CDS	ATGTCAAAAGAACTATCACCAAAATACAATCCTGCCGAGGTTGAGGCAGGCCGTTATCAAACTTGGCTTGACCAAGATGTTTTCAAGCCATCAGGGGATGCTGAGGCTAAGCCTTATTCTATTGTGATTCCACCACCAAACGTTACGGGTAAATTGCACTTGGGTCACGCTTGGGATACAACTCTACAAGATATCATTATTCGTCAAAAGCGTATGCAGGGCTTTGATACACTCTGGCTTCCAGGTATGGACCACGCTGGTATAGCCACTCAAGCTAAAGTTGAGGAGCGCCTTCGTGAGCAAGGCATTTCACGTTATGATCTTGGTCGTGAAAAATTCCTAGATAAAGTTTGGGAATGGAAAGACGAGTATGCAGCAACTATTAAATCTCAGTGGGGG…	459099	461750	126	GGTCAAGCCAAGTTTGATAA	TRUE	TRUE	TRUE	TRUE	TRUE	553	AATAACTTCAATATCTGAAA	TRUE	TRUE	TRUE	TRUE	TRUE
QZN14_RS02590	gene	WP_000934864.1	hypothetical protein CDS	ATGCTAAATTCTGATTTTAGTATTAGTAAGTCACTTGCTAACTACATTCACCATCGTAGGTTAGAAGTTGGCGTGTCGTCAACTGATTTGGCAGAAATATCCAATATGTCTAAATCAGATTGGGAATCATTTGAAAAAAATGGTGGGGCAATTCCTTTGAAATCTAAGGATATCATACTTGACTTATTATTTTTGGAGAGATTCCCTAAAGAGAAAGAATGTGATTTTATAGATAAATTATTTGAGGAAGCAAAGGAAAATAAACTTTGGCCTGAAAAGATTTACCAGACTATGGGACTTACTCCTGCTCTTTCATTTATTGCTGGTTGTGAAATACTTTCTGATGATATTAATAATGATTTGGAGGAATTATCTAAACTACCTAAAGAAAGTCATCTG…	461968	462747	50	AATAGGAATCAAAAGGAGAA	TRUE	TRUE	TRUE	TRUE	TRUE	662	TATTAGATTATAACGATGAG	TRUE	TRUE	TRUE	TRUE	TRUE
QZN14_RS02600	gene	WP_000921948.1	Gfo/Idh/MocA family oxidoreductase CDS	ATGTTAAAGGTAAGATATGGTGTTGTGTCAACGGCAAAGGTGGCGCCTCGTTTTATTGAAGGAGTCCGCTTAGCAGGAAATGGTGAAGTTGTGGCTGTATCGAGTCGAACTCTTGAGTCTGCGCAAGCTTTTGCCAACAAATATCATCTCCCAAAGGCTTACGATAAGTTAGAGGATATGTTAGCAGATGAGTCGATTGATGTGATTTATGTGGCAACAATTAATCAAGACCATTATAAAGTTGCTAAAGCAGCTCTGTTAGCGGGAAAACATGTGTTGGTAGAAAAGCCTTTCACATTGACTTACGACCAAGCAAATGAATTATTCACTTTGGCAGAAAGTTGTAATCTGTTTTTGATGGAAGCACAAAAATCGGTATTTATTCCGATGACACAAGTG…	465457	466416	-2	CTTCACCATTTCCTGCTAAG	TRUE	TRUE	TRUE	TRUE	TRUE	744	TGAGTGGTTTTCCAAAAATG	TRUE	TRUE	TRUE	TRUE	TRUE
QZN14_RS02605	gene	WP_000492953.1	magnesium transporter CorA family protein CDS	ATGTTTTCGAGCGATTTTGGATTTGAGATAATTAATGTTGACGATCTATCCTTACAAGAGGAGAAATTTTTACCTTCAGAATTGCTGGCTTATGCACGTGATGAAAACGAGTCTTCTTTCGTACGTGATATTGAGGGGCATTTGACACTTGTTTACCAGCTTTTGGATACGCAAGGTCACGTTGATGATGTTCGTCATGTGCCGAGAGTGATACCAGTGACTCTATTTTTGAAAGAAGATGGCTTGTTTGTATTAGCTAATCATAAAAATATTATCCTTGTAAAAAAAGCACTTAATCGCGTTGAAAAGGTAGATTCGCCGAAACACCTCTTATTATCATTAGTGACTGCTTTCTCAAAGCAATATTTTGATGTTTTAGATACTATTTCTGAAGAAAGA…	466577	467479	65	AGAGTCACTGGTATCACTCT	TRUE	TRUE	TRUE	TRUE	TRUE	718	AGCAATAATGGAAATACCAA	TRUE	TRUE	TRUE	TRUE	TRUE
QZN14_RS02610	gene	WP_000021310.1	MmcQ/YjbR family DNA-binding protein CDS	ATGTCAATAGAATCAGATTTTTTCCGGAAAAAACGTTTTATTTTTTCATCGCTTGAGGAGTTTGGATTTATCAAATCTGACCAAGAGTATATCTATTGTCAAACATTTATGGATAATGACTTTAAAGCTATTATCACGATTTCATTGGATGGAAAGATAGCTGGTAAGGTTATTGATTCGGCACTTGAAGAAGAATATTTACCGCTTCGAGCAGCAAATTATAATGGTTCGTTTGTTGGCGAAGTACGATCGGCTTATATGGCTATATTAGGTGATATTTCAGATTCTTGTTGTAAGGATTTATTATTTACCAAAGATCAAAGTAATCGTTTAGCGGAGAAGATAGCTACAACTTTTGAAGATTCAGTTGATTATCCATTTGCGAAGCACCCACAATAT…	467639	468703	201	TTTGACAATAGATATACTCT	TRUE	TRUE	TRUE	TRUE	TRUE	696	GCAGGAATAATCCAAAACTC	TRUE	TRUE	TRUE	TRUE	TRUE
QZN14_RS02615	asnA gene	WP_000748010.1	asnA CDS	ATGAAGAAAAGCTTTATTCATCAGCAACAGGAGATTTCTTTTGTCAAAAATACTTTTACACAATATTTGATTGATAAGTTAGAAATCGTCGAAGTGCAAGGACCTATTCTTAGTCAGGTCGGGGATGGTATGCAAGATAATTTATCTGGTATTGAACATCCTGTATCGGTGAAAGTCCTTAATATACCTGAAGCTGAATTTGAAGTCGTTCACTCATTGGCTAAATGGAAACGTCATACTTTGGCAAGATTTGGGTTTAATGAGGGAGAAGGTCTTTTCGTTCATATGAAAGCTCTTCGTCCAGATGAAGATTCTCTTGATCCAACACACTCAGTTTACGTAGATCAGTGGGACTGGGAGAAGGTCATTCCTGATGGTAGACGTAATTTGGACTACCTA…	468818	469810	80	CATGACTTGTCGCAATTCCT	TRUE	TRUE	TRUE	TRUE	TRUE	627	TCCGGTGCACGACCATCATG	TRUE	TRUE	TRUE	TRUE	TRUE
QZN14_RS02620	gene	WP_000592264.1	bacteriocin transport accessory protein CDS	ATGATTAAAAAATTATTATTAACTTTAATAGCCATATTATGCCTTACAACGCTAAAATCAAACTTAAGTAGCGCTGACACCATGACTATTTCTCAACAACAATACCAACACATGATAACAAATAGTGACTTAATCGCCATCACAGATAAGGCCTTAGTAAGCAAAAGTCAACAATCTGAAGCGACTATTTTTATAGGACGTCCAACTTGCCAATATTGTAGAGCTTTCTTACCAAAATTATTAAAATCTCAAGCCACACTTCATTCAAAAATTTACTACCTTGATAGTCAAAAATACAAAGGGAAACGATTGAAGAGTTTTTTCAAAAAGCATCATATTACCACTGTTCCAAATTTAGCACATTATCAACGAGGAAAAATGACTAAATATCTTGTTCAA…	469855	470304	-158	CCTTTAACCTTATCAGTTGT	TRUE	TRUE	TRUE	FALSE	FALSE	302	TTGATAGTCAAAAATACAAA	TRUE	TRUE	TRUE	TRUE	TRUE	Spacer 2 self-comp 1
QZN14_RS02625	rsmD gene	WP_000985866.1	rsmD CDS	ATGGCTATTAAAGTTAATAATAATTTTTTAATCATTATGGGAACCTCGTTTCTCTTACTGCTAGCTTATCATATCAAAAAAGAAGGAAAAGAGATACTATCTTCTCTGTTTGTTATAAGCAATTTTTTTGATAACTCTACCTTATTTTTTGTTATAATAGTGGTTATGAGAGTAGTAGCAGGAACATTTGGAGGGCGTCCTTTAAAAACGCTTGATGGAAAAACAACTCGTCCAACAACTGATAAGGTTAAAGGCGCTATTTTTAATATGATTGGTCCTTTTTTTGAAGGTGGTCGTGTTTTAGACCTTTTTTCTGGCAGTGGTAGCTTAGCTATTGAGGCGATCTCAAGGGGAATGGACCAAGCTGTCCTAGTTGAAAAAGATAGGCGTGCGCAGGTC…	470270	470974	-197	CCTTTAACCTTATCAGTTGT	TRUE	TRUE	TRUE	FALSE	FALSE	517	ATTTCTTCCTTAGCATATGG	TRUE	TRUE	TRUE	TRUE	TRUE	All Spacers MM0 1
QZN14_RS02630	gene	WP_000384889.1	hypothetical protein CDS	ATGGATTACAAGTTAGTGATGATTATTCTCATCTTAGTCATATTGATTTATTTGTTGTTGCGCCTTCACTATTTAGAAGAGTTGCTAAAACATTATCACTTCAAAAATGATGAAGGAGTTTGTTCATTATCAAGAACAAAAAATCCATTGTATCTATTAATGGCAATGATTACTTTTTTGCCAAATCTTATCAATTGGATAGCTAACGGTTTTGAGGCAATAGACATTGTTCGCCTGATTCCTGTGGTAGTCTTTTTATGGTTGTATTATTGTGGAGATGACGACGAATGA	470986	471276	232	ATTGCCATTAATAGATACAA	TRUE	TRUE	TRUE	TRUE	TRUE			FALSE	FALSE	FALSE	FALSE	FALSE	One viable target, self-comp 1
QZN14_RS02635	coaD gene	WP_000161888.1	coaD CDS	ATGACAAAGAAAGCTTTATTTACAGGTTCATTTGATCCTGTTACTAATGGACATTTAGATATTATTGAGCGCGCCAGCTATCTATTTGATCATGTTTACATTGGGTTATTTCATAACCTTGAGAAGCAAGGTTACTTTTCGATTGAGTGCCGTAAAAAAATGTTAGAAGAAGCTATCCGTCAGTTTAAGAATGTTTCAGTTTTAGTGGCGCAAGATAGACTAGCTGTTGACTTAGCAAGGGAAGTGGGAGCAAAATATTTTGTTCGAGGTCTGCGTAATAGCCAGGATTTTGATTATGAAGCCAATTTGGAATTTTTTAATAAACAGTTGGCAGATGGTATTGAGACAGTTTATTTATCAACGTCGCCATCTTTGAGTCCGATATCATCTAGTCGCATC…	471273	471758	144	AACATGATCAAATAGATAGC	TRUE	TRUE	TRUE	TRUE	TRUE	366	GATGATATCGGACTCAAAGA	TRUE	TRUE	TRUE	TRUE	TRUE
QZN14_RS02640	gene	WP_000790649.1	SepM family pheromone-processing serine protease CDS	GTGAAGAATAAAGATCCAAAAAGAAAACATAAAAGTTTGCTAGGTCTGCTTAAATGGTGGATTATAGGTTTTGCTTTTTTATTGTTAGTATTAGCAAGCCTTGTGGTGAGGCTACCTTATTATTTGGAAATGCCAGGTGGAGCTTATGATATCCGTTCGGTATTGAAAGTGAATAAAAAGGCTGATAAAGCTAAGGGTTCGTACAATTTTGTAGCGGTATCTGTCAGTCAAGCAACGCCAGCTCAGGTTCTTTATGCTTGGTTAACTCCTTTTACAGAATTATCTAGTAAAGAGGAGACAACAGGTGGCTTTAGTAATGACGATTATCTCAGAATTAATCAATTCTACATGGAGACTTCTCAAAATGAGTCCATCTATCAAGCTTTAAAGTTAGCTAAT…	471748	472821	73	CGGATATCATAAGCTCCACC	TRUE	TRUE	TRUE	TRUE	TRUE	729	GTAAACATTAAACCTGCACT	TRUE	TRUE	TRUE	TRUE	TRUE
QZN14_RS02645	gene	WP_000137524.1	bifunctional UDP-sugar hydrolase/5'-nucleotidase CDS	ATGACAGAGCTTATAAGAATACTACATTTAAATGATCTGCACTCTCATTTTGAGAATTTTCCTAAGGTAAAACGATTTTTTCATAACAATCAAGCGCAGCCAATAGAGACGATTTCACTTGACTTGGGGGATAATATTGATAAAAGCCATCCTTTGACAGAAGCAAGCTCGGGCAAGGCTAATGTCCAATTGATGAATGAACTGGGTATTGAGCTTGCTACTATTGGTAATAATGAAGGAGTTGGTTTATCCAAAAAAGACTTGGACCAAGTCTACAAAGATTCAGATTTTACGGTTATTGTTGGTAATCTAAAAGATAACATAATCGAACCGAGTTGGGCAAAACCTTACATTATTTATGAGACACAGCAAGGAACTAAGCTTGCTTTTTTAGCTTAT…	472896	474230	132	GCTTGCTGAACATTTTGAAC	TRUE	TRUE	TRUE	TRUE	TRUE	599	GCTCCCCTTCCTCAAATAAA	TRUE	TRUE	TRUE	TRUE	TRUE
QZN14_RS02650	gene	WP_001224500.1	DUF1027 domain-containing protein CDS	ATGCGAAAAGAAGTGACACCAGAGATGCTTAACTATAATAAGTATCCTGGCCCACAGTTTATTCACTTTGAAAATATCGTTAAAAGTGATGATATTGAATTTCAACTTGTTATTAATGAAAAATCAGCTTTTGATGTGACTGTCTTTGGACAACGTTTTTCTGAGATTTTATTAAAATATGATTTTATCGTTGGCGATTGGGGTAACGAGCAGTTGAGGCTAAGAGGCTTTTACAAAGATGCTAGTACGATTAGAAAAAATAGCCGGATTTCACGTTTAGAAGATTATATTAAAGAGTATTGTAACTTTGGTTGTGCTTATTTTGTGTTGGAGAATCCAAATCCTAGAGATATTAAATTTGATGATGAAAGACCTCATAAGCGTCGTAAGTCAAGATCC…	474299	474877	-125	TTATTATAGTTAAGCATCTC	TRUE	TRUE	TRUE	TRUE	TRUE	494	CTTTAATATGACGTTCTTGA	TRUE	TRUE	TRUE	TRUE	TRUE
QZN14_RS02655	rlmN gene	WP_001124996.1	rlmN CDS	ATGCCTAAAAAAACTGATACACCCGACTATAAACCCTCTATTTATAGCTTAACTCGCGATGAACTAATAGCTTGGGCTATTGAACATGGAGAAAAGAAATTCCGTGCTTCACAAATCTGGGACTGGCTCTATAAAAAGCGTGTGCAAAGCTTCGATGAAATGACTAACATTTCCAAAGATTTTATTGCACTTTTGAATGAGAATTTTGTTGTCAATCCTCTAAAACAACGTATTGTTCAAGAATCTGCTGATGGAACTGTTAAATACCTTTTTGAATTACCTGATGGCATGCTGATTGAGACGGTTTTGATGCGTCAATATTATGGTTTATCAGTATGTGTAACGACTCAAGTTGGTTGTAACATTGGTTGCACTTTCTGTGCAAGTGGTTTAATAAAG…	474928	476034	18	AATATTTTCTTTCTTCATGG	TRUE	TRUE	TRUE	TRUE	TRUE	788	TATACTCAAATGTTACACGA	TRUE	TRUE	TRUE	TRUE	TRUE
QZN14_RS02660	gene	WP_000919737.1	VanZ family protein CDS	ATGCTTAAAAGATTATTTACTGAAGATGGGGAATTGACAAAGATTAGTCGTCGTTTCGTTTGGATGTTAGTGGTTATCTATTGTCTTATTATTGTCAGGATGTGTTTTGGGCCTCAAATTATGATTGAGGGGGTATCAACTCCGAATGTTCAGCGCTTCGGAAGAATTGTAGCTCTTTTAGTACCATTTAATTCTTTTCGTAGTTTAGATCAGCTAACTAGCTTTAAAGAGATTTTTTGGGTTATTGGTCAAAATGTAGTGAATATTTTACTGCTGTTTCCTCTCATTATAGGGTTACTATCCCTAAAGCCAAGTTTACGGAAATATAAAAGCGTTATATTACTTGCTTTCTTGATGTCTCTTTTCATAGAGTGTACTCAAGTTGTTTTAGATATTTTA…	476034	476549	-23	AAACTACGAAAAGAATTAAA	TRUE	TRUE	TRUE	TRUE	TRUE	463	TATGTTTCGATAACTCCATA	FALSE	FALSE	TRUE	TRUE	FALSE
QZN14_RS02665	gene	WP_000022469.1	ABC transporter transmembrane domain-containing protein CDS	ATGTCTATTATAAAAAATTTGTGGTGGTTTTTTAAGGAAGAAAAGAAGCGCTATCTTATTGGGATTTTGTCATTAAGTTTGGTTGCAGTGTTAAATCTTATCCCTCCTAAAATCATGGGATCAGTTATTGATGCTATTACAACTGGAAAATTAACAAGACCACAATTACTATGGAATTTATTAGGTTTGGTTTTGTCAGCTTTAGCTATGTATGGGCTGCGTTATATTTGGCGTATGTATATTTTAGGGACTTCTTACAAATTAGGCCAAGTTGTCAGATACCGTTTATTTGAACATTTTACAAAAATGTCTCCTTCTTTTTATCAGAAATATCGTACAGGTGATTTAATGGCGCACGCGACCAACGACATCAATTCTCTAACACGTCTTGCAGGAGGA…	476745	478490	183	ATAAACGGTATCTGACAACT	TRUE	TRUE	TRUE	TRUE	TRUE	544	AGATTCTTTGAAGGTTTCAT	TRUE	TRUE	TRUE	TRUE	TRUE
QZN14_RS02670	gene	WP_000841526.1	ABC transporter ATP-binding protein CDS	ATGAAGTCTAATCAATGGCAAGTCTTTAAGAGATTAATCTCCTATTTACGCCCTTATAAATGGTTTACAGTATTAGCTCTATCTCTCTTATTGTTGACGACTGTTGTTAAAAATATTATTCCTTTAATTGCTTCACATTTTATTGATCACTATCTGACAAATGTTAATCAAACAGCAGTTCTTATTTTAGTGGGATATTATTCAATGTATGTCTTGCAGACCTTAATTCAATATTTTGGGAATCTCTTTTTTGCGCGTGTTTCTTATAGTATTGTTAGAGATATTCGTAGAGATGCTTTTGCTAATATGGAAAGGCTAGGCATGTCTTATTTTGATAGGACACCGGCAGGATCTATTGTGTCACGTATTACTAATGATACTGAAGCAATATCTGATATG…	478480	480219	266	ATACTGTAAACCATTTATAA	TRUE	TRUE	TRUE	TRUE	TRUE	744	AGTTTTAAAAGAGACATCGC	TRUE	TRUE	TRUE	TRUE	TRUE
QZN14_RS02675	gene	WP_000925630.1	aminodeoxychorismate/anthranilate synthase component II CDS	ATGTTACTATTGGTAGATAATTACGATTCTTTTACCTATAATTTAAAGCAATATTTAAGTGTCTATAAAGAAATATTCGTCATAAAAAATGATGATCCTAACCTTTTTTTATTAGCTGAGAGCGCAGAAGCTATCGTCTTATCACCTGGACCAGGACACCCAAAGGATGCTGGGAAAATATTAGAATTAATCAATCAGTTTATAGGACAGAAACCTATTCTAGGTATCTGTTTGGGGCATCAAGCGCTTGCTGAGTGCTTGGGTGGGCGATTAAATTTAGCAAATCACGTTATGCATGGTAAACAAAGTTGGGTAACAATAAACGACCATACTAGTTTGTTTAAGGGAATTGATAGTCCAACCCAAGTTATGCGTTATCACTCATTGGTAGTGACTGAT…	480347	480913	50	TTTCTAGACCTCCATCATGC	TRUE	TRUE	TRUE	TRUE	TRUE	357	TGATAACGCATAACTTGGGT	TRUE	TRUE	TRUE	TRUE	TRUE
QZN14_RS02680	gene		biotin transporter BioY CDS	ATGAAAACAAGAACAACTACCTATATTGCACTCATGGTTGCACTACTCATTGTTTTAGGTTTTATCCCAGGGATCCCATTAGGTTTCATTCCAGTCCCAATTGTCTTACAAAATCTTGGTGTTATGCTGGCAGGTGCTCTGCTTGGTAGTAGGAAAGGTTTCCTAGCTGTGGCTATTTTCTTGCTCTTAGTTGCTATTGGTGCACCATTTTACCAGGAGGGCGGTCAGGTCTCGTAACGCTGTTTGGGCCAACAGCAGGCTATCTGCTGACTTATCCATTTGCAGCTTTTTTTATCGGCCTAGGGCTTGAGAAAGTGAAAACAACAAAACTCTGGGTTTAATTCCTTATTATTTGGATATTTGGCGTACTATTGATTGATATTTGTGGTAGCATCGTTC…	480981	481519	-147	TGAAACCTAATGGGATCCCT	TRUE	TRUE	TRUE	TRUE	TRUE	481	ACGATAAATAATCAAGCAAA	TRUE	TRUE	TRUE	TRUE	TRUE	All Spacers MM0 1
QZN14_RS02685	bioB gene	WP_000009965.1	bioB CDS	ATGTCATTTCAAACAAATTATATCCATTTGGCTGACGAAATATTATCTGGAAAGACTAGCATTTCTTATGAACAAGCGCTGGAAATTCTAAATAGCGATGAGAACTGGTGGGAAATCTACGCTGCTGCCTTATACCTTAAAAATCAAGTTAGCCGAAATAATATTCGCCTTAACGTTTTATTAAGTGCTAAGCAAGGACTTTGTGCAGAAAATTGTGGTTACTGTTCTCAATCTAAAGAAAGCACTGCTGACATTGATAAATTTGGTCTGCTTCCTCAAAATGTCATTCTAAAACAGGCTATTGTCGCTCATCAAAATGGTGCTAGCGTCTTTTGTATTGCGATGAGTGGAACTAAGCCTAGCAAGAGAGAAATTGAGCAGTTATGTCAAGTCATCCCT…	481520	482512	66	AAATAGCGATGAGAACTGGT	TRUE	TRUE	TRUE	TRUE	TRUE	739	GCTGTTGAAGGAACACCTCT	TRUE	TRUE	TRUE	TRUE	TRUE
QZN14_RS02690	gene	WP_000732603.1	hypothetical protein CDS	ATGAAAAAACTATTTAAAAAAGCGATAGCTATGTGCCGAGATTTGCCGCTTAATTTTGTAATTGTTGAACTTAGTTTGTATCAAAGAGAGGATGGCTCATCTGATAATATTAAATGGATTTCTAAGCGAATCCTTGAGGTAACGGTAACTGATCAGCAATGGATTTACCATTTGAGGATGCTTAATTTACCAAAACTTAAGCCAATGTCACTAGCATCCAGTGACTGTCCTGCAAGGGAAGAGAAGGCTAGTCTTATTTCAATAGAAGAATGTCAAAAATTCACTAGCTTAGTGCGAGATAAAAATCCTTTTCACCAAGGGGAAGCAGCTATTGTGCCTGCGGCTCTATTATTGGAAAAAATAATGGAAGTTAGAAATGGAAAAATAAAGGAGATTCAT…	482637	483152	111	TCAACAATTACAAAATTAAG	TRUE	TRUE	TRUE	TRUE	TRUE	414	AATTCTTGATTCACCCTTAC	TRUE	TRUE	TRUE	TRUE	TRUE
QZN14_RS02695	gene	WP_000796102.1	thiolase family protein CDS	ATGAAGAATAGAGATGTTTATATTGGTTTTGGGCTACGAACACCTATCGGTATAAAAGGGAAGCAATTTAAACATTACCGTCCAGAACTTTTAGGAGCACACCTCTTAAATCAAATAAAAAAAATAGAATCAGAATCTAATATTGATAGTATTATTTGTGGGAACACAGTTGGTACTGGGGGCAATATTGGTCGTTTGATGACTCTTTTTTCTGATTATGAATCCTATATTCCAGTACAAACGATTGATATGCAGTGTGCTTCATCAAGTTCTGCCTTGTTTTTTGGTTATCTAAAAATCAGTGCCGGTATTAATGAAAAAGTTCTTGTTGGGGGGATTGAAAGTAGTTCTCTTCAACCTATGAGACGTTACGCTAAAGAAGATAATCGTAACGGAGAA…	483142	484257	45	GTGCTCCTAAAAGTTCTGGA	TRUE	TRUE	TRUE	TRUE	TRUE	774	ACCAATTCTGGACTAAGCTT	TRUE	TRUE	TRUE	TRUE	TRUE
QZN14_RS02700	gene	WP_000894041.1	AMP-binding protein CDS	ATGCTTGAATCATTGAAAACAATAGTTAAAACCAATAGCGATAAAAAGTTATTTGATGGTGATTTACAGGTCAGTTATGGAGAATTTTATAACTTAGTCAGACAAGATATGGCGTCACAAGACAATAGGAAACATGTGATTAGCACACACTCTCTGCTTAACCAATTAGTAAGATTTGTTTCAAAGTTATGTCAAAAAGCTCTTCCTATTATTTGTAAACCTAACCTTACTCATAATGAAATAAGTCGATTAGAAAAAGAAGTGCAGTATGCTCCTCAACTAGCTGATTTTGGTGTTCTTTCTTCTGGGACTACAGCTGATGCTAAACTATTGTGGAGGAGCTTCGCTTCGTGGTCTGATTTTTTTAGCATTCAGAATGCTTATTTTTCGGTCACTTCC…	484250	485479	77	GACTCCTCCTGCCCCTGCAA	TRUE	TRUE	TRUE	TRUE	TRUE	768	ACGATTTCTCCAACATACTG	TRUE	TRUE	TRUE	TRUE	TRUE
QZN14_RS02705	nth gene	WP_000949175.1	nth CDS	ATGTTATCAAAAGCAAAATCACGATATATTATCCGTGAGATTATTAAGTTATTTCCAGATGCTAAACCTAGCTTAGACTTTACTAATGTCTTTGAGCTTTTGGTAGCTGTAATGCTATCAGCTCAAACAACTGATGCAGCTGTTAATAAAGTCACTCCCGCCCTTTTTGAACGCTTTCCAAATCCTTTAGTTTTGGCACAAGCTGATCCCAAAGAGATTGAACCCTATATTTCTAAAATTGGGCTTTACCGTAATAAAGCTCGATTCTTAAATCAATGCGCTAAACAATTGATAGAGCATTTTGATGGGAAAGTCCCCCAAACTCGTCAAGAGCTAGAAAGTTTGTCTGGCGTTGGAAGGAAAACGGCTAATGTGGTCATGAGTGTTGGATTTGGTATT…	485592	486224	-60	TGATAATCAATTTTTCCAGA	TRUE	TRUE	TRUE	TRUE	TRUE	538	TGCACGACCAAAATAAATCA	TRUE	TRUE	TRUE	TRUE	TRUE
QZN14_RS02710	gene	WP_000606045.1	prepilin peptidase CDS	ATGATTATGTCTACCATCTATTTTATTTCTTTATGCATGAGTTTTATCTTAAGTTATTATGATATAAAATACCAAGAGTATCCTATTTTTCTATGGATATTATTCACCATTTCAACGATAATTCTCACACCGATTACAAAAGTTTCTATTGTTTTATGTTTATTTGGGATTTTAGCTGAAGTGGTTGATATTAATATCGGAAGTGGAGATTTCCTTTATTTAGCCACAATTGGCTTATCTTTACCTCTTCATCAAATGCTTTTTATTATTCAAATAGGTGCTTGGTTAGGAATTATTTATTGTTTAGTTATGAGAAAAATGAAAAAAACGATAGCTTTTCTACCGTTTTTAAGTATCGCTTATATAATCGTCACCAGTTACTCTCTTTTATTCTAA	486225	486620	-160	AAGAGTATCCTATTTTTCTA	TRUE	TRUE	TRUE	TRUE	TRUE	199	GAAGTGGTTGATATTAATAT	TRUE	TRUE	TRUE	TRUE	TRUE
QZN14_RS02720	gene	WP_000038547.1	ROK family glucokinase CDS	ATGAGTAAGAAATTATTGGGAATTGACCTCGGAGGAACGACCATTAAATTTGGTATCTTGACGCTTGAGGGAGAAGTACAAGAAAAATGGGCAATTGAGACCAATACTTTAGAAAACGGAAGACATATCGTTTCTGATATCGTTGAATCTCTCAAACATCGTTTGAGCCTCTATGGATTAACAAAAGATGACTTTCTCGGTATCGGTATGGGTTCTCCAGGAGCTGTTGATAGAACTAGTAAAACAGTAACAGGTGCTTTTAATCTAAATTGGGCTGATACTCAAGAAGTAGGTTCGGTTATTGAAAAAGAAGTTGGAATTCCATTTTTTATTGATAACGATGCTAATGTTGCAGCACTTGGTGAACGCTGGGTAGGTGCTGGTGCCAATAATCCCGAT…	486981	487949	95	CTAGTTCTATCAACAGCTCC	TRUE	TRUE	TRUE	TRUE	TRUE	779	CACCAATAACCACAGAATCA	TRUE	TRUE	TRUE	TRUE	TRUE
QZN14_RS02725	gene	WP_000367664.1	rhodanese-like domain-containing protein CDS	ATGGATATGTCTGTTATTTTAATTATCGTTATTCTTCTGGCTTTTGTTGCTTGGGCATCTTGGAATTATTGGAGGGTTCGTAGGGCAGCTAAATTTTTAGATAACGAGTCTTTTCAAAAAGAAATGTCACGAGGACAGTTAATTGATATCCGAGAAGCTGGTGCTTTTCATAGAAAGCATATTCTCGGAGCACGTAACATTCCAGCAAGTCAATTTAAAGTTGCCTTATCGGCTTTACGCAAAGATAAACCTGTCCTCTTATATGACGCAAGCCGTGGTCAGTCTATTCCAAGGATTGTTTTGTTACTCAGAAAAGAAGGTTTTAATCAACTTTACGTGTTAAAGGACGGTTTCAATTACTGGACGGGTAGAGTTAAGTAA	487961	488341	216	TTAGTTGACTTTTTAACTTG	TRUE	TRUE	TRUE	TRUE	TRUE	272	TCCTTGGAATAGACTGACCA	TRUE	TRUE	TRUE	TRUE	TRUE
QZN14_RS02730	typA gene	WP_000183434.1	typA CDS	ATGACAAATTTAAGAACAGATATCCGTAACGTTGCGATCATTGCCCACGTTGACCACGGTAAAACAACTCTCGTTGATGAATTATTAAAACAATCACATACTCTTGATGAGCGTAAAGAGCTTGAAGAACGTGCAATGGATTCAAATGATATCGAGAAAGAACGTGGTATCACCATTCTTGCAAAAAATACAGCCGTAGCATACAACGATGTTCGTATCAATATTATGGACACACCTGGTCACGCGGACTTTGGTGGTGAAGTTGAGCGTATTATGAAAATGGTTGATGGTGTTGTTTTAGTCGTTGATGCTTACGAAGGAACAATGCCACAAACACGTTTTGTTTTGAAGAAAGCTCTTGAACAAAACTTAATTCCAATCGTTGTTGTAAATAAAATT…	488573	490414	-110	TTGTTTTACCGTGGTCAACG	TRUE	TRUE	TRUE	TRUE	TRUE	761	AACCAAAAAGTTTTGTTACG	TRUE	TRUE	TRUE	TRUE	TRUE	Spacer 1 self comp 1
QZN14_RS02735	gene	WP_000499533.1	DUF3165 family protein CDS	ATGTTTTACTTAATTGTTGCCCTTTTGATTGCCTTATATTACTTTTTTATGGCACCAAAAACAGTACGTAATACTTTGAACGCTATTGGTTTAGTAGGTTTGGTAGCCTTATTACTTGTCTTGGCAGTTATGAGTTTTATTAAAATCCTTCAATTGCCAGGTGAATTGTATATTGGGCTTATAATGATTCCTCTAGGATATACAGCATTTAAAGAAACATTGAATTTGTCAGAAAAGAAGAAATAG	490459	490704	44	AAAGTATTACGTACTGTTTT	TRUE	TRUE	TRUE	TRUE	TRUE	156	AGCCCAATATACAATTCACC	TRUE	TRUE	TRUE	TRUE	TRUE
QZN14_RS02740	murD gene	WP_000849678.1	murD CDS	ATGAAAACAATAACAACATTTGAAAATAAAAAAGTTTTAGTCCTTGGTTTAGCACGATCTGGAGAAGCCGCTGCACGTTTGTTAGCTAAGTTAGGAGCAATAGTGACAGTTAATGATGGCAAACCATTTGATGAAAATCCAACAGCACAGTCTTTGTTGGAAGAGGGTATTAAAGTGGTTTGTGGTAGTCATCCTTTAGAATTGTTAGATGAGGATTTTTGTTACATGATTAAAAATCCAGGAATACCTTATAACAATCCTATGGTCAAAAAAGCATTAGAAAAACAAATCCCTGTTTTGACTGAAGTGGAATTAGCATACTTAGTTTCAGAATCTCAGCTAATAGGTATTACAGGCTCTAACGGGAAAACGACAACGACAACGATGATTGCAGAAGTC…	490834	492189	54	ATTATTTTACCTTTAATCAG	TRUE	TRUE	TRUE	TRUE	TRUE	629	CAGATGAAGACATTTGATTT	TRUE	TRUE	TRUE	TRUE	TRUE
QZN14_RS02745	gene	WP_000516700.1	UDP-N-acetylglucosamine--N-acetylmuramyl- (pentapeptide) pyrophosphoryl-undecaprenol N-acetylglucosamine transferase CDS	ATGGGGAAAAAAATTGTTTTTACAGGTGGTGGTACGGTAGGTCATGTAACACTAAACCTAATATTAATCCCCAAATTTATCAAAGATGGTTGGGAAGTACATTATATTGGTGATAAAAATGGCATAGAACATGAACAAATTAATCAGTCTGGACTTGATATCACATTTCACTCTATAGCTACTGGGAAACTACGTCGCTATTTTTCATGGCAAAATATGTTAGATGTCTTTAAAGTAGGGGTTGGCGTTCTTCAATCGATTGCTATTATTGCTAAACTTAGACCCCAAGCCTTATTTTCAAAAGGGGGATTTGTTTCAGTACCTCCTGTAGTAGCTGCACGCCTATTAAAAGTTCCTGTTTTTGTTCATGAATCAGATTTATCAATGGGGTTAGCAAAT…	492192	493268	-53	TATCAATGAATTCATCACCA	TRUE	TRUE	TRUE	TRUE	TRUE	555	AATAGTAAGGTCTTTAGGTT	TRUE	TRUE	TRUE	TRUE	TRUE
QZN14_RS02750	gene	WP_001124855.1	FtsQ-type POTRA domain-containing protein CDS	ATGCCTAAGAAGAAATCAGATACCCCAGAAAAAGAAGAAGTTGTCTTAACGGAATGGCAAAAGCGTAACCTTGAATTTTTAAAAAAACGCAAAGAAGATGAAGAAGAACAAAAACGTATTAACGAAAAATTACGCTTAGATAAAAGAAGTAAATTAAATATTTCTTCTCCTGAAGAACCTCAAAATACTACTAAAATTAAGAAGCTTCATTTTCCAAAGATTTCAAAACCTAAGATTGAAAAGAAACAGAAAAAAGAAAAAATAGTCAACAGCTTAGCCAAAACTAATCGCATTAGAACTGCACCTATATTTGTAGTAGCATTCCTAGTCATTTTAGTTTCCGTTTTCCTACTAACTCCTTTTAGTAAGCAAAAAACAATAACAGTTAGTGGAAATCAG…	493272	494408	-51	GACAACTTCTTCTTTTTCTG	TRUE	TRUE	TRUE	TRUE	TRUE	746	GAATCTCACTTATTAAATCA	TRUE	TRUE	TRUE	TRUE	TRUE
QZN14_RS02755	ftsA gene	WP_000113466.1	ftsA CDS	ATGGCTAGAAATGGCTTTTTTACTGGTTTGGATATAGGAACAAGCTCGATTAAAGTTTTAGTTGCAGAATTTATTGCAAATGAAATGAATGTAATTGGGGTTAGCAACGTCCCTAGTTCCGGTGTAAAAGATGGTATAATTATTGATATTGAGGCAGCAGCAACTGCAATCAAAGAGGCGGTAAAACAAGCTGAGGAGAAAGCAGGCATCACCATTGACAAAATCAATGTTGGATTACCAGCAAATCTTCTCCAAATTGAACCAACTCAAGGAATGATTCCTGTTCCCAATGAATCAAAAGAAATTAAGGATGAAGATGTCGAAAGTGTTGTTAAATCAGCATTGACTAAAAGCATTACTCCTGAAAGAGAAGTTATTTCATTGATTCCGCTTGAATTC…	494681	496054	22	AATTATACCATCTTTTACAC	TRUE	TRUE	TRUE	TRUE	TRUE	483	AGATTATGAAGGATAGTTGT	TRUE	TRUE	TRUE	TRUE	TRUE
QZN14_RS02760	ftsZ gene	WP_000232007.1	ftsZ CDS	ATGGTATTTTCATTTGATACAGCATCAGTACAAGGTGCAGTTATTAAAGTTATTGGTGTTGGAGGCGGTGGCGGTAACGCTATTAACCGCATGATTGACGAAGGTGTCGCTGGCGTTGAGTTTATTGCAGCAAATACTGATATTCAAGCCTTAAGTAGCTCAAAAGCTGAAACTGTCATTCAACTTGGTCCAAAATTAACTCGCGGACTTGGTGCAGGAGGACAACCTGAAGTTGGTCGTAAAGCAGCTGAAGAAAGTGAAGAAGTTTTAACAGAAGCACTTACTGGCGCTGATATGGTATTTATCACAGCAGGTATGGGGGGCGGATCTGGTACAGGTGCGGCTCCAGTTATTGCACGTATTGCAAAGAGTTTAGGAGCACTTACAGTAGCGGTTATC…	496076	497356	118	CGACACCTTCGTCAATCATG	TRUE	TRUE	TRUE	TRUE	TRUE	796	AAGTGTCATATCCATACCGC	TRUE	TRUE	TRUE	TRUE	TRUE
QZN14_RS02765	gene	WP_000981488.1	YggS family pyridoxal phosphate-dependent enzyme CDS	ATGATGAATTTACAAGAAAATAAAACAGCGATTTTTGACAATGTTAGTAAATTAGCACTAAAAGCAGGTCGCGCTCCTGAATCAGTTCATATCGTAGCTGTAACAAAATATGTTAACTGTCAAACAACAGAAGCGCTTATTAGAACAGGTGTTAATCATATCGGTGAAAATCGTGTTGATAAATTTCTTGAAAAATATCAAGCATTAAAAGATGAAAAGCTTACATGGCATCTCATTGGTAGTTTACAACGTCGAAAAGTTAAAGATGTCATTAATTATGTTGATTATTTTCATGCTTTAGATTCTGTTAAGTTAGCAGCTGAGATTCAAAAACGTGCTCAAAAACCAGTTAAATGTTTTCTACAAGTTAATATATCACGAGAAGACAGTAAGCATGGT…	497362	498036	86	CTATCAAGTTCACCTTCTGT	TRUE	TRUE	TRUE	TRUE	TRUE	345	ACTTGTAGAAAACATTTAAC	TRUE	TRUE	TRUE	TRUE	TRUE
QZN14_RS02770	gene	WP_001185362.1	cell division protein SepF CDS	ATGGCATTAAAAGATAGATTTGACAAAATTATTTCTTATTTTGACACTGACGATGTAAGTGAAAATGAAGTACACGAAGTACAAGAGAGAACTTCAGTGCAAAGAGATTCCAGAGCAGCTACAGCACAGGAAGCTTCTCAGCGTAGTCATATGACTAACTCCGCAGAGGAAGAGATGATTGGTAGTCGTCCGAGAACTTCTACCTATAATCCTAATCGTCAGGAGAGACAAAGGGTACAGAGAGACAATGCTTATCAGCAAGCTACTCCTAGGATTCAAAATAAAGACTCAGTTCGACAACAGAGAGAACAAGTAACAATTGCTCTGAAGTATCCCCGTAAGTATGAGGATGCACAAGAAATTGTTGATTTACTTATCGTTAATGAATGTGTCTTGATT…	498048	498653	-110	ACCAATCATCTCTTCCTCTG	TRUE	TRUE	TRUE	TRUE	TRUE	333	TGTGCATCCTCATACTTACG	TRUE	TRUE	TRUE	TRUE	TRUE
QZN14_RS02780	gene	WP_000171115.1	YlmH/Sll1252 family protein CDS	ATGACGTTAGATGATATTTATCAGCATTTTCGACCAGAAGAGTATGCGTTTATCAATAAAATAGACCATTTAGCTCAATATGTCGAAAACACCTATTCGTTTATTACCACTGAATTTCTAAATCCTAGGGAATTTAAAATACTCGAAAGTGTTCTAGAGAGGCGAGGTAGTCATTATTACACTTCTGGTCAGTATTTTCAAACAGAATATGTTAAAGTAATAATAGCACCGGAATACTATCAGTTAGATATGGTTGATTTTAACCTTAGCCTAATTGAAATAAAGTATAATGCTAAATTTAATCACCTTACCCATGCTAAAATTATGGGAACTTTACTGAATTACTTAGGTGTAAAACGATCAATTTTAGGGGATATCCTAGTTGAAGAAGGCTGTGCT…	498912	499700		TGTAGATTAAATCTTCTGAG	TRUE	TRUE	TRUE	TRUE	TRUE	486	GGAGTTAGAAGTTTGGACAA	TRUE	TRUE	TRUE	TRUE	TRUE
QZN14_RS02785	gene	WP_001131467.1	DivIVA domain-containing protein CDS	ATGCCACTTACAGCACTTGAAATTAAAGATAAAACATTTTCATCAAAATTTCGCGGTTATAGCGAAGAAGAAGTTAATGAATTTTTAGAGATTGTTGTTGACGATTACGAAGACTTGATTAGACGTAATCGTGAGCAAGAGCAATACATTAAAGATTTAGAAGAGAAAATCGCTTACTTCAACGAAATGAAGGAATCGTTAAGTCAATCAGTTATTTTAGCTCAAGAAACTGCTGAACGTGTGAAAATTTCAGCACAGGATGAAGCATCTAACCTAATGGGGAAAGCTACATTTGATGCTCAACATTTAATTGATGAGGCTAAATTAAAAGCAAATCAAATCCTTCGTGATGCGACAGATGATGCTAAGCGTGTCGCTATAGAAACAGAAGATTTGAAA…	499710	500480	-109	TTAATTTCAAGTGCTGTAAG	TRUE	TRUE	TRUE	TRUE	TRUE	720	TGAGTTTCACCTAAATTGAT	TRUE	TRUE	TRUE	TRUE	TRUE
QZN14_RS02790	ileS gene	WP_000768156.1	ileS CDS	ATGAAATTAAAAGAAACCTTGAATTTAGGACAAACAGCTTTTCCAATGCGTGCAGGGCTTCCAAATAAGGAACCTCAATGGCAAGAAGCATGGGATCAAGCTGATATTTATAAAAAACGTCAAGCATTGAATGAAGGAAAACCAGCCTTTCACCTTCATGACGGACCTCCCTATGCTAATGGGAATATTCATGTAGGACATGCACTAAATAAAATTTCTAAAGACATTATTGTACGTTCAAAATCAATGTCAGGTTTTCGAGCTCCTTATGTGCCTGGTTGGGATACTCATGGACTCCCAATTGAGCAAGTATTAGCTAAAAAAGGGGTTAAACGTAAAGAAATGGACTTGGCTGAATACCTTGAAATGTGTCGTGATTATGCTCTCAGCCAAGTTGAC…	500765	503557	3	TAGCTAATACTTGCTCAATT	TRUE	TRUE	TRUE	TRUE	TRUE	543	GATGACCATGACCAATACAC	TRUE	TRUE	TRUE	TRUE	TRUE
QZN14_RS02795	gene	WP_001237037.1	DUF1827 family protein CDS	ATGAGACTAATTAATACAACCAGTAGTCATCCTGAACTAGTTCGAAATCAACTCCAAAATACAGATGCAAAATTAGTGGAAGTCTATTCAGCTGGCAACACCGATGTCGTTTTTACAACAGCACCTAAACATTATGAATTATTAATTTCAAACAAATATCGTGCTATCAAAGATGAAGAATTAGAAGCTATTCGTGAGTTCTTCTTAAAGCGTAAAATAGATCAATCTATTATTATTCAAGAGCAGATGAAATCACTCCATACTGCCAAGTTAATTGAAATTTCATATCCAACAACAGCATAA	503627	503929	296	TAAACCTAATAAGAATCAGG	TRUE	TRUE	TRUE	TRUE	TRUE	279	TTTCAATTAACTTGGCAGTA	TRUE	TRUE	TRUE	TRUE	TRUE
QZN14_RS02800	gene	WP_000184290.1	NUDIX hydrolase CDS	ATGACTAATCCTACTTTCGGTGAAAAAATAGATAATGTAGACTATAGGTCACGATTTGGTGTCTATGCTATTATTCCAAATCCAACTCATGATAAAATTATTTTAGTACAGGCACCTAATGGTGCTTGGTTTCTTCCAGGTGGGGAAATTGAAGAAAATGAAAATCACCTAGAAGCTTTAACTCGTGAGTTAATTGAAGAATTAGGTTATTCTGCAACAATTGGCCATTACTATGGTCAAGCTGATGAATATTTTTACTCTAGACACCGTGATACTTACTACTATAATCCCGCCTATATTTATGAAGTTACTGCCTATCATAAGGAGCAAGCGCCACTAGAAGATTTCAACCATCTAGCCTGGTTTCCTATCCAAGAAGCTAAAGAAAAGCTAAAACGA…	503993	504448	-10	GTAGACTATAGGTCACGATT	FALSE	TRUE	TRUE	TRUE	FALSE	415	AAACGAGGAAGCCATAGATG	TRUE	TRUE	TRUE	TRUE	TRUE
QZN14_RS02805	gene	WP_000882544.1	ATP-dependent Clp protease ATP-binding subunit CDS	ATGCTCTGTCAAAACTGCAAACTAAACGAATCAACTATTCATTTGTATACAAATGTTAATGGAAAACAAAAGCAAGTTGATCTTTGTCAAAATTGCTACCAAATTATTAAAACTGACCCTAATAATCCACTTTTTTCAGGTTTAAATCATGTTTCACATGCGCCTGGTGGCATCAATCCTTTCTTTGATGATTTCTTTGGAGATTTAAATAATTTCAGAGCCTTTAATGGCCAAGATTTACCAAACACTCCTCCTACACAAGCAGGAGGAAACCGAGGTGGAGGAAACGGTAATGGACGAAATAATAATCGCAACCAAACTGCAACTCCTCCTCAAGCCAAAGGGATTCTAGAAGAATTTGGTATCAATGTCACTGAAATAGCCCGCCATGGTGATATT…	504634	506895	58	AGTTAAATGTCATAAGAAAG	TRUE	TRUE	TRUE	TRUE	TRUE	625	GTACAAGGAACGGGCATTCG	TRUE	TRUE	TRUE	TRUE	TRUE
QZN14_RS02810	gene	WP_000443582.1	DUF1797 family protein CDS	ATGGAATCACATTTAGTGAGAATCATCAATCGCCTCGAATTAATGGCGACTGATGGTGGTAATTTAAAACGTAATTTTGAACGTGAAGGTGTTGTTGTAGCAGAAGTATCTTTTAGTAATGACCCTGAAAACGGTCCTGTTTTCACATTACGTGATGTAGAAGCGCGTGAATCATATTCATTTGACAGCATTGACCTTATCGCAATGGAAATTTACGATTTATTATACTGA	507193	507423	-7	TGAAAACAGGACCGTTTTCA	TRUE	TRUE	TRUE	TRUE	TRUE			FALSE	FALSE	FALSE	FALSE	FALSE	Only one viable target
QZN14_RS02815	gene	WP_001011647.1	amino acid ABC transporter permease CDS	ATGAATTTTTCATTTTTACCACAATATTGGTCCTATTTTAATTATGGTGTGATGGTAACCATTATGATTTCAACATGTGTTGTTTTTTTTGGAACTATTATAGGCGTGTTAATTGCTTTAGTAAAGCGTACTAATTTACATTTTCTCACAATATTAGCTAATTTCTATGTATGGGTATTTCGTGGGACACCGATGGTAGTTCAAATTATGATTGCTTTCGCATGGATGCATTTTAACAATTTACCAACAATTAGCTTTGGTGTTTTAGATTTAGATTTTACACGACTTTTACCTGGTATCATTATCATTTCCTTAAATAGTGGTGCCTATATTTCGGAAATTGTACGTGCAGGGATTGAGGCTGTACCATCTGGACAAATAGAAGCAGCTTACTCGTTG…	507564	508256	122	TTAAAATAGGACCAATATTG	TRUE	TRUE	TRUE	TRUE	TRUE	576	GCAAATAATAACGGTGCAAC	TRUE	TRUE	TRUE	TRUE	TRUE
QZN14_RS02820	gene	WP_000230129.1	amino acid ABC transporter ATP-binding protein CDS	ATGGTTGAGCCAATTATTTCAATACAAGGACTTCATAAAAGTTTTGGGAAAAATGAGGTTTTAAAAGGCATTGACTTGGATATTCATCAAGGAGAAGTGGTGGTTATTATTGGCCCTTCTGGCTCTGGTAAGTCAACATTTTTAAGAACAATGAATCTCTTGGAAGTACCAACAAAGGGAACAGTGACTTTTGAAGGGATTGATATAACAGACAAAAAGAATGATATTTTTAAAATGCGCGAAAAAATGGGCATGGTTTTTCAACAGTTCAATCTATTTCCCAATATGACTGTACTAGAAAATATTACTTTATCACCTATTAAGACAAAGGGACTTTCTAAGCTTGATGCTCAGACAAAAGCATACGAGCTACTTGAAAAAGTTGGACTCAAAGAGAAG…	508249	508983	18	TTGACTTACCAGAGCCAGAA	TRUE	TRUE	TRUE	TRUE	TRUE	701	TACTTAAGAAGTCTCTTGTG	TRUE	TRUE	TRUE	TRUE	TRUE	Spacer 2 self comp 1
QZN14_RS02825	gene	WP_001106849.1	phospho-sugar mutase CDS	ATGAATTATAAAGAGATTTATCAAGAGTGGTTAGAAAACGACTCACTCGGTAAAGATATTAAGTCAGATTTAGAAGCTATTAAAGGAGATGAATCTGAAATTCAGGATCGTTTTTACAAAACATTAGAATTTGGAACGGCGGGATTGAGAGGTAAACTTGGAGCAGGAACCAATCGTATGAATACTTATATGGTGGGGAAAGCAGCACAAGCATTAGCTAATACGATTATTGATCATGGCCCTGAAGCTATTGCACGTGGAATTGCAGTTAGTTATGATGTCCGTTATCAATCTAAGGAATTTGCAGAATTAACTTGTTCCATTATGGCAGCAAATGGTATTAAGTCTTATATTTATAAAGGGATTCGCCCAACACCAATGTGCTCATATGCTATTCGT…	509270	510964	113	CATATAAGTATTCATACGAT	TRUE	FALSE	TRUE	TRUE	TRUE	520	GGTTATAGCATCCATATGAT	TRUE	TRUE	TRUE	TRUE	TRUE
QZN14_RS02830	gene	WP_000137498.1	bifunctional methylenetetrahydrofolate dehydrogenase/methenyltetrahydrofolate cyclohydrolase CDS	ATGACTGAATTAATAGATGGTAAAGCCTTATCACAAAAAATGCAGGCTGAGTTAGGGCGAAAAGTTGAAAGGTTAAAGGAACAGCATGGTATCATACCTGGTTTAGCTGTAATCCTTGTTGGGGATAATCCAGCTAGCCAAGTGTACGTTCGAAATAAAGAACGCTCTGCATTAGAAGCTGGTTTTAAAAGTGAGACTTTACGATTATCTGAATCCATTTCTCAAGAAGAACTGATTGATATTATCCATCAATACAATGAAGATAAAAGTATCCATGGTATTTTAGTTCAACTTCCGTTACCACAACATATTAACGATAAAAAAATTATTTTAGCAATAGATCCTAAGAAAGATGTTGATGGTTTCCACCCAATGAATACGGGTCATCTTTGGTCAGGA…	511103	511957	169	GAAGTTGAACTAAAATACCA	TRUE	TRUE	TRUE	TRUE	TRUE	455	GTTTTCCCTCTAAATCCACA	TRUE	TRUE	TRUE	TRUE	TRUE
QZN14_RS02835	gene	WP_000634982.1	NAD(P)H-hydrate dehydratase CDS	ATGATTGTTGGTGAACAAGAAGCGAGGGCGTTAATTAAGCCACGCCCTAAATCAAGCCATAAAGGTGATTATGGTAGTGTTCTTCTGATAGGAGGTTTTTATCCCTATGGAGGTGCTATTATAATGGCAGCTTTGGCCTGTGTCAAAACTGGTGCAGGATTAGTTACTGTAGCAACCCAAAGTTGCAATATCCCCTCTTTGCATAGTCAACTACCAGAGGTAATGGCGTTTGATAGTGATGATTACAAATGGTTGGAAAAATCAATTGTTCAAAGTGATGTTATTGTAATTGGTCCTGGATTAGGAGTATCAGAATCATCTCGAAAAATTTTGAACCGGACCATGGAGAAGATTCAATCACATCAAAGTGTCATCATTGACGGATCAGCCTTGACTCTG…	511954	512790	272	GTAGTTGACTATGCAAAGAG	TRUE	TRUE	TRUE	TRUE	TRUE	783	ATCTCATCACTAATCGTTGT	TRUE	TRUE	TRUE	TRUE	TRUE
QZN14_RS02840	xseA gene	WP_001286946.1	xseA CDS	ATGTCAGACTATTTATCCGTGTCGACACTGACTAAGTATTTAAAATTAAAATTTGACAAAGACCCTTATTTAGAGAGGGTTTATTTAACTGGGCAAGTGTCTAATTTTCGTCGTCGCCCAAACCATCAATACTTCTCTTTAAAAGATGATAAATCAGTCATTCAGGCGACAATGTGGTCAGGTCAATTCAAAAAACTGGGTTTTGAATTAGAGGAAGGGATGAAGGTTAATGTAGTTGGCCGTGTTCAACTTTATGAACCAAGCGGCTCCTACTCTATTATTGTTGAAAAAGCAGAACCGGATGGTATAGGAGCTCTTGCTATCCAATTTGAACAACTAAAGAAGAAACTCTCTCAAGCAGGTTACTTTGATGATCGTCATAAGCAATTACTTCCTCAA…	512916	514256	191	ATAATAGAGTAGGAGCCGCT	TRUE	TRUE	TRUE	TRUE	TRUE	733	TGGAGTTGCTGCTCTGCGAT	TRUE	TRUE	TRUE	TRUE	TRUE
QZN14_RS02845	gene	WP_001280898.1	exodeoxyribonuclease VII small subunit CDS	ATGTCAGACAAGAAAACATTTGAAGAAAATTTGCAGGAATTAGAGACAATTGTCTCACGTTTAGAAACAGGTGATGTTGCCTTAGAAGATGCCATTGCTGAATTTCAAAAAGGAATGCTTATTTCAAAAGAGTTACAAAAAACTTTAAAAGAAGCTGAAGAGACGCTTGTAAAAGTGATGCAAGCTGACGGAACGGAAGTAGAAATGGATACTTGA	514234	514449	258	TAGTAGTAGATACTAAAGTA	TRUE	TRUE	TRUE	TRUE	TRUE			FALSE	FALSE	FALSE	FALSE	FALSE	Only one viable target
QZN14_RS02850	gene	WP_000256277.1	polyprenyl synthetase family protein CDS	ATGGTTACTATTGAAAAAATTGATGAAGCTATTCATCGTCATTACAAACAGACACATAGTGTCGTTTCTCCTGATTTAATTAAGGCTATCCTCTACTCAGTTGATGGAGGTGGGAAACGTATTCGTCCACGCATCCTTTTAGAAATTTTAGAGGGATTTGGAGTTGAACTAATAGATGGTCATTATGATGTGGCTGCTGCTTTGGAGATGATTCACACTGGCTCTTTAATTCATGATGATTTACCGGCGATGGATAATGATGATTTTCGTCGTGGCCGCTTAACAAACCATAAAAAGTTTGATGAAGCTACAGCGGTTTTAGCTGGAGATTCCCTTTTTTTAGACCCATTTGATTTAGTTGTAAAAGCTGGTTTTAAAGCTGATGTTACTGTTAGGTTA…	514449	515321	-92	AAAATTTCTAAAAGGATGCG	TRUE	TRUE	TRUE	TRUE	TRUE	344	CTTTTACAACTAAATCAAAT	TRUE	TRUE	TRUE	TRUE	TRUE
QZN14_RS02855	gene	WP_001041038.1	TlyA family RNA methyltransferase CDS	ATGGCTAAAGAGAGGGTAGATGTTCTTGCCTATAAACAGGGACTTTTTGATACACGAGAGCAAGCGAAACGTGGTGTTATGGCAGGACTGGTGATTAACGTTATCAATGGAGAACGTTATGATAAACCAGGCGAAAAGGTTGCAGACGATACTGAATTAAAACTAAAAGGTGAAAAACTAAAATATGTTAGTAGAGGTGGATTGAAATTAGAAAAAGCTTTACAAGTTTTTGAAATTTCAGTTGCAGATAAGCTAACTATAGATATTGGCGCCTCTACGGGTGGTTTTACTGATGTTATGCTACAATCAGGAGCGCGTTTAGTTTACGCAGTAGATGTAGGAACAAATCAATTAGTTTGGAAGTTACGTCAGGATCATCGTGTTCGTTCTATGGAACAA…	515314	516141	126	TCTGCTACAATGTCTTTATT	TRUE	TRUE	TRUE	TRUE	TRUE	495	ACTAAAATTTCTTTTAGAGC	TRUE	TRUE	TRUE	TRUE	TRUE
QZN14_RS02860	gene	WP_000747940.1	ArgR family transcriptional regulator CDS	ATGAAGAAGAGTGAACGTTTAAATTTAATTAAGCAAATTGTTCTTAACCATGCTGTTGAAACACAACATGAGTTGTTACGCAGATTGGAAGCTTATGGGGTAACTCTAACTCAAGCAACTATTTCACGTGATATGAATGAAATTGGCATTATAAAAGTGCCATCAGCAAAAGGTCGCTATATTTACGGTTTGTCAAATGAAAACGACCCTATCTTTACAACTGCTGTGGCAAAGCCTATTAAAACAAGTATTTTATCAATATCAGATAAGCTACTAGGTTTAGAGCAATTTATCAATATTAATGTCATACCAGGTAACAGTCAATTAATTAAAACCTTCATAATGTCACATTGTCAAGAACATATTTTTAGTTTGACAGCTGACGATAATAGTCTCCTT…	516128	516601	-178	TCCATAATCTTTCGTGAAAT	TRUE	TRUE	TRUE	TRUE	TRUE	309	TTAATTAATTGACTGTTACC	TRUE	TRUE	TRUE	TRUE	TRUE
QZN14_RS02865	recN gene	WP_000923611.1	recN CDS	ATGCTTTTAGAAATTTCTATTAAGAATTTCGCTATTATCGAAGAAATTTCACTTAATTTTGAAACAGGAATGACTGTTTTAACTGGTGAGACTGGTGCAGGGAAATCTATCATTATTGATGCTATGAATATGATGTTAGGAGCCCGTGCTAGTGTTGAAGTGATTCGCCATGGTGCTAACAAAGCAGAAATTGAAGGATTTTTCTCTATTGAAAAAAATCAATCATTAGTCCAATTATTGGAAGAAAATGGCATTGAATTAGCAGATGAATTAATTATTCGCCGAGAAATCTTTCAAAATGGGCGCAGCGTTAGTCGAATTAATGGGCAAATGGTGAATTTGTCAACACTAAAAGCTGTGGGGCATTATTTGGTAGACATTCATGGTCAGCATGACCAA…	516613	518271	-177	GCCCATTTTGAAAGATTTCT	TRUE	TRUE	TRUE	TRUE	TRUE	626	CACGTTGCTTGAGTAGCGTT	TRUE	TRUE	TRUE	TRUE	TRUE
QZN14_RS02870	gene	WP_000034835.1	DegV family protein CDS	ATGAGTAAAATCAAAATTGTAACGGATTCTTCCATTACCATTGAACCAGAACTTATTAAAGAGCTTGACATTACAGTTGTTCCCTTGTCAGTTATGATAGATGGTACCTTGTATTCAGACAATGACTTAAAAGCACAAGGGGAATTCTTGAACCTAATGCGTGGAAGTAAGGAATTGCCAAAAACAAGTCAACCACCTGTAGGTGTTTTTGCAGAAATTTATGAAAAATTAATGAATGAAGGTGCGGAACATATCATTGCAATTCATTTAACGCATACACTATCAGGAACTATTGAAGCATCACGCCAGGGAGCTAATATTGCTGGTGCAGATGTTACAGTTATTGATTCTACTTTTACAGACCAGTGTCAAAAATTCCAGGTTGTAGAAGCCGCGAAA…	518384	519220	281	AAGTTCTGGTTCAATGGTAA	TRUE	TRUE	TRUE	TRUE	TRUE	487	ACCTTTTACTAAATTTTCAA	TRUE	TRUE	TRUE	TRUE	TRUE
QZN14_RS02875	gene	WP_001035227.1	SGNH/GDSL hydrolase family protein CDS	ATGAATAAGAAAAAAATACTTACCGGACTTTCTTTTTTTCTGGTAAGTCTTCTTTTATCTTTTGGGATTTTTTCCTTGATCATTCCAAAATCAAATCCTAAATTAACAAAAAAAGACTTCCTAACAAAGAAAGTTATCCCACTTAACTATGTTGCTCTTGGAGATTCTCTGACCGAAGGTGTGGGGGATACAACCTCTCAAGGTGGTTTTGTCCCACTGCTATCAGAATCACTCCATAATCGATACTCTTACCAAGTGACTTCTGTTAATTATGGTGTGTCTGGGAATACTAGTCAACAAATTTTAAAACGTATGACGACAGATCCTCAAATCGAAAAAGATTTAGAGAAAGCTGATTTATTGACGCTAACTGTTGGTGGTAATGATGTCTTGGCTGTT…	519213	520052	31	GGAGTGATTCTGATAGCAGT	TRUE	TRUE	TRUE	TRUE	TRUE	558	GTTTGCATTTTAGTTAATTG	TRUE	TRUE	TRUE	TRUE	TRUE
QZN14_RS02880	gene	WP_000806954.1	YpmS family protein CDS	ATGAAACAAGAAAAAACTGGCCGTAATTTAAATTTTTGGAAATGGGCATTTCTCTTATTGTTGGCAATTAACCTTTCCTTCACAGCAGTGATTGCAAGTCGTTTAATTCAAGTACGTGAGCCTAATACAGGAAAAATTTCGACTGGGGTACAAGATAAAGTAAAAGTAGGTACTTTTACGACCAATAAGTCGCAACTGAATAAGACAATTGCACTTTATTTAAAACAATATCAAACTAAGAAGATGAATTATAAGATTTATGCTGCTTCATCTTCTATACTATTTGAAGGCTCTTATCAATTATTAGGTTATGAAGTGCCTTTATACATCTATTTTGAACCTTATCGTTTAACAAATGGCGCTGTTCAACTTAAAGTGACCTCATTTTCAGTAGGAACT…	520027	520629	212	TTCATTTATTTTCTCCATAA	TRUE	TRUE	TRUE	TRUE	TRUE	402	AACACATCTTTTTCTGGAAG	TRUE	TRUE	TRUE	TRUE	TRUE
QZN14_RS02885	gene	WP_001284634.1	HU family DNA-binding protein CDS	ATGGCTAACAAACAAGATTTAATTGCAAAAGTAGCAGAAGCTACAGAATTAACTAAAAAAGATTCAGCAGCAGCAGTAGATGCAGTTTTTGCAGCTGTAGCAGATTACCTTGCTGAAGGTGAAAAAGTACAATTAATCGGTTTTGGTAACTTTGAAGTTCGTGAACGTGCAGCTCGTAAAGGTCGTAACCCACAAACTGGTGCAGAAATCGAAATTGCAGCATCAAAAGTTCCAGCATTTAAAGCTGGTAAAGCTCTTAAAGACGCTGTTAAATAA	520732	521007	-18	AAGTATTTAACGTCATTTTA	TRUE	TRUE	TRUE	TRUE	TRUE	189	TCGATTTCTGCACCAGTTTG	TRUE	TRUE	TRUE	TRUE	TRUE
QZN14_RS02890	gene	WP_001290370.1	hypothetical protein CDS	ATGTCAGAAAAAGCTATACTATTAATTATCCTTATTGCTTTTGTTATTATCGCTATTATAAAGATAGCTCTGTTAAAGTTATATATGAATACGATAAAACCTAAAGTAGATAATGAAGGAAACATCATAACAAAGCCTGTAAAGGATGATTTAACACCCGAGGAACGTGAAGAACGTGAATTTGATAAAGATTGGTAA	521204	521401	-108	TCACAGTTAAGATAATTCAA	TRUE	TRUE	TRUE	TRUE	TRUE	156	TCACGTTCTTCACGTTCCTC	TRUE	TRUE	TRUE	TRUE	TRUE
QZN14_RS02895	gene	WP_000254068.1	dihydroorotate oxidase CDS	ATGGTATCGCTAAAAACGGAAATTGCTGGTTTTAGTTTTGACAATTGTTTGATGAATGCAGCGGGTATTTATTGTATGACTAAGGAAGAGTTATTAGCTATTGAAAATTCTGAAGCTGGTTCCTTTGTTACAAAAACAGGTACCCTTAAAGCTAGAGAGGGAAACCCTCAACCACGTTATGCAGATACTGACTGGGGATCAATTAATTCTATGGGACTCCCTAATAAAGGTATTGACTATTATCTTGATTTCGTGACTGAATTACAAGACCAAGACAATAGCAAAAATCACGTTTTATCATTAGTAGGTTTATCACCAGAAGAGACACATATTATTCTTAAAAAGGTTGAAAACAGTAGTTACAATGGCCTGATAGAGTTAAATTTATCGTGCCCAAAT…	521445	522377	-70	CAATTGTTTGATGAATGCAG	TRUE	TRUE	TRUE	TRUE	TRUE	658	AATGGCTTTGGAGGTATCGG	TRUE	TRUE	TRUE	TRUE	TRUE
QZN14_RS02900	gene	WP_001185383.1	aminoacyltransferase CDS	ATGGCGCTTAAAGAATTAACAGCTAAAGAGTTCGAAAGTTATTCAGGAAATTACGATTTACAATCGTTTATGCAAACCCCTGAGATGGCAAAGCTTCTAAAAAAACGTGGGTATGACATTACCTACATGGGCTACCAAATCGATGGGAAAATGGAAATCATCAGTATTGTTTATACCATCCCAATGACTGGTGGACTTCATATGGAAGTCAATTCTGGTCCAGCCCATTCCAATTCTAAATATCTGAAACATTTTTATAAAGAACTACAGAACTATGCCAAATCTCAGGGCGCTTTAGAATTATTAATTAAACCTTATGATACCTACCAAGAGTTTACTGGTGAAGGTGAACCTAAAGGTGCACCGAACACCTATCTTATTGATGGCCTGACTAGTATA…	522565	523800	63	CAAAGCTTCTAAAAAAACGT	TRUE	TRUE	TRUE	TRUE	TRUE	439	CTTCATATTGGTTATCCTGG	TRUE	FALSE	TRUE	TRUE	TRUE
QZN14_RS02905	gene	WP_000285517.1	aminoacyltransferase CDS	ATGTATAGAGAAATTACCGCTGTCGAACACGATCGCTTTGTGAGCGAATCCAACCAAACAAACCTACTTCAATCTTCTAATTGGCCCAAAGTAAAAGACAACTGGGGTAGTCAATTACTTGGCTTTTTTGACGGTGAAACCCAAATTGCCAGCGCTAGTATTCTCATCAAATCACTTCCTCTTGGCTTCTCCATGCTGTATATTCCGCGTGGACCAATCATGGATTACTCCAATCTAGATATTGTAACTAAGGTCCTTAAGAACCTTAAAGCTTTTGGCAAAAAACAAAGAGCTCTCTTTATCAAGTGTGATCCTCTCATCTATTTAAAAATGGTCAATGCCAAAGATTTTGAAAATTCGCCCGATGAAAAAGAAGGGTTAATCGCCATTGATCATTTA…	523819	525030	110	GCCCAAAGTAAAAGACAACT	TRUE	TRUE	TRUE	TRUE	TRUE	702	TAATAACTCATACATCACA	TRUE	TRUE	TRUE	TRUE	TRUE
QZN14_RS02910	gene	WP_079351296.1	aminoacyltransferase CDS	ATGTATCATGTTACCGTTGGAATATCCGAAAAAGAATATGATGCCTTTGCTATTGCATCGTCTCAAACCAATCTCCTCCACTCTTCAAAGTGGGCACAAGTAAAATCAAATTGGCAAAATGAACGTTTAGGCTTTTATAAAGATGACCAATTAGTTGCTGTAGCTAGCATCTTAATTAAATCATTACCTCTTGGTTTTACAATGCTTTATATTCCACGTGGACCTATTATAGACTACAGCAATAAAGAATTAGTTGGCTTTGTGTTAAAAACACTAAAAAACTTTGGACGAAAGAAACGTGCTGTTTTTGCAAAATTCGATCCAGCACTTCTTCTACGTCAATATCACCTTAAAGAAGAGAATGTCGCCGAAGAGATAGATGAAAGTAGACAGGCAATT…	525043	526263	105	ATTAACTGTAGATCAAACAA	TRUE	TRUE	TRUE	TRUE	TRUE	609	TGATTTACCTAAATTCGCCA	TRUE	FALSE	TRUE	TRUE	TRUE
QZN14_RS02915	yidA gene	WP_000200660.1	yidA CDS	ATGACTTCAATTAAACTTGTTGCCGTAGATATTGACGGCACCCTATTAAATAGTAAGCGTGAAATTACACCTGAAGTGGCTAAAGCTGTTCAAGAAGCAAAATCAAAAGACGTTAAAATTGTTATTGCTACAGGACGTCCAATCATCGGAGTCCAAGATCTTTTAGAAGAATTGAAACTCAATGAAGAGGGAGATTATGTTATCACCTTTAACGGCGGTCTAGTTCAAGACACAGCCACAGGAGATGACATCATCAAAGAAACCTTAACCTATGAAGACTATCTGGATTTCGAACTGTTAGCGCGTAAATTAGGCGTCCACATGCACGCCATTACAAAAGAAGGAATTTACACAGCGAATCGTGATATTGGTAAATATACAATACACGAAGCAACTTTA…	526263	527075	-164	TAGGATATTGAAATAAAGAG	FALSE	FALSE	TRUE	FALSE	FALSE	648	ATTAACTGTAGATCAAACAA	TRUE	TRUE	TRUE	TRUE	TRUE	19 bp of homology spacer 1 but can still work
QZN14_RS02920	gene	WP_001003542.1	HD domain-containing protein CDS	ATGAATGAAAAAGTATTTCGTGACCCCGTTCACACTTATATCCATGTAAATAATCAAGTCATATATGACTTGATTAACACTAAAGAATTTCAACGTTTACGACGCATTAAACAAACCTCAACGACTTCTTTTACCTTCCATGGTGCAGAGCATAGTCGTTTTTCACATTGTCTCGGAGTTTATGAACTGGCTCGTAAAGTTACAGAAATCTTTGATGAACATTATTCTGATCTTTGGAATAAAAATGAGTCCCTGCTAACGATGGCTGCCGCCCTACTACATGATATCGGACATGGCGCATATTCTCATACATTTGAGCGTCTCTTCAATACTGATCATGAAGCTTACACTCAGGAAATCATCACCAATCCTACCACAGAGATTAATGCTATTTTACGA…	527147	528463	-9	CATGGATATAAGTGTGAACG	TRUE	TRUE	TRUE	TRUE	TRUE	636	TCGTAACGGGATGCACGCTG	TRUE	TRUE	TRUE	TRUE	TRUE
QZN14_RS02925	gene	WP_000764119.1	DUF1934 domain-containing protein CDS	ATGAAACTAGAAATTAACAATAACATTCAAATTGACAACGAAACCGAAATGATTCATGAGATTCACGATTGTCAATTTATTGAAAAAGGAAGTTACGTTTATTTGAATTATATTAATGCTGAGGGCGAGAGAGTAGTTATTAAGGCAAATCATGAGGAATTGCTTATGACGAGGTTTTCAAATCCTAAGTCTGTAATGCGTTTTCATCGTGAAACGCCTGCTTTGGTTAATATCCCCACTCCACTTGGTATTCAACATTTGATTACAGAGACAAGTCACTATCAGTTTGATTTGTCACAGCAAAGGTTGCACATCAATTATGTCCTTAAGCAAACGGAGACAGGAGCCTGTTTTGCAAATTATGAATTAAAGATTCAATGGTATTGA	528539	528925	45	GTTGAATACCAAGTGGAGTG	FALSE	FALSE	TRUE	FALSE	FALSE			FALSE	FALSE	FALSE	FALSE	FALSE	Only one viable target + Guide can still work for spacer 1 on other strains
QZN14_RS02930	gene	WP_000910750.1	calcium-translocating P-type ATPase, PMCA-type CDS	TTGTTAAAAGAACAGAAAAAATCCTTGTTTTACACACAAGGTCAAGAAGAGGTTCTAACGTCTTTAGAATCTTCTCGTGAAGGATTATCAACAACAGAAGCGAAAAATCGCTTAGAGATGTATGGTCGCAATGAGCTTGAAGAAGGGAAAAAACGTAGTCTAATAGCTAAGTTTTTTGACCAATTCAAAGATTTAATGATTATTATCTTACTGGTTGCTGCAGCTCTCTCTGTTATTACGGAAGGTATGCATGGCTTAACGGATGCATTGATTATCTTGGCAGTTGTTATCTTAAATGCAGCTTTTGGTGTTTATCAAGAGGGGCAAGCCGAAGCAGCTATTGAAGCCCTCAAAGATATGTCAAGCCCAATTGCGCGTGTTCGTCGTGATGGTCATACT…	529269	531953	233	CTCGCTGTTTAAGACAACGC	TRUE	TRUE	TRUE	TRUE	TRUE	723	TGAACTAAACTTTGTTTCAA	TRUE	TRUE	TRUE	TRUE	TRUE
QZN14_RS02935	gene		metallophosphoesterase CDS	ATGACCAAACTTGCTATCATGAGTGATTTACATATTGACCTCAATCATTTTTCTACCTTTGAGACGAAAACGTTAATTAATTTGCTTAAGAAAGAAAAAATTGATCACCTCCATATCGCTGGGGATATATCTAATCATTTTACTAAAGATACACTTCCCTTTATCAATAACTTAAAAAAGCATATTAAACTTAGCTATAATTTAGGAAACCATGATATGCTTGATTTAACAGAAACAGAAATCCAACGCCTTGACTTTCAAACCTATCGATTTGACAAAAAAATGCTACTAGCTTTTCATGGCTAGTATGATTACAGCTTTTCAAATAATAGAGATATCAAGGATGTTGAAAAATTAAAAAAGACTTTTTGGTTTGATAGACGTTTAAAACGTCCAAAT…	531998	532858	-83	TAGATATATCCCCAGCGATA	FALSE	TRUE	FALSE	FALSE	FALSE	670	CATTCTCTAATATATCCAAG	TRUE	TRUE	TRUE	TRUE	TRUE	19 bp homology spacer 1 but can still work
QZN14_RS02940	gene	WP_000064641.1	fructose-bisphosphatase class III CDS	ATGTCTAATTTTTATAAGCTCTTGAAAGAAAAATTTCCTCGAAAAGAAGATATCGTAACAGAAATGATCAATTTAGAAGCTATTTGTCAATTACCCAAAGGGACGGAATATTTTATTAGTGATTTACACGGGGAATACGATGCTGTTGATTATCTCTTACGGACAGGTGCAGGGTCTATTAGAGCTAAATTATTAGACTGCTTTGATTGGCAGAAAATAGTTGCTGTTGATTTAGATGATTTTTGTATACTGCTTTATTACCCAAAGGAAAAATTAGCCTTCGATAAAATGAACTTGTCAGTAAGTGCTTATAAAACGAAGTTATGGGAAATGATTCCGTTACAAATACAAGTTTTAAAATATTTTTCTAGTAAATATACAAAATCTAAAGTACGTAAG…	533010	534941	111	TATCTCTTTGAACTACAATA	FALSE	TRUE	FALSE	FALSE	FALSE	773	GACGCAAATTGATACCATAT	TRUE	TRUE	TRUE	TRUE	TRUE
QZN14_RS02945	queG gene	WP_000351633.1	queG CDS	ATGGACATAAAGGCAGAAATTCAAAAATTAGCAAAAGAAATTGGTATCTCTAAAATTGGTTTTACGACGGCAGATAACTTTGATTATTTGGAAAAGTCATTGCGTGCTTCTGTGGAAGAGGGGCGCAATTCAGGATTTGAACATAAAGTCATAGAGGATCGTATCTACCCTGAAAGGCTTTTAGAATCGGCTAAAACGATTATTTCAATTGGCGTTGCTTATCCTCACAAACTTCCTCAGCAACCTCAAAAAACACCTTATAAACGAGGAAAAATTACACCTAATTCGTGGGGGCTTGATTATCATTATGTGGTCGGCGAAAAGTTAGACAGACTATCAAAAGGCATTGAAGAGCTCTGTCGAGATTTTCCTTTGCAACAAAAAGCAATGGTCGATACT…	535031	536155	-139	TTTTACAAGAATCCTATCCT	TRUE	TRUE	TRUE	TRUE	TRUE	759	GGATCAATCTCTGTCGCCAA	TRUE	TRUE	TRUE	TRUE	TRUE	Spacer 1 self comp 1
QZN14_RS02950	prfB gene	WP_011324939.1	prfB CDS	ATGGAAGTGGCTGAAATTCGCCAAAAAATAGTAGAAAATAAAGAGAAGTTGACTAGCTTCAGGAGGTCTCTTTGACTTAGATCGTTTGGAAGAGGAGATTGCTCTTCTTGAAAATCAAATGACTGAGCCAGACTTTTGGAATGACAATATTGCAGCGCAAAAGACATCTCAAGAACTGAATGAGTTAAAAGGTAAGTATGATACTTTCCATAATATGCAAGAATTATCTGACGAAACAGAACTCTTACTTGAGATGCTTGACGAAGATGATTCTTTGAAAGAAGAATTAGAAGAAAATCTAATGCAGCTAGATAAGATAATGGGTGCTTATGAAATGACGCTTCTCTTATCTGAGCCTTATGACCACAATAATGCTATCTTAGAAATCCATCCTGGTTC…	536224	537322	-196	TAGCTGTTGCAGTATGAATA	TRUE	TRUE	TRUE	TRUE	TRUE	790	GACGATACCACAATTCCAGT	TRUE	TRUE	TRUE	TRUE	TRUE
QZN14_RS02955	ftsE gene	WP_001173889.1	ftsE CDS	ATGGCACTAATAGAAATGTCTGGTGTTACTAAAAAGTATCGCCGTTCAACAACTGCCTTGAGAAACTTAAATTTATCAATTCAGCAAGGTGAGTTTGTGTATTTAGTTGGTCCGTCAGGTGCTGGTAAATCTAGCTTGATTCGCCTCCTATACCGTGAAGAAAAATTAAGTTCAGGTAGATTAAAGGTAGGGGAATTCAATCTCAATAAACTCAAACGTCGTCAAATTCCTATTTTACGTCGTAGTATTGGAGTTGTCTTCCAAGATTATAAATTACTACCAACAAAAACAGTTTATGAGAATGTTGCGTTTGCGATGCAAGTTATTGGAGCTAAGCGCCGTCATATTAAAAAACGCGTGCCAGAAGTTTTAGAATTAGTAGGTTTAAAACACAAGATG…	537341	538033	-219	CTAGATTTACCAGCACCTGA	TRUE	TRUE	TRUE	TRUE	TRUE	408	TCTCCACCAGATAACTGTGT	TRUE	TRUE	TRUE	TRUE	TRUE
QZN14_RS02960	ftsX gene	WP_000236202.1	ftsX CDS	ATGGTTATCATGATTAATTTCTTTAGACATTTCTGGGAATCGCTTAAAAACTTAAAACGTAACTTTTGGATGACTTTTGCTTCTGTAACATCAGTTACCATAACATTACTTCTTGTAGGCTTGTTTTCATCAGTTTTACTGAATGTTGAAAAGTTAACAACTGATGTTTCAGGTAATTTTACTATCAGTGCCTTTTTAAATGTTGACTCAACGGATGCTCAAAAACAAGTCAAAGATAAGGACGGAAAGCTAAAAGATAATCCTGATTATCATAAAGTTTATGACAAGATTAAACGTATTTCTGGTGTAGAGAAAGTCACTTATTCAAGTAAAGCTGAACAATTAAAAGAAGTTCAAAAAGAGTATGGTTCAGATGTTATTGATGATACCTACAAAGAT…	538017	538946	111	ATTCTCCCTTCTCTTCATCT	TRUE	TRUE	TRUE	TRUE	TRUE	690	CAAGCACCTTCAAAAAAGAA	TRUE	TRUE	TRUE	TRUE	TRUE
QZN14_RS02965	gene	WP_165694720.1	IS3-like element IS861 family transposase CDS	ATGAAATTAAGTTATGAAGATAAACTAGAAATATACGAGTTAAGAAAGATCGGGATGTCCTGGTCTCAGATTAGTCAACGATATGATGTTCGTATCTCGAATCTTAAATACATGATAAAACTCATGGATCGGTATGGTGTAGAAATCGTCGAAAAAGGTAGAAATGAGTATTATCCACCTGAATTAAAGCAGGAAATGATAGATAAAGTCTTGATTCATGGTTGTTCTCAACTCTCTGTTTCTCTTGATTATGCTCTCTCTAATTGTTCTATACTCACAAATTGGCTTTCCCAATTTAAGAAAAATGGTTATACTATTGTTGAGAAAACAAGAGGGAGACCGAGTAAAATGGGACGTAAGCGTAAGAAAACTTGGGAAGAAATGACAGAGCTCGAGCGA…	539020	540365	-23	GATTTTTTGTCTAACTTTTG	TRUE	FALSE	TRUE	FALSE	FALSE	436	ATCCCTCAACTTTTTTAGAA	TRUE	FALSE	TRUE	FALSE	FALSE	Spacer 2 AGG, MM0 of 8 for both spacers (9 copies of gene in genome)
QZN14_RS02970	gene	WP_001022577.1	alpha/beta hydrolase CDS	ATGAACATAAAACGTCACTCTATTTTTCTTTGGTTAACAACAAGTATCCTTGCTATTTTAATGGCCGTCGGGATGACCATTTACTTCAATACTTACCAAGCCTCCCCATTAGCTAGGAGAATTGCTAAAACCGCTACAAACCATAAGAACTACCTTCTTTTTAGAAGCAAGGGTAAGGTAAAAGCAAATATTATTTTCTATCAAGGGGCTCTTGTGGAAGAAGAAGCTTATTCTCAACTTGCTAGAGATTTAGCTGATAAAGGGTATAATACCTATATTTTGAAGACACCTTTAAATTTGCCAGTTTTATCACCTTATAAAGCTAAAACAATTATTAATCAGAACCACTTAACTAATGTTTACCTTGCTGGACATTCTTTAGGAGGAGTTGTTGCTAGC…	540435	541145	-45	CATGGCATGAATACAACTAT	TRUE	TRUE	TRUE	TRUE	TRUE	636	TAACTACGGACATCAAAAAG	TRUE	TRUE	TRUE	TRUE	TRUE
QZN14_RS02975	gene	WP_000708402.1	MBL fold metallo-hydrolase CDS	ATGAAAATCTATAAAACAATAAACCACATTGCTGGTGAAAATACTTATTACCTCGTTAATGATCAAGCTGTTATCCTCATTGATCCAGGGAGCAATGGCCAAGAAATCATTGCTAAAATTAAATCCTTTGAAAAACCTTTAGTGGCTATCCTCTTAACTCATACTCACTATGATCATATTTTTAGTTTAGATTTGGTCAGAGATACTTTTGATAATCCACCTGTTTATGTTTCAGAAAAAGAAGCCGCTTGGCTATCTTCCCCAGATGATAATTTATCTGGGTTAGGCCGTCATGATGATATCATTAATGTTATAGCAAGACCGGCAGAGAACTTTTTTAAATTAAAGCAACCCTATCAACTAAATGGTTTTGAATTCACAGTTTTACCAACACCTGGT…	541142	541777	-31	CTGTTATCCTCATTGATCCA	TRUE	TRUE	TRUE	TRUE	TRUE	397	TTCACAGTTTTACCAACACC	TRUE	TRUE	TRUE	TRUE	TRUE
QZN14_RS02980	gene	WP_000048142.1	(S)-acetoin forming diacetyl reductase CDS	ATGTCAAAAGTTGCTATTGTTACTGGTGCTGGTCAAGGAATTGGATTTGCTATTGCGAAACGTCTTCATGCAGACGGCTTTAAAATAGGCGTTTTAGACTATAATGAAGAGACTGCTCAGGCTGCGGTTGATAAACTATCACTTGAGGATGCTGTTGCAGTTGTAGCAGATGTTTCAAAACGTGATCAAGTCTTTGATGCTTTCCAAAAAGTTGTAGATACTTTTGGTGATTTGAATGTTGTTGTTAACAATGCAGGTATTGCCCCAACAACCCCTCTTGACACTATTACTGAAGAGCAGTTTGAAAAGGCTTTTGCAATCAATGTCGGAGGAACTATTTGGGGAAGTCAAGCAGCTCAAAAACATTTTAGAGAATTAGGTCATGGCGGAAAAATTATA…	542008	542772	89	TTCAGTAATAGTGTCAAGAG	TRUE	TRUE	TRUE	TRUE	TRUE	574	TGCATTCTTACCAACTTCAT	TRUE	FALSE	TRUE	TRUE	TRUE	19 bp homology for CNCTC 10/84
QZN14_RS02985	gene	WP_000192267.1	bifunctional DnaQ family exonuclease/ATP-dependent helicase CDS	ATGACCCAGAAAAAACTTAGAAAATATGCAGTAGTTGACTTGGAGGCTACTGGAGCAGGTCCCAATGCTTCTATTATTCAGGTTGGGATTGTTATTATCCAAGGAAATAAAATTATTGATAGTTATGAAACAGATGTTAATCCTCATGAATCTTTGGATGAGCATATTGTTCATTTGACAGGTATTACGGATAAGCAGTTGGTTAAAGCTCCGGATTTTGGTCAAGTGGCGCATCACATTTATCAATTGATTGAAGATTGTATTTTTGTTGCCCACAATGTAAAGTTCGATGCAAATTTATTGGCTGAGCAACTATTTTTAGAAGGCTTCGAGTTACGTACACCAAGGATAGATACAGTAGAGTTATCACAAGTGTTTTATCCCTGTTTAGAAAAATAT…	542922	545387	271	AACCTGAATAATAGAAGCAT	TRUE	TRUE	TRUE	TRUE	TRUE	740	CAGCAAAAACAATTTGCTTA	FALSE	FALSE	TRUE	FALSE	FALSE
QZN14_RS02990	gene	WP_000221828.1	pyridoxal phosphate-dependent aminotransferase CDS	ATGACCTATTTGTCAGAACGTGTACTCAATATGGAAGAGAGTGTTACTTTAGCTGCGGGAGCTAAAGCAAGAGAACTCAGAGTACAAGGAAGAGATATTCTTAGTTTAACTTTAGGGGAGCCTGATTTCGCTACTCCTAAAAACATTCAGCAAGCGGCTATTGAGGCTATAACAGATGGACGTGCAAGTTTTTACACACCATCAAGTGGTTTGCCGGAGTTGAAGTCAGCAATTAATGCGTATTTTGAACGTTTTTATGGCTACTCCCTTAAACCTAATCAGGTGGTTGTGGGAACTGGTGCTAAGTTTATCCTTTATACTTTCTTTATGACAGTACTGAATCCCGGTGATGAAGTAATTATTCCGACTCCTTATTGGGTATCTTATGCTGATCAGATT…	545473	546666	61	TCTACCAAGAGAATGCATGA	TRUE	TRUE	TRUE	TRUE	TRUE	342	GGAATAATTACTTCATCACC	TRUE	TRUE	TRUE	TRUE	TRUE
QZN14_RS02995	asnS gene	WP_000038473.1	asnS CDS	ATGTCAAAAAAACTTATTTCAATTGTTGATGTTAAAGATTATGTTGGTCAAGAAGTTACTATTGGTGCTTGGGTTGCTAACAAATCAGGTAAAGGTAAGATTGCGTTTGTACAGTTGCGCGATGGTTCTGCCTTTTTCCAAGGTGTCGCTTTTAAACCAAACTTCATTGAAAAATATGGTGAAGAATCAGGTCTTGAAAAATTTGACGTTATTAAACGTCTCAACCAAGAAACATCTGTTTATGTAACAGGGATTGTTAAAGAGGATGAACGTTCAAAATTTGGCTATGAGCTTGATATTACTGACCTTGAAGTCATTGGAGAGTCACATGAATATCCTATAACTCCTAAAGAGCATGGGACAGACTTCTTGATGGACAACCGTCATCTTTGGTTGCGT…	546687	548033	-174	TTGGTTTAAAAGCGACACCT	TRUE	TRUE	TRUE	TRUE	TRUE	703	ATGTGACAAGAAAGAATACT	TRUE	TRUE	TRUE	TRUE	TRUE
QZN14_RS03000	gene	WP_000167485.1	ECF transporter S component CDS	ATGACAAAATCACCTGCTCGTTTAATTTCATTTATCTCAATCGCTATCGCCATCAACCTTATTGGGGCTAATTTAGCTCTATTTTTACGCCTACCTATCTATCTAGATACTATAGGTACATTGCTAATAGCAGTTATCCTGGGACCATGGTACGCTGCCAGCACTGCTTTTCTCAGTGCACTCATCAATTGGATGACTACTGATATTTTTTCACTTTATTATTCACCAGTCGCCATCGTAGTTGCTATCATTACTGGTATCTTGATTAAAAGGAATTGTAAACCCTCTAGCCTATTGTGGAAATCACTGATTATTTCTTTACCAGGAACTATTATTGCTTCAGTTATAACAGTTATCCTTTTTAAAGGAATTACCTCTAGTGGCTCAAGTATTATAGCA…	548073	548630	137	TTGCTAATAGCAGTTATCCT	FALSE	TRUE	TRUE	FALSE	FALSE	412	ATTATAGCACAATTCTTACA	TRUE	TRUE	TRUE	TRUE	TRUE
QZN14_RS03005	gene	WP_001031103.1	nucleoside hydrolase CDS	ATGAACAAAGAAAAAATTATTATCGATTGCGATCCCGGTATTGATGATACCTTAGCACTGATGTATGCTATTCAGCATCCTAAGTTAGAAGTTGTTGCTATTACTATAACAGCAGGCAATTCGCCTGTTGAGCTAGGACTAAAGAATACCTTTGTAACGCTTGAATTACTAAATCGTCGCGACATTTCAGTTTATGTTGGTAATAACTTGCCTTTACAACGTGAATTTGTATCTGCTCAAGATACTCATGGAATGGATGGCCTTGGAGAGAATAACTTTACATTGGCGCAACCAATTATCTTTCAAGAAGAATCAGCAGATTGTTTTTTAGCAAACTATTTTGAACACAAAAATGATACTTCTATTATAGCTCTCGGACCTCTGACCAATATCGCTCGA…	548627	549610	142	TGGAGAGAATAACTTTACAT	TRUE	TRUE	TRUE	TRUE	TRUE	805	TATACCGATGTTGCTTGTCA	TRUE	TRUE	TRUE	TRUE	TRUE
QZN14_RS03010	gene	WP_000965178.1	OsmC family protein CDS	ATGCTTTATGAAGTAACCTCATCAAACACTCAAGGCGTTGATGGAAAAGTTTATCTCTCCAATGGAAAAATTGTGGAGACCAATCACCCTTTAAATCATTTACCAGGATTTAATCCTGAAGAATTAATTGCTTTAGCATGGTCAACATGTTTAAATGCAACTATAAAAGCTATTTTAGAACAAAAAGGATTCAAAGACCTAAAATCTCGTGTTGATGTTAATTGCCAGCTCATGAAGGAAAAGCAAGTAGGTAAGGGATTTTATTTCCAAGTTAACGCTGTTGCTAGTATTGAAAAACTGTCATTATCTGATAGTAAGCTAATCGTTAACAAAGCACACAGCAGATGTCCGATTTCAAAATTAATTTCAAATGCTAAAACAATCAATCTAGACACTGTT…	549856	550269	285	GGAAAAGTTTATCTCTCCAA	TRUE	TRUE	TRUE	TRUE	TRUE	404	TCAATCTAGACACTGTTAAA	TRUE	TRUE	TRUE	TRUE	TRUE	Spacer 2 self comp 1
QZN14_RS03015	rapZ gene	WP_001278845.1	rapZ CDS	ATGTCAGACGAACAAATCAAACTTGTGATTGTAACAGGTATGAGTGGGGCAGGAAAGACAGTGGCTATTCAGTCATTTGAAGATTTAGGATATTTTACAATAGATAATATGCCGCCTACTCTAGTGCCTAAGTTTTTAGAATTAGCAGCACAATCAGGAGATACAAGCAAGATTGCTATGGTAGTTGACATGCGTAGTCGTCTTTTCTTTAGAGAAATTAACTCTATTTTGGATAGCCTTGAAATTAATGATAATATTAACTTTAAGATTCTATTTTTAGATGCTACTGACACCGAGCTAGTGTCACGATATAAAGAGACACGTCGTAGCCACCCTCTTGCTGCCGACGGCAGAGTGTTAGATGGTATTTCTCTAGAGAGAGAACTATTAGCACCGCTT…	550423	551313	64	GGAAAAGTTTATCTCTCCAA	TRUE	TRUE	TRUE	TRUE	TRUE	787	TGATAATCTATGAGCAAAAG	TRUE	TRUE	TRUE	TRUE	TRUE
QZN14_RS03020	gene	WP_001231102.1	YvcK family protein CDS	ATGAGAAAACCTAAAATAACCGTTATTGGCGGAGGAACGGGAATTCCAGTTATTTTGAAAAGTCTTCGCTTAGAAGATGTTGAGATTACAGCGGTTGTCACGGTGGCAGATGATGGTGGTTCGTCAGGTGAGTTGCGCTCAGTTATGCAACTAACACCGCCAGGAGATTTAAGAAATGTTTTGGTTGCCTTGAGTGATATGCCGAAGTTTTACGAACAAATTTTCCAATATCGTTTTGCAGAAGGTGATGGGGATTTTGCAGGTCATCCTTTAGGAAATCTTATTATTGCTGGTGTTGCTGAAATGCAAGGTTCAACTTATAACGCTATGCAGAGTTTAACACAGTTCTTTCATACAACAGGAAAGATATATCCATCTAGTGAACATCCGCTCACTCTG…	551310	552284	-218	ACATTTCTTAAATCTCCTGG	FALSE	TRUE	FALSE	FALSE	FALSE	710	GACGTTTCAATACTTCAACG	TRUE	TRUE	TRUE	TRUE	TRUE	Spacer 1 -> other strains can work (19 bp homology)
QZN14_RS03025	whiA gene	WP_000011316.1	whiA CDS	ATGAGTTTTACAGTAAAAGTCAAAGAAGAGTTGCTAGGTCATAAGAGTGAAAATAAGATGGAACTGTCAGCTATTATCAAAATGTCAGGTAGTTTAGGATTAGCTAACCACGGCCTCAACCTTTCTATTACCACAGAAAATGCTAAAATTGCTCGTCATATTTATAGCATGTTAGAAGAACATTATCATTTGCAGCCAGAAATCAAATACCATCAAAAAACGAACTTACGAAAGAATCGTGTGTATACTGTTTTTATTGAAGAAAAAGTTGATGTTATTCTTGCTGATTTGAAGTTGGCTGATGCTTTTTTTGGTATTGAAACTGGTATTGAACACTCTATATTGGACAATGATGAAAATGGAAGAGCTTATCTCAGGGGAGCATTCTTATCAACGGGT…	552281	553192	156	AGCAATTTTAGCATTTTCTG	TRUE	TRUE	TRUE	TRUE	TRUE	589	AAAAGCATCTCTAGCTTCCA	TRUE	TRUE	TRUE	TRUE	TRUE	Spacer 2 self comp 1
QZN14_RS03030	gene	WP_000752455.1	C69 family dipeptidase CDS	ATGGCTTGTACAACAATATTGGTTGGTAAAAAGGCTTCTTATGATGGTTCGACTATGATCGCTAGAACGGAAGACTCTGTTAATGGCGATTTCACACCCAAAAAATTAAAGGTAATGACATCTAAAGATCAACCGCGTCATTACAAATCAGTTTTATCAAATTTTGAAGTAGATTTACCAGATAACCCACTTCCTTATACTTCAGTACCGGACGCATTGGGAAAAGATGGTATATGGGGTGAAGCCGGTATTAACAGTAAAAATGTAGCGATGAGTGCTACAGAAACTATTACAACGAATTCCCGCGTTTTGGGTGCAGATCCTTTGGTTTCAGATGGTATAGGGGAAGAGGATATACTCACTTTAGTGCTTCCCTATATTCAGTCAGCGCGAGAAGGT…	553207	554604	130	AAAACTGATTTGTAATGACG	TRUE	TRUE	TRUE	TRUE	TRUE	780	CAGGGAATAAACAAACTACG	FALSE	FALSE	TRUE	FALSE	FALSE	Spacer 2 -> other strains can work (19 bp homology)
QZN14_RS03035	gene	WP_001227397.1	zinc ABC transporter substrate-binding protein AdcA CDS	ATGAGAAAGAAATTTCTTTTATTGATAAGCTTTGTAGCTATGTTTGCAGCTTGGCAACTTGTTCAAGTTAAACAAGTTTGGGCTGATAGTAAACTTAAAGTGGTAACAACTTTTTACCCAGTTTATGAGTTTACAAAAAATGTCGTTGGTGATAAAGCTGATGTATCTATGTTAATTAAAGCAGGTACAGAGCCGCATGATTTTGAACCATCAACTAAAAACATCGCTGCCATCCAAGATTCAAATGCTTTTGTTTACATGGATGATAACATGGAAACTTGGGCTCCAAAAGTAGCTAAGTCAGTTAAATCCAAAAAAGTAACAACTATTAAAGGTACTGGCGATATGTTACTTACTAAAGGCGTCGAAGAAGAAGGTGAAGAACATGAAGGACATGGT…	554746	556266	132	GTTGATGGTTCAAAATCATG	TRUE	TRUE	TRUE	TRUE	TRUE	669	TCTGGAGTAAGACCAGCAAT	TRUE	TRUE	TRUE	TRUE	TRUE
QZN14_RS03045	gene	WP_000583233.1	bifunctional oligoribonuclease/PAP phosphatase NrnA CDS	ATGATTATTTTTCAACAAATTCTTGATAAAATCAAAGAGTACGACACCATCATTATCCATCGACATATGAGACCAGACCCTGATGCTCTTGGTAGCCAAATCGGCTTAAGGGATATCATCAGGCATAATTTCCCAAAGAAAAAAGTACTTGCTACTGGTTTTGACGAACCCACACTCGCTTGGATTGCTAAAATGGATCAAGTGACCGACCAAGACTATCAAGGCGCTCTTGTTATTGTTACAGATACAGCAAATACCCCTCGCATTGATGATGAACGTTATAAAAAAGGTGACTTTTTAATTAAAATTGACCATCATCCAAACGATGAAGTCTATGGAGACCTCTCTTATGTAGATACTAACGCCTCTAGTGCAAGTGAAATTGTGACAGACTTTGCT…	556748	557683		AGACCAGACCCTGATGCTCT	TRUE	TRUE	TRUE	TRUE	TRUE	715	GCAGAGACTGCTGCAATCGT	TRUE	TRUE	TRUE	TRUE	TRUE
QZN14_RS03050	add gene	WP_000189636.1	add CDS	ATGACACAAGCAGTATTAAAAGAATTGGCTAAGGCGGAGTTGCATTGTCATCTAGATGGCTCACTTTCTTTACCAGCTATTAGAAAATTGGCTAATATGGCTGATATAATACTGCCAAATAGTGATAAAGAATTAAGAAAATATGTTATAGCTCCAGCTCAAACAGAAAGCTTGGTAGATTACCTTAAAACGTTTGAGTTTATCAGACCGCTTCTTCAAACGAAGGAAGCATTACGTTTTGCTGCTTATGATGTTGCTAGACAGGCAGCTTTAGAAAATGTTATTTATATTGAAATTCGTTTTGCGCCAGAACTCTCTATGGATAAAGGTTTAACCGCAAGTGATACAGTCTTTGCAGTCTTAGAAGGTTTAGCAGATGCTCAGAAAGAATTTAATATC…	557950	558972	91	TGCAAAGACTGTATCACTTG	FALSE	FALSE	TRUE	FALSE	FALSE	582	TCACCTGCATGTAAAGTCAT	TRUE	FALSE	TRUE	TRUE	TRUE	Spacer 1 -> other strains can work (19 bp homology) + Spacer 2 self comp 1 and CNCTC 10/84 19 bp homology
QZN14_RS03055	gene	WP_001162136.1	flavodoxin CDS	ATGGCTTTAGCAAAGATTGTTTATGCTAGCATGACCGGAAATACTGAAGAAATTGCTGACATTGTTGCTGATAAATTACGTGACTTGGGTCTAGATGTTGAAGTAGAAGAGTGTACGATGGTTGATGCTGCAGATTTTGAAGATGCTGACATTGCAATTGTTGCCACTTATACATATGGTGATGGAGATTTACCAGATGAAATCGTGGACTTTTATGAAGATTTAGCAGAAGTTGATTTATCTGGTAAAGTTTACGGCGTAGTGGGTTCAGGTGATACTTTCTATGATTACTTCTGCAAATCTGTTGATGAGTTCGAGGCTCAATTCGCATTAACAGGAGCACAAAAAGGTGCTGATTGTGTTAAAGTTGATTTAGCGGCAGAAGACGAAGACATTGAA…	559031	559474	334	TCCATCACCATATGTATAAG	TRUE	TRUE	TRUE	TRUE	TRUE			FALSE	FALSE	FALSE	FALSE	FALSE	Only one viable target
QZN14_RS03060	gene	WP_000418127.1	chorismate mutase CDS	ATGGAATTAGAAGAGATTCGTCAAGAAATAGATGAAATAGATCAGCAATTGGTAAGCCTTTTAGAAACTAGAATGGGTCTAATTTTAGAGGTCATAGCATTTAAAAAGAAACACCGACTTCCAGTTTTAGATAATAATCGTGAAAACGAAGTGCTTAACAATGTATTGAAGAAAGTCCAAAATCATCAATTTGACGATGTGATACGAGCAACTTTCAAAGACATTATGACAGAATCTCGTGTTTATCAAAAGGAGAATATTGTAGACGGTGATTAA	559551	559826	163	ACGACTCGTGTTCGTCTTTT	TRUE	TRUE	TRUE	TRUE	TRUE	176	CATCGTCAAATTGATGATTT	FALSE	TRUE	TRUE	FALSE	FALSE
QZN14_RS03065	gene	WP_000595706.1	voltage-gated chloride channel family protein CDS	GTGATTAAACGATTTGATAATTATGCTCAGTACGTACTTGTTTTAGGGTTTAGCTTACTAATCGGTGGTGTGGTTGGGGCTATTACAGCAGTCTTTGGACGTGTTCTATTATTCCTGACAGCCTTTAGAAGTGATTATATAGCTTACCTACTCCCTTTTCTTAGCATTGTTGGTTTATTTATAGTTTTTGTCTATCAAAAATTTGGGGGTAAGAGTGTTAAAGGGATGGGATTGGTATTTGAAGTAGGTCATGGTAATGAGGAGACTATTCCGAAACGTCTTGTTCCTCTCGTGATATTAACAACTTGGTTAACCCACTTATTTGGTGGTAGTGCAGGTCGTGAGGGGGTTGCTGTACAGATTGGGGCTACCGTTTCACACTACTTTCAAAAATATTGC…	559819	561015	-72	ACGAGAGGAACAAGACGTTT	TRUE	TRUE	TRUE	TRUE	TRUE	540	GTCAGAGCAGCAATTAAACT	FALSE	TRUE	TRUE	FALSE	FALSE	Spacer 2 -> other strains can work (19 bp homology)
QZN14_RS03070	rplS gene	WP_001068667.1	rplS CDS	ATGAATCCATTAATTCAAAGTTTGACAGAAGGTCAACTTCGTTCTGATATCCCTGAGTTCCGTGCTGGTGATACTGTACGTGTTCACGCTAAAGTTGTTGAAGGTACTCGCGAACGTATTCAGATCTTTGAAGGTGTTGTTATCTCACGTAAAGGTCAAGGAATCTCAGAAATGTACACAGTACGTAAAATTTCTGGTGGTATCGGTGTAGAGCGTACATTCCCAATTCACACTCCTCGTGTTGATAAAATCGAAGTTGTTCGTTATGGTAAAGTACGTCGTGCTAAACTTTACTACTTACGCGCATTGCAAGGTAAAGCTGCACGTATTAAAGAAATCCGTCGTTAA	561599	561946	270	CACGTACAGTATCACCAGCA	TRUE	TRUE	TRUE	TRUE	TRUE	338	CTGATCATCAAAATTAACGA	TRUE	TRUE	TRUE	TRUE	TRUE
QZN14_RS03080	gene	WP_001865706.1	site-specific integrase CDS	TTGATAAAAATTTGTAAAGAAAAATCACAACATCAATCGTATGCAGCGTTATACCTCATCGCTAAAACTGGCATGCGCTTCGCTGAATGTTTAGGTTTAACAGTTAATGATATTGATTACACTAACAAATATTTATCAATTAATAAAACTTGGGATTATCATTTCAACCAAAGATACCTGCCAACAAAAAACAAAAGTAGTATCAGAAATATACCAATTGACAATGATACATTATTTTTTTTGCATGAATTTACAAAAAATAAAAACGACAGATTATTCGACAAACTTTCAAATAATGCAGTCAATAAAACTATCCGAAAAATAACTGGTCGCGAGGTACGAGTGCACTCTCTCAGGCATACATTTGCAAGCTATCTAATTTCCATCTCTCAAGTTTTA…	562091	562672		AGGTTAAAGCAAAAAATAAG	TRUE	TRUE	TRUE	TRUE	TRUE	497	TTAATCAGAGAAATTTGGGG	TRUE	TRUE	TRUE	TRUE	TRUE
QZN14_RS03085	gene	WP_001872365.1	hypothetical protein CDS	ATGGCGTATTTCCGTAAACGCGACAACGGGTGGGAATATCGAATATCGTATAAACATATAATAGGAAATATATTACTTTGCAATATTACTTCCACTAAATATCAACAAGTCATAAATCATTATAGTCAAACGCATGTGCAAGATACAGTAAAGCGTTTTAACATACATGTAAAAGCCTGCGTATCCATGGCTGTTCACGAGGGATATATAGAAAAAAATTTTTGTTTATTCACTAAGGTTAAAGCAAAAAATAAGGGGCGTAAATAA	562708	562974	-45	GCTAATGTGGAGTATATCAA	TRUE	TRUE	TRUE	TRUE	TRUE	257	AGGTTAAAGCAAAAAATAAG	TRUE	TRUE	TRUE	TRUE	TRUE
QZN14_RS03090	gene		IS3 family transposase CDS	...AAAGAACAGGGTGTTCAAGGCTACCTTGATGGAAAAGGCTCTCTTAGAGATATTTGTAAATGGTATGATATCTCAAGTCGCTCTGTTCTCCAAAAGTGGATAAAACGGTATACTAGTGGTGAAGACTTGAAAGCCACTAGTAGAGGATATAGCCGTATGAAACAAGGAAGGCAAGCCACATTTGAAGAACGTGTAGAGATTGTTAACTACACCATTGCCCATGGGAAAGACTATCAAGCAGCTATTGAGAAGTTTGGTGTTTCCTACCAACAAATTTATTCTTGGGTGCGTAAGCTTGAGAAGAATGGCTCACAAGGTTTGGTTGATAGACGTGTGAAAGGGTTGGAGAGTAGGCCTGATTTAACCGAGATTGAGCAACTTTAACTCAAGATTAAA…	<562995	564357	3	CTGCTTGATAGTCTTTCCCA	TRUE	TRUE	TRUE	TRUE	TRUE			FALSE	FALSE	FALSE	FALSE	FALSE	Spacer 1 Self comp 1 + both spacers MM01 + only one viable target
QZN14_RS03095	gene	WP_000508795.1	NINE protein CDS	TTGGGCGGCATTGGAGCGCATAAATTTTACGCAGGAAAAATAGGCCAGGTTTTTTTATATATTATTTTTAGTATTACCTTTATTCCTGGAATTATCGACCTTATCGAAGCTTTGATGGCTCTCGGAAAACAAACTGATGAATATGGAAATATCATCGTTTAA	564530	564691	219	TTTATTAACGTTCTTTTGGG	TRUE	TRUE	TRUE	TRUE	TRUE	145	GGAAAACAAACTGATGAATA	TRUE	TRUE	TRUE	TRUE	TRUE
QZN14_RS03100	gene	WP_000594360.1	ABC transporter permease CDS	GTGATAAAAAATGCTATAGCATATATTACCAGAAAAAAAAATAGAACACTTATTATATTTGCTATTTTAACAATTGTTCTTTCTTGCTTGTATTCATGTTTAACAATAATGAAATCAAGTAATGAAATAGAAAAGGCTTTATATGAAAGTTCTAATTCTTCAATATCAATTACAAAAAAAGATGGTAAATATTTTAATATTAATCAATTTAAGAATATTGAAAAAATAAAAGAGGTTGAAGAAAAAATATTTCAATATGATGGATTAGCAAAATTGAAAGATCTTAAAGTAGTTAGTGGTGAGCAAAGTATAAATAGAGAAGATTTATCTGACGAATTTAAAAATGTTGTTTCACTAGAAGCTACAAGTAATACTAAAAGAAATCTTTTATTTAGTAGT…	565433	566710	7	TCCGCAACTATTGCATCCAC	TRUE	TRUE	TRUE	TRUE	TRUE			FALSE	FALSE	FALSE	FALSE	FALSE	Spacer 1 self comp 1 + Only one viable target
QZN14_RS03105	gene	WP_000353149.1	ABC transporter ATP-binding protein CDS	ATGGATATATTAGAAATAAAGAATGTAAATTACAGTTACGCAAATTCTAAAGAAAAAGTTTTGTCAGGAGTAAATCAAAAATTTGAACTTGGAAAGTTTTATGCGATAGTAGGGAAGTCAGGAACAGGAAAATCCACACTTCTTTCCTTACTTGCAGGACTTGATAAAGTTCAAACAGGAAAAATCTTGTTTAAGAATGAAGATATAGAAAAGAAAGGATATAGTAATCACAGAAAAAATAATATATCTTTGGTATTTCAAAATTATAATTTAATAGATTATTTATCGCCGATTGAAAATATTAGACTAGTAAATAAATCAGTAGATGAGAGTATCTTGTTCGAATTAGGTTTAGATAAAAAACAAATAAAAAGAAATGTTATGAAATTATCTGGTGGT…	566720	567376	-50	TGCAAGTAAGGAAAGAAGTG	TRUE	TRUE	TRUE	TRUE	TRUE	469	AGTAACACTGTCTAGGTTAC	TRUE	TRUE	TRUE	TRUE	TRUE	Spacer 2 self comp 1
QZN14_RS03110	gene	WP_000594351.1	FtsX-like permease family protein CDS	ATGATAAAAAATGCATTTGCTTATGTAACTAGAAAAAGCTTAAAATCATTAATTATTATATTAGTTATTCTATCAATGGCAACTTTAAGCATCATTAGTTTATCTATTAAAGATGCCACAGATAGAGCTTCTAAGGAAACATTTGCTAATATAACAAACAGTTTTTCTATGGAAATAAATAGACAAGTAAATCCAGGAACACCTAGGGGTGGAGGAAATGTAAAAGGTGAAGATATTAAAAAGATATCTCAAACAAACAGTATAGACTCCTATGTAAAAAGAATAAACAGCGTCGCAGACCTAGTTGATCATGATATAATTGAAACTCAAGATACACTTGCAAATCAATCACCTGAAAGAGCAAAGAATTTTAAGAGAACAGTTATGTTAACAGGGGTT…	567376	568752	133	TTCCTTAGAAGCTCTATCTG	TRUE	TRUE	TRUE	TRUE	TRUE	740	TTACAAAGAATGTTGCATCT	TRUE	TRUE	TRUE	TRUE	TRUE
QZN14_RS03115	gene	WP_000699093.1	response regulator transcription factor CDS	ATGAAAATATTAACTGTTGAAGATGATAAGTTGATAAGAGAGGGAATAAGTGAATACCTTTCAGAATTTGGATATACTGTTATTCAGGCTAAAGATGGAAGGGAAGCCTTGTCAAAATTTAATAGTGATATAAACTTGGTTATCTTAGACATTCAGATACCTTTTATAAATGGTTTAGAAGTGTTGAAAGAAATTAGAAAGAAAAGCAATTTACCAATTCTAATTTTGACTGCATTTAGTGATGAAGAATATAAAATTGATGCATTTACTAATTTAGTAGATGGATATGTAGAAAAACCATTTTCATTGCCTGTTTTAAAGGCTAGAATAGATTCTTTAATTAAGAAGAATTTTGGACATTTAGAGAAGTTTGAATATAAGAATCTTTCGGTAAATTTT…	568849	569502	115	AATGCAGTCAAAATTAGAAT	TRUE	TRUE	TRUE	TRUE	TRUE	545	CATCTACTACTCGATCATAA	TRUE	TRUE	TRUE	TRUE	TRUE	Spacer 1 Self comp 1
QZN14_RS03120	gene	WP_000734167.1	HAMP domain-containing sensor histidine kinase CDS	ATGAAGAAATTAAAAATATTCCCAAAAATGTTCATACAAATATTTTCTATTCTTGGAATACTAATTATATTAGTTCATTCATTATTCTTTTTTATCTTTCCTAAAACATATTTGGAGACGAGGAAAGTAAAAATCCACATTATGGCAGATGAAATTTCTAAAAATATGAATGGAAAAGAGTTAAAATATTTAGACCAAACTTTGGAGCTTTATTCTAAAAGTAGTGACATAAAGGTATTTATAAAAAAAAATAATAACAAAAATGAATTACAAATAAATGATAATATAAATGTTAATGTAAAAAGTGATAGTAATTCTTTAATAATTGAAGAAAGGGAAATTAAACTTCATGATGGCAAAAAAATACATCTTCAATTTGTTTCAACAGCTGATATGCAA…	569499	570818	213	CATCTACTACTCGATCATAA	TRUE	TRUE	TRUE	TRUE	TRUE	718	AAGAGGAGTTTTAAGTTCGT	TRUE	TRUE	TRUE	TRUE	TRUE
QZN14_RS03125	gene		IS3 family transposase CDS	...GACACAAAAATCTCTGAAGGAAGAATTTACCGTCTGATGAAGAATATGGCGCTCCCTAAAATGGCTACCGTTAAGACAAAAACAGCTCTTAAAAAGACTCAAAAAACGTATCCTCAAAACTTACTCAACCAGAAATTTAATCCTGATAAACCTAATCAAGTATGGTCTACTGACTTCACCTATATTTCTATTGGATATAAGAAATATGTCTATCTCTGCGCAATAATTGATCTCTATTCTAGAAAATATATTGCTTGGAAATTGAGTCATCGTATGGATGCAAAGTTAGCATGTGACACTCTAGAATTAGCTCTTAATAAAAGAAAGATTGAAGGAACACTTCTCTTTCATTCCGACCAAGGGTCACAATTTAAGGCCAGGGAATTTAGAAAAATA…	570870	571517	-105	GTTTATCAGGATTAAATTTC	TRUE	TRUE	TRUE	TRUE	TRUE			FALSE	FALSE	FALSE	FALSE	FALSE	Spacer 1 MM0 and MM2 of 1
QZN14_RS03130	gene	WP_000076708.1	CsbD family protein CDS	ATGTCACAAGAAAAACTAAAATCAAAATTAGATCAAGCAAAAGGTGGTGCTAAAGAAGGCTTTGGCAAAATAACCGGTGATAAAGAGTTAGAAGCAAAAGGATTTATCGAAAAAACAATTGCTAAAGGCAAAGAACTAGCAGATGATGCTAAAGATGCTGTTGAAGGGGCAGTAGATGCTGTCAAAGAAAAACTGAAGTAA	571695	571895	129	TGCTTCTAACTCTTTATCAC	TRUE	TRUE	TRUE	TRUE	TRUE			FALSE	FALSE	FALSE	FALSE	FALSE	Only one viable target
QZN14_RS03140	gene	WP_000078931.1	FtsW/RodA/SpoVE family cell cycle protein CDS	ATGTCACAAAAATCAAACTATTTTAAAGGGCAAATTGATTATGCTGTTGTGATACCAGTATTTTTTTTATTAATGATTGGTTTAGCCTCAATTTATGTTGCAACGATGAATGATTATCCTTCTAATATCTATATCGCGATGTTTCAGCAGGTGTCTTGGATTATTATGGGGTGTATTATTGCATTTGTCGTTATGCTTTTCAGTACTGAATTTTTATGGAAAGCCACGCCCTATCTGTATGCTTTAGGACTAACCCTAATGGTTCTTCCCTTAATTTTTTATAGTCCACAGCTTTTTGCGGCAACAGGTGCTAAAAATTGGGTGACCATTGGCTCGGTAACTTTGTTTCAACCGTCAGAGTTTATGAAGATTTCCTATATTTTAATGTTATCTCGAATA…	572550	573755		AAACAAAGTTACCGAGCCAA	TRUE	TRUE	TRUE	TRUE	TRUE	480	AACATTAGAAGAATCATCAC	TRUE	TRUE	TRUE	TRUE	TRUE
QZN14_RS03145	gene	WP_001106189.1	HAD-IA family hydrolase CDS	ATGAATTATCATGATTATATTTGGGATTTGGGTGGTACACTACTTGATAATTACGAAAGTTCCACACGTGCTTTTGTAGAGACTTTGAAAGAATTTGGATATCAAGCAGACCACGATAGTGTGTATCAAAAATTAAAAGAGTCAACAGCAGATGCAATTGCATATTTTATCCCTGAAGAAGCTGATTTTTTAAAAGAGTATAAGGCTAATGAAGCTAAGGTTTTGGAAACACCAATTCTATTCCAAGGGGCAAAAGAACTTTTAGCGAAAATTCAAAGACAAGGTAGTCGTAATTTTTTGGTGTCTCATCGTGATAATCAAGTTATAGTTATTCTGGAAAAAACAGAAATTATTGACTATTTTACAGAAGTAGTGACTGCTGATAACGGCTTTTCAAGG…	573874	574434	325	ATTTTTGATACACACTATCG	TRUE	TRUE	TRUE	TRUE	TRUE	408	TTCAAATAAAGCATACTCTC	TRUE	TRUE	TRUE	TRUE	TRUE
QZN14_RS03150	gyrB gene	WP_000134196.1	gyrB CDS	ATGACAGAAGAAACAAAGAATATGGAACAACGTGCTCAAGAATATGACGCAAGTCAGATTCAAGTATTAGAAGGTTTAGAAGCTGTTCGCATGCGTCCAGGCATGTATATCGGTTCGACTTCGAAAGAAGGGCTTCATCACCTTGTATGGGAAATTGTTGATAACTCAATTGATGAAGCCTTAGCTGGATTTGCAGGACATATTAAAGTTTACATTGAACCAGATAACTCTATTACAGTTGTTGATGATGGTCGCGGTATTCCGGTAGATATCCAAGAAAAAACTGGAAGACCAGCTGTAGAGACAGTTTTTACAGTTCTCCATGCCGGTGGTAAATTTGGTGGTGGCGGATACAAGGTTTCTGGTGGCTTACATGGTGTAGGGTCATCTGTTGTTAAT…	574435	576387	110	TTCAAATAAAGCATACTCTC	TRUE	TRUE	TRUE	TRUE	TRUE	461	CATTAACAACAACACCGCGT	TRUE	TRUE	TRUE	TRUE	TRUE
QZN14_RS03155	ezrA gene	WP_000094341.1	ezrA CDS	ATGTCGAGCGGAATCATATTGCTGCTTGTGGCTATAGTCCTGCTTGTGATTATTGCCTACGTAGTCGGCGTCGTAATAAGAAAACGTAATGATACATTAATTGCAAACTTAGAAACTAGAAAACAAGAGTTAGTTGACCTTCCTGTGCAAGAGGAGATTGAGCAAGTCAAATTGCTTCATTTGATTGGCCAAAGTCAATCAACTTTTAGAGAATGGAACCAAAAATGGACTGATTTATCAACTAATTCATTTAAAGATATTGATTTTCATTTAGTTGAAGCTGAAAATCTTAATGATTCATTTAATTTTGTGCGTGCTAAGCACGAGATTGATAATGTTGATAGTCAGCTAACTATTATAGAAGAAGATATTGTTTCGATTCGTGAAGCTTTAGAAGTT…	576481	578205	-153	CTCTAAAAGTTGATTGACTT	TRUE	TRUE	TRUE	TRUE	TRUE	660	TCTAATTTAGCAACAATAGC	TRUE	TRUE	TRUE	TRUE	TRUE
QZN14_RS03160	serB gene	WP_000589685.1	serB CDS	ATGATTAAAGGTTTGTTAGTCATGGACGTTGATTCAACCTTAATAATGGAAGAAGCTATTGATTTATTAGCTATTGAAGCAGGGGTGGGGAAACAGGTTGCTGCACTGACTGACGCTGCAATGCGTGGCGAGTTAGATTTTGAAGAAGCTTTGAAGAAAAGAGTAGCGCTACTTAAAGGTTTGCCTGTTACTATTTTGACAGATATATTATCCTCAATACATTTTACTCCAGGGGCTTATGAATTGATTAAAGAGTGTCACAAGCGTCAGATGAAAGTTGGTCTTGTATCAGGAGGTTTTCACGAGACGATTGATATCTTAGCTAAGCAATTACAAGTTGATTATGTCAAAGCGAATCGTCTTGGTGTCAAAGGTGGTTTTCTCACTGGCGAAGTTGAG…	578299	578940	188	TTAATCAATTCATAAGCCCC	TRUE	TRUE	TRUE	TRUE	TRUE	523	AAAAGCAATTCCTACCCCAG	TRUE	TRUE	TRUE	TRUE	TRUE
QZN14_RS03165	gene	WP_000409124.1	NUDIX domain-containing protein CDS	ATGGAAATTTGGGATGCTTATGACCAATATGGGTTCATTACAGGTCTTACACTTAATAGGGATCAAAATATCCCACAAGGCTTATTCCACTTAGTTGTTGATGTTATCCTTTTTCATGAGGATGGTGACGTATTGATGATGAAACGGCACCCTAAAAAGAAAGCTTTTCCTGCTTATTTCGAAGCCACCGCTGGCGGATCTGCCCTTAAAGGAGAAAATGCTAAGCAAGCTATTCTAAGGGAACTCAAAGAAGAAACTGGTATCGTTCCTCAATGTCTAACCTTTCTTAATAGAGAGTGGTTCTCTGAGCGTTCTTACTTTGTAGACCATTTTATCGCAAAATACAATGGTGCAAAAGATATAATTACATTGCAAGAAGGAGAGACCGTTGACTATATC…	578961	579446	228	GTGACGTATTGATGATGAAA	TRUE	TRUE	TRUE	TRUE	TRUE	299	TAACCTTTCTTAATAGAGAG	TRUE	TRUE	TRUE	TRUE	TRUE
QZN14_RS03170	gene	WP_000137373.1	YueI family protein CDS	ATGACTGAACTTGACAATAAAATCCTACAAAAAGCAAGCGGTGAAAATCGTCTTGATCCTGATCAACAACGTTACTACCTTGGTACTTATAAAGAAAGAGTTGTGCTCCACTTAAGTTTAAAAGAGGCACAAGAAGAAAAGTTTCAACTTGCTATAACATCTGCTCTTAATAATCTGATACTTGAATATCCTAATCTTAGTTTAAAATTATCACCAAATCTCCCTACTGATGTTCAAATGTTCTACATGAAGTTAGCTAACCGTCTATCACTAGCTGCTACGATTGTTAATGAAGCAAATGCCAATTCTCCATTTGGTATTATTATACATAGTGATAAGGCTGAAAACGTTGAATGGAACGATTTTGAGACACAATTCCCTGATTTATTCAATTCACCA…	579459	579914	146	AAAATCCTACAAAAAGCAAG	TRUE	TRUE	TRUE	TRUE	TRUE	431	AGTCTCCTAAAAAAAGTCTA	TRUE	TRUE	TRUE	TRUE	TRUE	Spacer 2 self comp 1
QZN14_RS03175	eno gene	WP_000022832.1	eno CDS	ATGTCAATTATTACTGATGTTTACGCACGCGAAGTCCTTGACTCACGCGGTAACCCAACACTTGAAGTAGAAGTTTATACAGAATCAGGTGCTTTCGGACGTGGTATGGTTCCTTCAGGAGCTTCTACTGGTGAACACGAAGCAGTTGAACTTCGCGACGGCGACAAGTCTCGTTACGGTGGTCTTGGAACACAAAAAGCTGTTGACAATGTAAATAACGTTATTGCAGAAGCAATCATTGGTTATGATGTACGCGACCAACAAGCTATCGACCGTGCTATGATCGCTCTTGACGGAACTCCTAATAAAGGTAAATTAGGTGCAAATGCTATTCTTGGTGTTTCTATTGCCGTAGCACGTGCTGCAGCTGATTACCTTGAAGTACCACTTTACAGCTAC…	580112	581419	40	AGTGAAACCGCTTTATTACG	TRUE	TRUE	TRUE	TRUE	TRUE	426	ATGATGTTCATCATTGGAGT	TRUE	TRUE	TRUE	TRUE	TRUE
QZN14_RS03180	gene	WP_000823931.1	DNA/RNA non-specific endonuclease CDS	ATGAAAAGAAAACAGTTTATAAAATTAGGAATTGCAACCTTACTAACGGTTATTTCGCTTTACACACCAATAAACCTAGCTACAAATCATACCACAGAAAATATTGTTACTGCTCAAGAGTATAAAACAAAAGAGAATGGTACTTTACCTTTTAAACACAAACGACAATTGGTTTTAGGAGAGTTGGATGACAAAGGTCGTGCCACATTCGCACATATTCAGCTAAAAGTTAAAGATGAACCCAAGAAAAAGAGAGTAAAACGTTTAAAAACAACCCCTGTTGGATGGCACAATTTTAAATTCTATTATAATGATGGTACTCAAAAAGCTTGGCTAATGAGCCGAGGCCGTCTTATTTGCCACCAATTTAGTGGACTAAACAATGAAAGAAAGAATTTA…	581527	582591	-102	GAGTATAAAACAAAAGAGAA	TRUE	TRUE	TRUE	TRUE	TRUE	721	GCTACCATTGACTACCTCAG	TRUE	TRUE	TRUE	TRUE	TRUE
QZN14_RS03185	aroA gene	WP_000772014.1	aroA CDS	ATGAAATTACTGACTAATGCAAATACTCTCAAGGGAACCATCCGTGTTCCTGGCGATAAATCAATAAGTCACAGGGCTATTATTTTTGGGAGTATATCTCAGGGAGTTACCCGAATTGTTGATGTCTTAAGAGGCGAGGATGTTTTATCAACTATAGAGGCTTTTAAACAAATGGGGGTTCTAATTGAAGACGATGGCGAGATAATCACTATCTATGGCAAAGGATTTGCAGGTTTAACACAACCGAATAATCTCTTAGACATGGGAAACTCTGGTACTTCAATGCGTCTGATAGCAGGTGTGTTAGCTGGTCAAGAGTTTGAAGTGACGATGGTTGGAGACAATAGTTTGTCAAAGAGACCTATGGATCGTATAGCATTGCCTTTAAGCAAAATGGGA…	582820	584103	139	TTGATTTATCGCCAGGAACA	TRUE	TRUE	TRUE	TRUE	TRUE	432	GTACCTTGAAGTTTTAATGG	TRUE	TRUE	TRUE	TRUE	TRUE
QZN14_RS03190	gene	WP_001127193.1	shikimate kinase CDS	ATGCCTAAGGTATTATTGGGATTCATGGGAGTTGGCAAGACTAGTGTTGCCAACTGCTTAGAAAATGAAGTAATTGATATGGATAGTCTGATTGAAAAACATATTGGTATGTCAATTTCCCGATTTTTTACAGAAGAAGGAGAAGCCTCCTTTCGTGCTTTAGAATCTCAATTTTTAAACGAACTTTTAAAGAAAAAAAATGAAGGACTTGTGATAGCTAGTGGAGGAGGTATTGTACTCCTTGAAGAAAATCGTCGTCTTTTAACTTTAAATCGTCATAATAATATTCTTTTAACAGGAAGTTTTGAAGTCTTATATCATCGTATAAAAAAAGATGAGAAGAATAGAAGACCATTATTTTTAAACCATTCAAAAGAAGAATTTTATGATATTTATCAA…	584096	584608	41	TACTTCATTTTCTAAGCAGT	TRUE	TRUE	TRUE	TRUE	TRUE	445	TTTTTGTGGTGTAAGATAAT	TRUE	TRUE	TRUE	TRUE	TRUE
QZN14_RS03195	gene	WP_000089337.1	LCP family protein CDS	ATGTCAAGAAATAATTACGGTCAGCTAAATCATCATGAAGAGCTACGATATAACTATCTTTTAAAAAACATCCATTATCTTAATGAACGTGAAAAGATGGAATTTCAGTACCTTCATTATAAAAAAACAGCAGTACGACCACAGAGAAGGACAGAAAGTCCACCAACTAATTCTTATTATGAGGAACCTTATTCTGATTCTTATTATCAAGATGACGATTTTTACTCAGAGCCTCAGCTAACCTCACAAGGTTTACCAATTTATCAAGAAGAGAGAGCTCCGAAGAAGAAAAAACAAAGGGCCAGAAAAGAAAAACAGAGGGTGAAGGTTATGGCGCCTTTCCCTCCAAAGGCTATAACCCCCCCTAGAAAGAAAAAAAAATTTAAGGGTTTCCTAAAG…	584665	586038	49	TCATAATAAGAATTAGTTGG	TRUE	TRUE	TRUE	TRUE	TRUE	494	TAAAATCTTCAATAATTGCA	TRUE	TRUE	TRUE	TRUE	TRUE
QZN14_RS03200	rlmD gene	WP_000902654.1	rlmD CDS	ATGTTACATAAAAATGATATTATTGAAACTGAAATTAGCGACATTAGCCATGAGGGAATGGGTATTGCCAAAGTAGATGGCTTTGTTTTCTTTGTTGAAAATGCTCTTCCAGGTGAGATTATTAAGATGCGCGTCTTGAAATTACGTAAGCGTATAGGATATGGAAAAGTTGAGGAATATTTAACGACTTCTCCTCACCGAAATGAAGGATTAGACTATACCTATTTACGTACAGGGATTGCTGATTTGGGACATCTTACTTATGAACAACAGCTGTTATTTAAACAAAAACAAGTAGCTGATAACCTTTATAAAATTGCTCATATATCTGATGTTTTAGTAGAACCTACTCTTGGTATGACAATCCCTTTGGCATATCGAAATAAAGCTCAGGTACCA…	586139	587494	159	CGCATCTTAATAATCTCACC	TRUE	FALSE	TRUE	TRUE	TRUE	659	TTTCAATCATTTGGTCAATG	TRUE	TRUE	TRUE	TRUE	TRUE	19 bp homology for spacer 1 CNCTC 10/84
QZN14_RS03205	gene	WP_001142755.1	hypothetical protein CDS	TTGCCAACTATGCAGCTGTTAGATGAGTTAGTTCTTCCAAAAGACATTACCATAGCAGATGTCAGTCAAAGTATCCAAGAATTTGAAATAGAAAGAGATGCCCTTCAAGAATTTTTTGACGATATGCTGAAGACTTATACAACCTACCAAGAAATGAAAGATTATATTAAATCTCGTGAAGCGAACACTCCTAAGCAAGAGACAGAAGAAAAATCACTTTGA	587602	587823	108	TCATCTAACAGCTGCATAGT	TRUE	FALSE	TRUE	TRUE	TRUE	101	ATCGTCAAAAAATTCTTGAA	TRUE	FALSE	TRUE	TRUE	TRUE	both spacers MM0 = 1
QZN14_RS03210	aphA gene	WP_000757296.1	aphA CDS	ATGAAGAAAGTGTTAGTGAGTAGTCTTTTGGTTTTAGGGATTACGATAACGTTACAAACAGTAGTTGAGGCTAAGGGGCCAAAAGTAGCTTATACACAAGAGGGAATGACTGCTCTTTCGGACACAAATAAAGATAAAGTCACTACTATTTCTATTGACGAGATTCAAAAAAGCTTAGAAGGTAAGAAGCCGATTACTGTTAGTTTTGATATTGATGATACACTGCTTTTCAGTAGTCAATATTTTCAATATGGTAAAGAATATGTAACTCCTGGATCGTTTGATTTTCTTCATAAACAAAAATTCTGGGATCTTGTTGCAAAACGAGGAGATCAAGATTCCATTCCCAAAGAATATGCTAAAAAATTAATTGCTATGCATCAAAAACGAGGAGATAAA…	587941	588678	4	ATATCAAAACTAACAGTAAT	TRUE	FALSE	TRUE	TRUE	TRUE	631	AATTCTAATTGGTCTAGCAC	TRUE	FALSE	TRUE	TRUE	TRUE	Spacer 2 self comp 1
QZN14_RS03215	gene	WP_001267096.1	ClbS/DfsB family four-helix bundle protein CDS	TTGAGAGTTTATGAAAATAAAGAAGAGTTGAAAAAAGAAATAAGTAAAACATTTGAGAAATACATTATGGAATTTAATAATATTCCAGAGAATCTAAAAGATAAAAGAATTGATGAAGTTGATAGAACTCCAGCAGAAAACCTTTCTTATCAGGTTGGCTGGACCAACTTGGTTCTTAAATGGGAAGAAGATGAAAGAAAGGGACTTCAAGTAAAAACACCATCGGATAAATTTAAATGGAATCAACTTGGTGAATTATATCAGTGGTTCACAGATACCTACGCTCATTTATCTCTGCAAGAGTTGAAAGCAAAATTAAATGAAAATATTAATTCTATCTATGCAATGATTGATTTGTTGAGTGAGGAAGAATTATTTGAAGCGCATATGAGAAAGTGG…	588998	589516	189	TGATAAGAAAGGTTTTCTGC	TRUE	FALSE	TRUE	TRUE	TRUE	465	TTAGTTCTGAAAGTTCCAAA	TRUE	FALSE	TRUE	TRUE	TRUE	spacer 2 is AGG
QZN14_RS03220	gene	WP_001875973.1	TetR-like C-terminal domain-containing protein CDS	ATGATTACACATTCCGATATACCAGACTTACAAAAACAACTGGAAACAGCATATCAAGTTCCATATTCTTTCGCTCTTGGTATTTATATCTCAACAATTGAAAGTATTATTTTAAATTGGATAGATCATGACTTTACTGAAGAGCCTGAAGAAATAGCAAGATATATTACATCTGTCGTGAGAATTTAA	589644	589832	129	ACCAGACTTACAAAAACAAC	TRUE	FALSE	TRUE	TRUE	TRUE			FALSE	FALSE	FALSE	FALSE	FALSE	only one viable target
QZN14_RS03225	gene	WP_001876114.1	TetR/AcrR family transcriptional regulator CDS	TTGGTAAGTTCAGATAACACTAATTTAAAATTTTTAAAAGCTTTCTCAGAATTGTTAAAGATGAGGAGCTTTGAGCAAATTAAAGTTAGCGATTTAGCAAAAAAAGCTCGACTTAGTAGAAGATCTTTCTATAATCATTACAATTCAAAAGAAGACTTCCTTAGGGAGTCTATTTTAATAATCTTTGATGATATCACAAAAATTTTAAATAATGATTTATTATATGAAGAAGTGGTCTTAAAGGAGATGCTTAGCTATATGTATATAAATAAAGAAATTATTAAATCCTTTGTTTTTTCCGAATATTGA	589861	590169	42	ATATAAAGGTGATAGTATAT	TRUE	FALSE	TRUE	TRUE	TRUE	234	TGATTTATTATATGAAGAAG	TRUE	FALSE	TRUE	TRUE	TRUE
QZN14_RS03230	gene	WP_000944932.1	YSIRK-type signal peptide-containing protein CDS	ATGCTTAGGAAGTATAAGCAAAGAAATTATAATGTCGCACATACGAAACAGCGTTTTTCGATTAAGAAATTCAAATTTGGTGTAGCATCGGTATTAATTGGATTGACATTTCTAGGAATGAGTAGTCATTCTGTTTTGGCGGATGAGTCAAGCATTATGAGTACTGAGGTACCACAAACAGCTGGTGTAAAACCGGAAGTTACTGTTACACAGCCTACTTCAGATGTAACAAGTCTTGCGACAGATACGTCAACTTCAGCAGTGTTATCAACAGATGCATCTCATTCTAATCCTACAGAATCAGCGGAGCATGCTGTAGGATTAGAATGCTGA	590352	590684	3	GGTTTTACACCAGCTGTTTG	TRUE	FALSE	TRUE	TRUE	TRUE	291	GCATGCTCCGCTGATTCTGT	TRUE	FALSE	TRUE	TRUE	TRUE	2nd spacer AGG + self comp 1
QZN14_RS03235	gene	WP_088187511.1	IS3-like element ISSag5 family transposase CDS	ATGTCAACATTTAAACGCTATGATGAAGAATTCAAACAATCTCTTGTTAACCTTTATCAAACTGGAAAAACTCAGTCTGAACTCTGTAAAGACTATAGGGTATCCACTTCTGCGCTTGCAAAATGGATCAAACAGTACTCTCAATTCAAACTCGAAGATAATTCTGTACTTACTGCCAAGCAAATACAAGAGTTACAAAAACGTAATGCGCAGCTTGAAGAGGAGAACCTTATCCTAAAAAAAGCAAGTGCCATATTCATGCAAAACTTAAAGTAAGACTCCTCGCTGTCTATCGGTTACGCTTTGAACACGCCACAACAACCTTGTGTCGTGTTTTACGTGTCAATCGCTCCACTTACTATAAATTTCTAAAACATAAGCCCTCAAAAAGAGAATTGG…	590805	591949	171	CTTTTGGTATTGCCAAAGGG	TRUE	FALSE	TRUE	TRUE	TRUE	754	ATTCTAGAAAATGTATTGCT	TRUE	FALSE	TRUE	FALSE	TRUE	Spacer self comp 1 and spacer 2 MM1 = 0
QZN14_RS03240	gene		hypothetical protein CDS	...CTTTGGCAATACCAAAAGTTTGAGCAGATTAGTTGAGATGTGCAGGAAGTTTTGATTATCGCAAGAGAGAATCATCAAGTGACTCATGAACACGTGTCAATCTTATTGACCTGCGTTCAAGAATTGATTGTGGAAGTCAATCAAACACAGCCACTCAGTCGTGAGTTTCGTGAAAAGTATATGGGTTAG	592031	592219	-77	AACTAATCTGCTCAAACTTT	TRUE	FALSE	TRUE	TRUE	TRUE	151	TCACGAAACTCACGACTGAG	TRUE	FALSE	TRUE	TRUE	TRUE	Spacer 1 MM0 = 1 and Spacer 2 self comp 2 and MM0 =1
QZN14_RS03245	mobC gene		mobC CDS	ATTGTTTATCGTTATCGTACCAATCTCAAAAAAGTCTTTCTAACAGATTCAGAATTGAATCAATTAAATGAGCGGATTGCTAAGAGCAATTGTCAAAATTTCTCAGTCTATGCTAGAAGAGTTCTTCTTAATCCCAATATGTCATTTGTCACGATTAACACGGATTGGAAATAACATCAATCAAATTGCGCGTGCTATCAACCAAAGCCATCTAATTTCTCAGGCTCAG...	592229	592457	12	TAGAAAGACTTTTTTGAGAT	TRUE	FALSE	TRUE	TRUE	TRUE	202	CCTGAGAAATTAGATGGCTT	TRUE	FALSE	TRUE	TRUE	TRUE	Sapcer 1 & 2 MM0 = 1 and Spacer 2 self comp 1
QZN14_RS03250	gene		Hsp33 family molecular chaperone HslO CDS	ATGGATAAAATTATTAAATCAATTTCTGCCTCTGGTGCCTTCAGGTCTTATGTCCTCGATAGCACCGAGACTGTTAAATTGGCTCAGGAAAAACATCATACCTTGTCGTCTTCAACAGTTGCTCTTGGTCGCACCCTGATTGCTAATCAAATATTAGCGGCTAATCAAAAAGGCGATAGCAAGATTACGGTTAAAGTCATCGGTGATTCTTCCTTTGGTCATATTATCTCTGTTGCAGATACCAAAGGGCATGTTAAGGGGTACATCCAAAATACTGGTGTTGACATCAAAAAACGGCCACAGGTGAAGTTTTGGTTGGCCCTTTTATGGGGAATGGTCATTTTGTGACCATCATCGACTATGGCACAGGTAATCCCTATACCTCAACAACGCCTCTTA…	592459	592954	20	GCCAACCAAAACTTCACCTG	TRUE	FALSE	TRUE	TRUE	TRUE	454	CGTTAAGCCCAACAGCAGGG	TRUE	FALSE	TRUE	TRUE	TRUE	both spacers MM0 = 1 and spacer 2 self comp 1
QZN14_RS03255	gene	WP_000255861.1	YSIRK-targeted surface antigen transcriptional regulator CDS	ATGGTTACATTCGATTTTAAACATGTTCAAACATTGCATACCATATCTCAACTACCTATTTCAGTCATGTCACGAGACAAGGAACTCGTTCAGTTATATAGTAACGAAGACTATCTGTTGCCTTACTATCAGTTTTTAAAACATTTAGCTATCCCTTATAACCAAGATATCACTGTTTATGAGGGTCTTTTTGAAGAATCATTCTTAATTTTTCCTGTCTGTCAATATCTTATTGCTATTGGACCATTTTATCCCTATAGCCCTGATATCAATAGGCAAGAACAGTTATCCAGTCGCTTTCTAGAACAATTTTCTCATCGTAGTAAAAAAGAAATCTTATCCTATATAAAGCTTGTCCCTTGTTTTCCTACTACCAGTATACGTAGTCTTCTTGTGTCT…	593148	594356	298	CAAGATATCACTGTTTATGA	TRUE	FALSE	TRUE	TRUE	TRUE	741	TTTCGAGGAAAATACTGATG	TRUE	FALSE	TRUE	TRUE	FALSE
QZN14_RS03260	gene	WP_000777402.1	SpaH/EbpB family LPXTG-anchored major pilin CDS	ATGAAATTATCGAAGAAGTTATTGTTTTCGGCTGCTGTTTTAACAATGGTGGCGGGGTCAACTGTTGAACCAGTAGCTCAGTTTGCGACTGGAATGAGTATTGTAAGAGCTGCAGAAGTGTCACAAGAACGCCCAGCGAAAACAACAGTAAATATCTATAAATTACAAGCTGATAGTTATAAATCGGAAATTACTTCTAATGGTGGTATCGAGAATAAAGACGGCGAAGTAATATCTAACTATGCTAAACTTGGTGACAATGTAAAAGGTTTGCAAGGTGTACAGTTTAAACGTTATAAAGTCAAGACGGATATTTCTGTTGATGAATTGAAAAAATTGACAACAGTTGAAGCAGCAGATGCAAAAGTTGGAACGATTCTTGAAGAAGGTGTCAGTCTA…	594737	596401	184	TATTTACTGTTGTTTTCGCT	TRUE	FALSE	TRUE	TRUE	TRUE	707	CATAGTCACCTAAATTGGCA	TRUE	FALSE	TRUE	TRUE	TRUE
QZN14_RS03265	gene	WP_000815035.1	SpaA isopeptide-forming pilin-related protein CDS	ATGAAACAAACATTAAAACTTATGTTTTCTTTTCTGTTGATGTTAGGGACTATGTTTGGAATTAGCCAAACTGTTTTAGCGCAAGAAACTCATCAGTTGACGATTGTTCATCTTGAAGCAAGGGATATTGATCGTCCAAATCCACAGTTGGAGATTGCCCCTAAAGAAGGGACTCCAATTGAAGGAGTACTCTATCAGTTGTACCAATTAAAATCAACTGAAGATGGCGATTTGTTGGCACATTGGAATTCCCTAACTATCACAGAATTGAAAAAACAGGCGCAGCAGGTTTTTGAAGCCACTACTAATCAACAAGGAAAGGCTACATTTAACCAACTACCAGATGGAATTTATTATGGTCTGGCGGTTAAAGCCGGTGAAAAAAATCGTAATGTCTCA…	596490	597413	131	TTAGGGGCAATCTCCAACTG	TRUE	FALSE	TRUE	TRUE	TRUE	792	GGAATAAGACCTCCTCGAGA	TRUE	FALSE	TRUE	TRUE	TRUE
QZN14_RS03270	srtC1 gene	WP_000529914.1	srtC1 CDS	ATGGGACAAAAATCAAAAATATCTCTAGCTACGAATATTCGTATATGGATTTTTCGTTTAATTTTCTTAGCGGGTTTCCTTGTTTTGGCATTTCCCATCGTTAGTCAGGTCATGTACTTTCAAGCCTCTCACGCCAATATTAATGCTTTTAAAGAAGCTGTTACCAAGATTGACCGGGTGGAGATTAATCGGCGTTTAGAACTTGCTTATGCTTATAACGCCAGTATAGCAGGTGCCAAAACTAATGGCGAATATCCAGCGCTTAAAGACCCCTACTCTGCTGAACAAAAGCAGGCAGGGGTCGTTGAGTACGCCCGCATGCTTGAAGTCAAAGAACAAATAGGTCATGTGATTATTCCAAGAATTAATCAGGATATCCCTATTTACGCTGGCTCTGCT…	597415	598332	141	GTACATGACCTGACTAACGA	TRUE	FALSE	TRUE	TRUE	TRUE	610	CAAATCCTCTAACTGATCAG	TRUE	FALSE	TRUE	TRUE	TRUE
QZN14_RS03275	srtC2 gene	WP_000746885.1	srtC2 CDS	ATGAAAAAGCGGCTAGTCAAAATAGTCACAATAATTCGAAATAATAAAATCAGAACCCTCATTTTTGTGATGGGAAGTCTGATTCTCTTATTTCCGATTGTGAGCCAGGTAAGTTACTACCTTGCTTCGCATCAAAATATTAATCAATTTAAGCGGGAAGTCGCTAAGATTGATACTAATACGGTTGAACGACGCATCGCTTTAGCTAATGCTTACAATGAGACGTTATCAAGGAATCCCTTGCTTATAGACCCTTTTACCAGTAAGCAAAAAGAAGGTTTGAGAGAGTATGCTCGTATGCTTGAAGTTCATGAGCAAATAGGTCATGTGGCAATCCCAAGTATTGGGGTTGATATTCCAATTTATGCTGGAACATCCGAAACTGTGCTTCAGAAAGGT…	598289	599140	94	ACTTCCCATCACAAAAATGA	TRUE	FALSE	TRUE	TRUE	TRUE	745	TGACAAACGATAATCTTGTA	TRUE	FALSE	TRUE	TRUE	TRUE
QZN14_RS03280	gene	WP_001869078.1	SpaA isopeptide-forming pilin-related protein CDS	ATGAAAAAGAGACAAAAAATATGGAGAGGGTTATCAGTTACTTTACTAATCCTGTCCCAAATTCCATTTGGTATATTGGTACAAGGTGAAACCCAAGATACCAATCAAGCACTTGGAAAAGTAATTGTTAAAAAAACGGGAGACAATGCTACACCATTAGGCAAAGCGACTTTTGTGTTAAAAAATGACAATGATAAGTCAGAAACAAGTCACGAAACGGTAGAGGGTTCTGGAGAAGCAACCTTTGAAAACATAAAACCTGGAGACTACACATTAAGAGAAGAAACAGCACCAATTGGTTATAAAAAAACTGATAAAACCTGGAAAGTTAAAGTTGCAGATAACGGAGCAACAATAATCGAGGGTATGGATGCAGATAAAGCAGAGAAACGAAAAGAA…	599222	601894	55	CCTTGTACCAATATACCAAA	TRUE	FALSE	TRUE	TRUE	TRUE	456	GAACCCTCTACATTAACTAA	TRUE	FALSE	TRUE	TRUE	TRUE
QZN14_RS03285	gene		class C sortase CDS	ATTGTCAGTCAGATTAGTTATTATCAAGCTTCTCATGCCAATATTAATGCCTTTAAAAGAACAGTTACAACCATTGACCGTACGGAGATTCAACGACGGTTAGGTCTGGCTAAAGCCTACAATGCTAGTATTTCTGGAACAAGTAGTCAGTCGACTCAATCTGTGCTGAGAGATTCTTATTCTGAGGAGCAAAAAAGGCAGGGTGGACTGAATACGCTAGGATGTTAGAAGTCAGAGAGCAGGTTGACCATGTGATGATTCCAAAAATCAATCAGGATTTACCAATCTACGCTGGTTCAGAAGAGGACAATCTGCAACGGGGAGTTGGTCATCTAGAAGGGATAAGTTTGCCGATTGGAGGGGCTTCTACACATGCGGTCTTGAGCGGTCAAAGAGGTA…	601948	602591	63	TGATTTTTGGAATCATCACA	TRUE	FALSE	TRUE	TRUE	TRUE	565	ATAAGGTGTACAGGTCAGAA	TRUE	FALSE	TRUE	TRUE	TRUE
QZN14_RS03290	gene		transposase CDS	...TTCTCAGATGAGCTCCGCTATTATAACGACCTTTATCAGCTCATACTCTTTCATTTCTAAGAAAAGCGAACAACTGAATTCTTTAGCTTCATAGATGATAACGTAACAACTGGCAATTCTGCTTTTAAAATGGTCTTTAGGACCTTCATGAAGTACAAAACTTACATCACAAACGCCCTCAGCTATCCCTTTCCAATGCCAAATTAGAAGCGACCAACAAGCTTATCAAAGACATCAAGCGACAAGCCTTTGGCTTTCGCAACTTTAAAAATTTTAAAAGCAAAATTCTCATCGCTTTGAACATCCAAAAAGAGAGAGAACCAAGCTGATTCTCTCTCGTTGTTAA	602571	602916	248	GATAAAGGTCGTTATAATAG	TRUE	FALSE	TRUE	TRUE	TRUE	305	AGCTTGGTTCTCTCTCTTTT	TRUE	FALSE	TRUE	TRUE	TRUE
QZN14_RS03295	gene	WP_000090279.1	prealbumin-like fold domain-containing protein CDS	GTGGCGCGCGATCCATATAGTGATAGATCGAGATATTTAGATCCAAAAGTTCTATCATCCTCTTTTGGCGCCTTTTTTCCAGCAGATAATATTAAGGTAGCTTGGTCTAACAACTCCAGCACTTTATTTACACCACCTATTAATGCAAACTACACCACTCAGATTCAAGCTATTGGGACAACGATTAAGTCACAAATTCCGGAATCGATTTTGACGGTTACGGATAAAAAGAGCAGGAAGTTCAGCATTAACAAGATTGACGAAGCTAAAGAAGGCTTAGTAGGTGCGACCTTCACCTTGTCTAAACGCACAACAGTAGCGGCAGATCATCAAGTACAAGGAGATTTCATTCCTGTCAGCAAAGAGACGACAGTCGGTCGGACAACCCTTACCTTTGAC…	602987	603592	15	GTGTAGTTTGCATTAATAGG	TRUE	FALSE	TRUE	TRUE	TRUE	543	TGGCTGGTATTATCAGCCAT	TRUE	FALSE	TRUE	TRUE	TRUE
QZN14_RS03300	gene		CHAP domain-containing protein CDS	...CTCATCCATTGGGAGGGGAATTCTGGGGACAAGCTCATTGAACACCAAACCAGCGCAATGGGGTGGTACTACCAAGTCGATCGTAGCTTTAGTCAACCAAAAGGGGAACCGCCCAGAATGATCCAAAGGCACTAGAAAGTGTCCGTAATGATTCGATTTCGGGCGGTGATGATGTCATGGGTTATGCTTATAGCAAATGTACTTGGGGAGTTGCGGCACGAATTAATCAGTGGGACTGAAACTCAAAGGTTGAAATGGTGAGAAGATTACCATTACCAGTTCAATGGGAAATGGTCAGGATTGGGTTGGAACAGCCGAAAGACTAGATGGTGAAACTGATACAGTTCCAAAAGAAGGTACTATTCTCTCTTTTTAGGAAAGTAGTTATGGTTCGTA…	603830	604303	132	TGCCTTTGGATCATTCTGGG	TRUE	TRUE	TRUE	TRUE	TRUE	446	GGTCATATAAGCAAAATTCA	TRUE	TRUE	TRUE	TRUE	TRUE	both spacers MM0 = 1
QZN14_RS03305	gene	WP_001865548.1	hypothetical protein CDS	ATGGGCATTACTCTAGTTTTTAATAAGCTATCTGATGAGCAGAAGGAGAAGTTAATGCATGTTGGGAAGTCTTATTTTGACTATCAAGAAAATGCTCTTATCCCACAATTAGGTTTTCTATATTCTAAATTAACTAAAAAAATTGAACTTGATAATCGGTTGTCTCCGACTGAACAAAAGTTATTGATTACCTTATTATTACATACTAAAGGTTTAATCATTGATATGTAA	604636	604866	109	AATATAGAAAACCTAATTGT	TRUE	TRUE	TRUE	TRUE	TRUE	165	ATCAATAACTTTTGTTCAGT	TRUE	TRUE	TRUE	TRUE	TRUE
QZN14_RS03310	gene		transposase CDS	...AAAAAACATTATGAAACTCTATCAACTCCTCCTGCTTTACTTTCAAGAGAAGCAAGCTCACCATTTCTTTACCCTGTTTAAAACACTTTCTCTAGTGTCACTCCAATCTTTTAAACTGTTTTTAGGACATTTTTTAAAGACAGAGATAAGGTTATCAATGTCCTTGAATCGCCTTATTCAAACACCAAACTTGAGCAACCAATAATCTCATCAAAATCATCAAGCACAAACATTTAGCTTTAGAAACTTTGAATATTTTAAAAAGAGAATTCATATCACTTTGAATATCAAAAAGGAGAAAACCAATTTGGTTTTCTCCAGAATATAA	605947	606274	101	TAGAGAAAGTGTTTTAAACA	TRUE	TRUE	TRUE	TRUE	TRUE	199	GATGATTTTGATGAGATTAT	TRUE	TRUE	TRUE	TRUE	TRUE
QZN14_RS03315	gene	WP_223295595.1	hypothetical protein CDS	ATATCTTCTTATCTTGAAACAGAAAATTTTGAGAAGGCTAAAGTGACTGAAGAGAATTACCAAGTTTTTTTAGGAATCCGTACTTATCAGAAGAGTTATAACTATCAAGATCATAGTGAGAATCTAAAAGGAAATATTGAGGTAGCAATGATAGGAGTTGAAAATAATATTAGCGACGAACATATTTTTTGCTAG	606286	606480	72	TACGGATTCCTAAAAAAACT	TRUE	TRUE	TRUE	TRUE	TRUE			FALSE	FALSE	FALSE	FALSE	FALSE	Only one viable target
QZN14_RS03320	gene	WP_000251790.1	serine hydrolase CDS	ATGGTACGTAAATTTTTAAAATCGCTCCTATCTCTCTTTCTTATAGCAGTAATCGCCACCGGTATTTCAGTGGCATGTTTCTTTTTTATTCCAGAAAATAAAGGGAATATTACACCGATTTTATTGCATCGCTTTATGCGAAAAAATAATGTTAATGGAATGATGATTGTTAGCGATAATACTGGTAAACCGATTACCATCTCGCATGGGATTAACCGTGGGGAAGTTGAAACGGATATTGAAAATAATAAATTATTTCCAATGGCTTCTCTCCAAAAACTCATGACAGGAATTATTATCCAAAGATTAATTGATCAAGATGTCTTGAGTGAAGACGACCGATTGTCTCAGTTCTTTCCCCAAGTAAAAGGTAGTAATAGTATTACCATCCACCAATTG…	606541	607692	59	CTCCTTAATATCATAACACA	TRUE	TRUE	TRUE	TRUE	TRUE	762	ATCAACACCCAAAAGTTCAG	TRUE	TRUE	TRUE	TRUE	TRUE
QZN14_RS03325	gene		ATP-binding cassette domain-containing protein CDS	ATGTCAATGATTGAAGTTTCTCACCTTCAGAAAAATTTTATAAAAACCGTTAAAGCACCAGGGTTAAAAGGAGCATTTCAATCATTTCTTCGTCCTGAAAAACACACCTTTGAAGCTGTTAAAGATTTAACATTTGATGTGCCTAAAGGACAAATTTTGGGATTTATTGGAGCGAACGGTGCAGGAAAATCTACAACAATTAAAATGTTAACTGGGATTTTAAAACCAACTTCGGGCTTTTGCCGTATTGATGGCAAATTGCCACAAGAAAACCGACAAAATTATGTTAAGGATATTGGAGTCGTTTTTGGGCAACGTACGTAGTTGTGGTGGGATTTAGCTCTACAAGAAACCTATACAGTGTTAAAAGAAATCTATGACGTTCCTGATAAAGAATTT…	607892	608884	-30	ATACGGCAAAAGCCCGAAGT	TRUE	TRUE	TRUE	TRUE	TRUE	585	TAATTTGTGTGATTGCACGT	TRUE	TRUE	TRUE	TRUE	TRUE	All MM0 of 1 (paste target)
QZN14_RS03330	gene	WP_001080088.1	ABC-2 family transporter protein CDS	ATGAACAGAATTTGGAGACGTTATAAACCTTTTATTAGTACAGGAATCCAAGGATTAATCACATATCGTGTTGATTTCATCCTTTATAGGATAGGTGATGTGATAGGAGCATTTGTTGCATTTTATCTATGGAAAGCAGTTTTCGATTCCTCAAGTCAATCCTTAATCCAAGGTTTTCAGCTGTCAGATATGATTCTCTATATTATTATGAGTTTTGTGACTAATTTATTAACAAGAACTGATAGTTCATTTATGATAGGTGACGAAGTAAAAGACGGTTCAATTATTATGCGACTCTTACGTCCAGTTCACTTTGCTGCTTCCTACCTTTTCATGGAGATTGGTTCTAGATGGCTCATCTTTTTAAGTATAGGGGTACCGTTTTTGCTTGTTATTACG…	608887	609705	226	TATCTGACAGCTGAAAACCT	TRUE	TRUE	TRUE	TRUE	TRUE	648	GTGTAAATTAAAGATGAAAA	TRUE	TRUE	TRUE	TRUE	TRUE
QZN14_RS03335	gene	WP_000170563.1	ABC transporter permease CDS	ATGACAAAATATCAGCGAATGCACTTTATTTTTATTAAACAATACATGAAGCAAATCATGGAGTATAAAATAGACTTTTTTGTAGGCGTTTTAGGAGTATTTTTAACACAAGGGCTAAATCTTTTATTTCTGAATGTTCTTTTTCAACATATCCCTTCTTTAGAAGGATGGACTTTTCAGCAAATAGCTTTTATTTATGGTTTTTCTCTCCTCCCAAAAGGAATTGATCACCTTTTCTTTGATAACTTGTGGGCTCTTGGTCAAAGGCTTATTCGAAAAGGAGAATTTGATAAGTATTTAACCAGGCCGATCAGTCCTTTATTTCATGTCCTAGTTGAAACCTTTCAAGTAGATGCATTGGGGGAGTTATTGGTTGGTTTTATTCTGTTATCTACCACA…	609707	610492	167	GGTGATCAATTCCTTTTGGG	TRUE	TRUE	TRUE	TRUE	TRUE	649	ATCTTGTAAGAAGTAAGCAG	TRUE	TRUE	TRUE	TRUE	TRUE	Spacer 1 AGG
QZN14_RS03345	gene	WP_000859501.1	hypothetical protein CDS	ATGAAAACAGTAATAATATATGGAGGACAGGGTAATGTTCAGTCAAAACACCTTTGTCAACTAGTTAAAACTCCAAAAGGTGAAATTCTTTTTTCAAAGTTACAAGCAACTGATTTAGAATCATATCAGTTAATGATGGATGTCATTAACCACAAGGTAAGTTTAGACAATGTTCATGCGTCTATGTTAGCAAATTTTTTATATAATGATTGGCTAACAAACGATGAAAAAATAGTATCTGGGATAGGATTTTCAGCTCATAGCGCCGGTATTTTCAATGTGTTATATGCTAGTGGTAGTACTAGTTTTGAAAACATTATTCACTTTATTAAACGTCGTGCCCAACTTATAGAAAATTGTCATGTGTCTGAAGAGCTTTGGCTTTTGATGGTTGAAAAC…	611422	612270		CATTGTCTAAACTTACCTTG	TRUE	TRUE	TRUE	TRUE	TRUE	503	TCACGTCATCAAAGAAAGAA	TRUE	TRUE	TRUE	TRUE	TRUE
QZN14_RS03350	fabG gene	WP_000861303.1	fabG CDS	ATGAAAGTAGCAATAGTTACTGGTGGTACCAGAGGAATTGGAAGGGCTATTACAAAAGAGTTATACAAAGAAGGTTACAAAGTCATTGCTATTTATAATAGCAATGATGCTAAGGCAAGAGCTTTACAAGAGGAGTTACCAAAATTAGACGTTTATAAATGCAATATTTCAGATGCAAAAGCAGTACAAAAATTGGTGACTAAAATTTTTAGAGAATATGGCGGTATTGATTGTTTAGTTAATAATGCTGGTATTGTTAGAGATGGCTTTTTCTTGATGATGTCTAAGGAAAAATGGATGGATGTCATTAACATAAATATTATGGGGCTAGTTAACATGAGTAAAGCCGTGTTAAAAATCATGAAGGCTAAGCGTATACAGGGAAAGGTTATCAATATT…	612267	612989	149	AATAGCCCTTCCAATTCCTC	TRUE	TRUE	TRUE	TRUE	TRUE	531	ATATCTGTTTCAATGAATCC	TRUE	TRUE	TRUE	TRUE	TRUE
QZN14_RS03355	gene	WP_000611493.1	phosphopantetheine-binding protein CDS	ATGATTAACTGGGCTGAAGAACGTAAAATAATAAAAACACGTCAAGAAGTAGTTGATGAAATTAAAGGTATTTTGATTGACTCTTTAATGTTGGATATTGATAAAGATCTGATTATGAATGATCAACCATTATTTGGTCGTGGATTAGAGCTAGACTCTATTGATGCCCTAGAACTGTCAATAGGGATTTCAACAACGTTTGGTGTTGAACTAAATGATGATGATATTTCAATATTATCATCAGTAAATAGACTAGCAGATTTTGTGATTGAAAATAGTGAGGATATAGATGACCAAGCTAAGTAG	612982	613287	28	TCTAATCCACGACCAAATAA	TRUE	TRUE	TRUE	TRUE	TRUE	293	AATTTCTTCACTACTTAGCT	TRUE	TRUE	TRUE	TRUE	TRUE
QZN14_RS03360	fabZ gene	WP_000164166.1	fabZ CDS	ATGACCAAGCTAAGTAGTGAAGAAATTATAAAAATGTTACCTCATCGCTATCCGTTTCTAATGGTGGATAGAGTGCAGAGTTATAAAAAAGGTATCATTGAATGTCGTAAGAATATTACTATCAACGAACCTTACTTTCAAGGACATTTTCCACAACGTCCTATAGTTCCGGGTGTTTTGATGATTGAGATGGCAGCTCAATCTGCAGCTTTACTTTATATTTTAGATGCACTTGATGGTAGCCTCCCCTCTCTTGATGAATTAACAGCAGAGAAAATAGCAGAAAAAGTAGGTTATTTAGCCAGTGTGAAGAATTTCAAATTCAAGAAAATTGTTACTCCAGGAGACCAGCTAAACATTACATGTAAATCTCAATCAAAATTGGGGCATCTTTTAGAA…	613271	613747	126	ATCTCAATCATCAAAACACC	TRUE	TRUE	TRUE	TRUE	TRUE	339	GTAATGTTTAGCTGGTCTCC	TRUE	TRUE	TRUE	TRUE	TRUE
QZN14_RS03365	gene	WP_000403526.1	ABC transporter ATP-binding protein CDS	ATGGAAATTAAACTCAAAAATATTGGAAAAAAATATGGTTCTTTTGAAGCATTGAGAGACATTAATCTCATCTTTGAAGAGGGAAAATTTTATGGCCTTCTTGGACCTAATGGAGCTGGTAAAACAACTTTATTTAACCTTTTAATTCAAAATTTTAAGCAAACGTCAGGCGATATTAAGTGGGAGGTGGATGGAAAACCTCTATCTATTAAAGATTTTTATCGTCACATTGGTATTGTCTTCCAAAGTAATCGCTTAGATGATAATTTAACGGTTGAGGAAAATCTAATTTCTAGAGGTGCTTTGTACGGTTTATCTAAATCACAAGTACGTAATCGCCTTAAAGATCTTCAAACGTATCTAGATATCACAGCAATAAAAAAACAAAAATATGGCAGT…	613737	614666	168	TATCATCTAAGCGATTACTT	TRUE	TRUE	TRUE	TRUE	TRUE	494	ATAAATCGCGACGAGATTGA	TRUE	TRUE	TRUE	TRUE	TRUE
QZN14_RS03370	gene	WP_000462411.1	ABC transporter permease CDS	ATGTTTGAACTAATTTCTAGAAATCGTAAAGTTTACACGCGAGATCGGTTAGCGTTTTTCATGTCTTTTTTATCAGTTATTATCTTAATTTTGGTCTATCAGATTTTCTTGGGAAAAATTCAATTAGATGCTATAAAAGCAGCATTGAGGAGTAATACAGTATCCAGTGATACTATTCACATGGTTAATTATTGGCTCGTTGCAGGTTTGACGACTATTATTTCAATGACTAGTACATTAGGTGCCTTTGGAGTTATGGTGTCCGACAAAGAAAAAAAATTAAATGAAGATTTTAAGGTCAGTCCTATATCAAATATCAAAATTGAATTGTCCTATGCTATATTTGCCGTTTTATTTGGTATTGTCATGACGATGTTCTCTTGCATCTTTGCTATCGGT…	614659	615537	242	GTCGGACACCATAACTCCAA	TRUE	TRUE	TRUE	TRUE	TRUE	727	TTCTTTATAGTTAGAGACAG	TRUE	TRUE	TRUE	TRUE	TRUE	Spacer 1 AGG
QZN14_RS03375	gene	WP_000650743.1	hypothetical protein CDS	ATGAAAGATGATAATAAATTAAAGATTTCTGAAGCTTCCTTAGAAGATTATTCTGAAGTGGTTCATTTATTTAATAGGAATCATGTTTATCAATTTCCAGACGGTAGGCCTTTAACTGTTGATGACCTTGATTTAACGTTAAAAGTTAAAGAAGTGACACATTTATTTTTACTGAAAAATCATGGTGTTTTGATTGGAACATCAGCTTTCTTTAAATTTATTACCTATGGTTGTTTAGATTGGAATAGTAGCTTTAGTGGTTTTCTTTTAATTGATTCGAAAAGTCGTAGTGGACAGGCAATCACTTATCTATATAAAACTATCTTAAAGAAGATAACAAAACTGAAGTTTTCTAATATCTATACCGAAATCAGTAACTACAATAAACCCTCCTTAGCT…	615534	617537	244	ATTCCAATCTAAACAACCAT	TRUE	TRUE	TRUE	TRUE	TRUE	704	AGTCAACTTGTAAAACATAA	TRUE	TRUE	TRUE	TRUE	TRUE	Spacer 1 AGG
QZN14_RS03380	gene	WP_001092617.1	aminomethyltransferase family protein CDS	ATGAATACTATTTATAATACATTGAGAACAGATAAAGGTTATAAAGTTTATGAGGGGTATTTATATGAAATTACTGGTGAAGAATGTGAAGAAGCCTTAGACCTTGTGATTCCTAAGAATATTGTATTTGCAGATACAGATACTTGTGGCTACACTTTTTTACTCAATGAAGATGGAACAGTTTATGATGATGTGACTTTCTACAAATTTGATGATAAATATTGGTTGGCTAGTCATAAAGCTTTGGATTCTTATTTAGACAACATCAATTTTGACTATACCGTAACAGATATTTCTGACGAGTATAAAATGCTGCAAATTGAAGGAAGATATTCGGGAGAAATTGCTCAGTCATTTTATGAATATGATATTTCAACACTTAATTTTCGTACTTTGATA…	617534	618487	223	CAATATTCTTAGGAATCACA	TRUE	TRUE	TRUE	TRUE	TRUE	753	ATTTGGTCATCAAATAGCAC	TRUE	TRUE	TRUE	TRUE	TRUE	Spacer 1 AGG
QZN14_RS03385	gene	WP_000118223.1	beta-ketoacyl-[acyl-carrier-protein] synthase family protein CDS	ATGAGCGTATATGTTAGTGGAATAGGAATTATTTCTTCTTTGGGAAAGAATTATAGCGAGCATAAACAGCATCTCTTCGACTTAAAAGAAGGAATTTCTAAACATTTATATAAAAATCACGACTCTATTTTAGAATCTTATACAGGAAGCATAACTAGTGACCCAGAGGTTCCTGAGCAATACAAAGATGAGACACGTAATTTTAAATTTGCTTTTACCGCTTTTGAAGAGGCTCTTGCTTCTTCAGGTGTTAATTTAAAAGCTTATCATAATATTGCTGTGTGTTTAGGGACCTCACTTGGGGGAAAGAGTGCTGGTCAAAATGCCTTGTATCAATTTGAAGAAGGAGAGCGTCAAGTAGATGCTAGTTTATTAGAAAAAGCATCTGTTTACCATATT…	618484	620679	101	TGTATTGCTCAGGAACCTCT	TRUE	TRUE	TRUE	TRUE	TRUE	756	TGTGCCGCCCCTTCACCTGT	TRUE	TRUE	TRUE	TRUE	TRUE
QZN14_RS03390	cylJ gene	WP_000033001.1	cylJ CDS	ATGAGTAAATTTTTATTTGCTCCTTTCATGATGAATTTAGGAGAGAGCCAAAGATTATCAAAACTGGCTAATTGTTTATATGAACAAGGACATGATATTCATATCCTTGGAGACAATTATTATCCATTTTTATTTAATAATGATGCTTATCGCTATCACCACTGTGTAGAAGATAAATCTGTTTATAATAGTAAGCGATATGATGCTTTCTTTTCTCTTTCAACAGACTTTAATTTTTTATCAGAAGAAGAAATTGAACGCATCTGTTCTATTGAAAGAGACTTGTTACGCCAAGAAAAATTTGATGCTGTATTGACAGGTTACCGTCTATCTATTGTTACAAGTTGTCGTTTAGAAAGCATACCATTAATTTGGATTATTTCAGGGGCAACGCATATC…	620684	621895	161	CAGATTTATCTTCTACACAG	TRUE	TRUE	TRUE	TRUE	TRUE	786	AGTAAATAATGATAATGCCT	TRUE	TRUE	TRUE	TRUE	TRUE
QZN14_RS03395	gene	WP_001068960.1	hypothetical protein CDS	TTGAATCCTTTATCAGAAAAAGACAAAGTTAACTATATTATGATTTATAAAAATAGGCAGTCTACATTGGAGAATAATTTATCTGGCGATCGGTTGATGAGATATCAACAAGCAAATAGACAGGTAAGCAAAGATAAACTGTTAACAGGGAGTTATTTTGTGTACCAATGCTTAAAAAAGTTAGGTTTTACCAATAAGATTTGTCAGGAATCTTTTTCTAGTGTTAGTAGTTATTTAATTGGTTTGCCAAAGGGGAAAATTAGTTACTCTAATTCTGGTGACTATCATATTCTAACCTATGCTCCCAGTGGTTCAACTGGGGTTGATATTGAGAAATACAAAGATAGATCAGAACAAACCTACCAAAACTACCTAGGAGAATCAGTTAGTAGTGATATG…	621864	622439	158	AACCTAACTTTTTTAAGCAT	TRUE	TRUE	TRUE	TRUE	TRUE	564	CATGTTGCGAGTTAGTTATC	TRUE	TRUE	TRUE	TRUE	TRUE
QZN14_RS03400	gene	WP_001288731.1	hypothetical protein CDS	ATGAGTGAATTCCTTTCAGCCAAACCTATTGGTCATAATGATTCATCTAATACTATTTTAAGAATTATAGAGAATACGAAATATATTCATCACTATGATGGAAAAGTTGTTGTCGAAATTCCTCCTCAAAAAGAGCCTATCAAAGTCTTTTTTATGGATTCACGTCTTCATTATTTAGAATTTTCAGACATATGTCGGTATGTAACTGTTGTTTTGAAAAATAGTACCGTTGATAATATAACCAATTTAGGGCTAGATAATCATATTGTTTATGACAATGGTGATGATATGGTTGATCCGTTGCCGAGTATTCAGCATGGATTATTTCTTAATGATGATTAA	622782	623123	164	CTCCTCTAAGTACTTGTCAA	TRUE	FALSE	TRUE	FALSE	TRUE	303	AATAATCCATGCTGAATACT	TRUE	FALSE	TRUE	FALSE	TRUE
QZN14_RS03405	gene	WP_000145149.1	hypothetical protein CDS	ATGACATTTTATAAAAAGACGGACAAATTTGGATTTAGGAAAAGTAAAGTGTGCCGCAGCCTATGCGGTGCTTTATTGGGTACAGTAGCAGTTGTTAGTCTAGCTACAGCAAGTACAGAGATTCACGCTGATGAAGCAACAACCTCACCTACCACTGTAACGAAAGTACCTCAGCCAGTTCAAGCAGACACAACAGCTCTAAATACCTCTAAGACTCACAGTACACAAGCAACTACAACTCCTGTTGAAGCTAAGGAGAATAAGGTTGTCAAAAGTGAAACTGTTCAATCTGAGAGCCGAGTAATGCCTAGAGATAAGGTAGTAGAAAGGCCAGAAACAGTAAAAGCTAGTGTTAACTCAGACGTTAGCCAACCTATTACAACCACACCCCCAACAATT…	623157	623672	-78	CGTCTTTTTATAAAATGTCA	TRUE	FALSE	TRUE	FALSE	TRUE	387	GTTTTTTCATTAATTGTTGG	TRUE	FALSE	TRUE	FALSE	TRUE
QZN14_RS03410	gene	WP_000165736.1	S8 family serine peptidase CDS	GTGACTAAACCACAGGGGGCGGTTGCTGAGAAAGCTACTCCGGCTGTGCCAAAGCCTCAAAAAGTAAGAGTAATTGTTGAATTTAATGAGGAATCTATCTTAGATTATGCGACAGAACAGAAAAAAACAGTTGCACAGTTAAATCAAGCTGATGTTGAGAAAAAATTACAAAGCATCAAGCAAGAGCAAGATAAAGTTCTTAAGAATATTGAAAAAAGTGTTCACTTTGATTCAAGCAAAGTGAAGCGTTACGATGCTATTATTAATGGTGTCGCACTTGATATTCAAGCTCAAGAAATTGAAAAATTAAAAACGATTGCTGATGTTAGAAGGGTCTATGTCTCACAAGAATATGTTCAGACAAAACCTTTACTATCTTCCTCAGGGCAACTTATTGGT…	623724	626381	-2	TTCTCAGCAACCGCCCCCTG	TRUE	FALSE	TRUE	FALSE	TRUE	768	CACACATCTGTGAAGGTTGT	TRUE	FALSE	TRUE	FALSE	TRUE
QZN14_RS03415	gene		hypothetical protein CDS	TTGAATAATAAAGGTGTCGGTGGCGATGGTGTCCAAATTTATCAATACTATATCAAAATGGACAACAATAAACCTTACTTAAGTCCCAAAGATAAGACTACTGTAGAGAAGTTAGAAGATCGCTGGAAAAAAATTACTTTCAAAGTTCAGGATACTGGCATTGGTTTGAAAGACGTTTATCTTCAATCTGTTAAGTATGTTGGTGGTGGCAATAATAATTTAGACCTTATCACACCTCCAGGATTTAAAAAAGAAGATAAAAAAGTTGAAAAACCAAAATTAGACCGTCCACCAGGAATTGATTTACCAGCACCAACTTCAATGAGAAGTTTTGATTATTCAACCCCACCGGGAACTAAGCCAAGCAAACCCAAAGATAGTTTATCAACTCCTCCAGGT…	626427	629745	9	GTAAATCAATTCCTGGTGGA	TRUE	FALSE	TRUE	FALSE	TRUE	778	AGCTTGAAAATACAATGGCA	TRUE	FALSE	TRUE	FALSE	TRUE	All MM0 of 1 (paste target)
QZN14_RS03420	gene	WP_001865685.1	peptidase M13 CDS	ATGCAAAGAAAATCCTATTTAAAATCCATGAGTGTTCTTACTTTAACAGCTTGTCTTATATCAGGATATGTGGTTAAAGATATTGCTATGTTACATGCAGTATCTGCCAGTGAGAAGAAAGCAAATAATGTCAGTCCGAGAGAAAATCTCTACAGGGCTGTCAATGATAATTGGCTAGCCAATACAAAACTCAAACAAGGGCAGACTAGTGTTAATAGTTTTTCAGAAATTGAGGATAAATTAAAGCAACTGTTAGTGTCTGATATGGCTAAAATGGCCTCAGGAAAGATTGAAACAACCAATGATGAACAGAAAAAAATGGTTGCATACTATAAACAAGGTATGGACTTTAAAACAAGAGATAAAAATGGTCTCAAACCTCTAAAACCAGTTTTACAA…	629929	631014	285	TGTTAAAGTAAGAACACTCA	TRUE	FALSE	TRUE	FALSE	TRUE	614	GCAAAGCCATTGCTGAAGTA	TRUE	FALSE	TRUE	FALSE	TRUE
QZN14_RS03425	gene	WP_001865683.1	M13 family metallopeptidase CDS	TTGGGTGATTATTATGGTAAGAAATATTTTGGTGAGGCAGCTAAAAAAGACGTCGAACATATGGCTAAGAAAATCATTAATGTCTATAAAACACGGTTAAAAAACAACACTTGGTTATCAGAAAATACAAAAGCAATGGCCATTAAGAAACTTGATAACATGAGATTAATGATTGGCTATCCAGAAGATTATCCTGATCTTTATCGTCAGTACCAATTTGATAGTAAAGCAAGCTTCTTTGAAAACAATGATAACTACAGAAAATTATCGAACAAGAAAACATTTGAAGAATTTAACCAGTCTAATCAACGTGAACATTGGCAAATGAGTGCCAATGCTGTAAATGCTTATAATGATCCTAATACCAATTCCATAGTCTTTCCAGCAGCGATTTTTCAA…	631035	631853	25	AGCTTGCTTTACTATCAAAT	TRUE	FALSE	TRUE	FALSE	TRUE	402	GTTTTAGTTTTATCGTAGAG	TRUE	FALSE	TRUE	FALSE	TRUE
QZN14_RS03430	gene	WP_071659942.1	M13-type metalloendopeptidase CDS	ATTTGGCGTCAAAAAGCAACCAAAGAACAAAGTAAGTCCTCAATTCAGTCAGATGTTCATGCACCATATGAATTGAGAGCTAACATCCCAGTACGTAATTTCCAAGAATTTTATGATGCCTTTGGTGTTAAAAAAGGCGATTCAATGTATCTAAAACCAGAAAAACGTTTGACACTTTGGTAA	631778	631960	212	AATTCTTGGAAATTACGTAC	TRUE	FALSE	TRUE	FALSE	TRUE	-631778		FALSE	FALSE	FALSE	FALSE	FALSE	One target
QZN14_RS03435	gene	WP_000790436.1	alpha/beta hydrolase CDS	ATGAAGAATATAACAAAGCTATCAACTGTTGCTTTAAGCCTACTACTTTGTACGGCGTGTGCTGCATCAAACACGTCTACATCTAAAACACAGTCTCATCATCCTAAACAAACTAAACTCACAGATAAGCAAAAAGAAGAACCCAAAAACAAAGAAGCTGCTGATCAAGAGATGCATCCCCAAGGCGCTGTTGATTTGACAAAATATAAGGCAAAACCGGTCAAAGATTATGGTAAAAAAATCGATGTTGGTGATGGCAAGAAAATGAACATTTATGAAACTGGTCAGGGAAAAATTCCAATTGTTTTTATTCCTGGTCAAGCTGAGATTTCGCCACGCTATGCTTATAAGAATTTAATTGAGCGGTTAAGTAAAAAATATAAAATTTATACAGTAGAA…	631992	633023	87	GTCAAATCAACAGCGCCTTG	TRUE	FALSE	TRUE	FALSE	TRUE	669	TTAGTCTTATCATCAACATC	TRUE	FALSE	TRUE	FALSE	TRUE
QZN14_RS03440	gene		alpha/beta hydrolase CDS	ATGAATAAAATAACGAAATTATCAACCGTTGCCCTCGCTTTGATGCTTTGCGTTGGATGTTCTGCCAATAAAGATAATCAAAAAACTAAAACTGAGCAGCCTAAGCAAGAAAAGTCAATCGCTAAGCAAAAACAAGAGAGAGAAGCAGAAAAAGCTATGATTGCTAAAGGTGCTATTGACCTAACTAAATATAAAGCGAAACCAATTGAAGATTACGGACAAAAAATTGATGTCGGTGACGGTAAAAAAATGAACATATATACAATGGGTCAAGGGAAAATTCCGCTAGTAGTCTTCCCTGGTCAAGCTGAAATTTCACCACGTTATGCTTACAAAAACTTGCTTGATAGATTAGGGAAAAAATATAAAATTTATACGGTTGAACCGCTCGGTTATGGG…	633058	634057	177	AAGCATCAAAGCGAGGGCAA	TRUE	FALSE	TRUE	FALSE	TRUE	633	TTTCTTATCAACTTCTGGAA	TRUE	FALSE	TRUE	FALSE	TRUE	MM0 1 for both spacers (paste target)
QZN14_RS03445	gene	WP_001033956.1	alpha/beta fold hydrolase CDS	ATGAATAAAATAACGACATTATCAACCATCGCCCTGACTTTAATGCTTTGCGTTGGATGTTCTGCCAATAAAGATAATCAAAAAACTAAAACTGAGGATCCTAAGCAAGAAAACGTAACTGCAAATCCGAAGGAAGACAAGGCAACAGCAGCCAAGCGAATGAAGTTAACGAAAGAACTTGAAAAATATAATAAAGGCACAGAGAGCTTTATTAGTAACAAACAATATCAAAAATATATCAAAACACCTATCAAAGAATATGGTCAAAAGGTTGAAGTCAAAGGCAAGAAGATGAATGTCTATACTGTTGGAGAAGGTAAAGTACCAATTGTCTTTATTCCTGGTCAAGGGACGGTGACTGCCAAACATCAGTACCATAATTTGATTAGTAATTTAAGT…	634092	635153	26	TCCTTAGTAAAATAATTGGG	TRUE	FALSE	TRUE	FALSE	TRUE	709	AAATTGTGCATTAATATCGT	TRUE	FALSE	TRUE	FALSE	TRUE
QZN14_RS03450	gene	WP_001055321.1	ABC transporter permease CDS	GTGAACCTATGGACATTAAGTTTAGCTTATTTGAAACGTCAAAAAATGAAAACAGTAACCTTGTTCTTAGTTTTTCTAACTATAGGCACATGTTTAATCAGTCTGATGAGTATTCAGCATTCTTTGGAAAAAAATATCCTAACAAAACAAGGGAAAAGCATTTATTTAACCTCCAAAGAAAAGGCTTATTGGCCTGAACAAGCATACGAAGCTTTGAAAAAAGCAAAAATGGTTGAGTCAGTAGAGGCAAGTTTAAGCATTGATGTTGGTAGCCGTTTAAAATCTGTATCACCATATAACTCTTCTAAAGAAGAGAATCAAGTTACATTAGCAGGTTATCAAAGTACAGAAGATTTACGAGCTTTTCAGACAAAAGCATTGGTCTTAAAGAAAGGAAGC…	635277	636506	-29	ATGGTGATACAGATTTTAAA	TRUE	FALSE	TRUE	FALSE	TRUE	696	TCTAATTTCCCGAAATCAAG	TRUE	FALSE	TRUE	FALSE	TRUE
QZN14_RS03455	gene	WP_001869075.1	ABC transporter permease CDS	ATGAATTTATTTAAACGTTCCTTTTTATATGTTAGCCGTAAAAAGCGTAAGAGTATCACTTTATTCGTATGTTTATGGCTAGTTGCTTCTACATTAATTAGCGGTATTGCGGTAAAAAATGCTGGTCTTACTGCTAAGAAGACATTTTCAAGGCAAACTGGATCAATTTTGCATATTTCATCGGATAGTACTGACCTTGTTGGTGATGGTTACGGATCTGGAGAAATCCCTGAAAAAGCAATAGTTAACATAGCAAGTAATCCAAATGTTAAGCGCGTTAATAATAATTTGATGGCTTATGCTGGACTAACCTCGGAAAAAATGGTTACACGACCAAATGATAAAGAACAATATAAAGAACAAGTTTTACAAGTTCATGGTAATAGTTACTCCGATACA…	636516	637310	272	TTATTAACGCGCTTAACATT	TRUE	TRUE	TRUE	TRUE	TRUE	542	TATCCTTACTGTTTCTAACG	TRUE	TRUE	TRUE	TRUE	TRUE
QZN14_RS03460	gene	WP_000962057.1	hypothetical protein CDS	ATGTTAGTAGTATCTATTATCCTAGTGATGATGGCTCTGCTATTCTGGATTGGTGGTAGAACCCATGAGACAGGTATTTTATTAGCTATTGGTAAGTCTAAAGCAATTATCATTGTCAGTACGCAGTAG	637411	637539	261	TAATAAAATACCTGTCTCAT	TRUE	TRUE	TRUE	TRUE	TRUE	-637411		FALSE	FALSE	FALSE	FALSE	FALSE	Only one viable target
QZN14_RS03465	gene	WP_001865677.1	hypothetical protein CDS	ATGATTGCTATTCCAGCCTTTGCTTTATCAGTACTTATCAGTCAATTTATTGGTCAAAAATTAGCAGACTCCTTAGTGTATCAGGCCTCTAGAACTGTCAGAGCAGACTTTATGAAAGGGTTTGGGAATATGCAGCTTGGGGCTGATAGTGATACAGATATGTTTATGCAAACGATTAAGACGTTAAATGTACAAGTGAAGCCTGAGGAAGTCTGGTTAGTAATTCTAGTTGGTTTAGCAATCGTCTTATTTGCTATTATTACTACTAGTTTAATTATTGCTCGCTACAAACCAAGGGGAATCTTATCAAAACTGTCCTAA	637548	637868	61	ATTACTAACCAGACTTCCTC	TRUE	TRUE	TRUE	TRUE	TRUE	-637548		FALSE	FALSE	FALSE	FALSE	FALSE	Only one viable target, AGG
QZN14_RS03470	gene	WP_000891267.1	ABC transporter ATP-binding protein CDS	ATGCTCGAATTAAAAAATATTGCTTATCGTTATAAGGGGAACGACAATAAAACATTAGAAAATATCAATTATAGTTTTCAGTCAGGGGTATTTTATACTATATTAGGGAATTCTGGTTCAGGGAAAACAACCCTTCTATCCTTGATGGCAGGTCTTGATTCGCCTACTGAGGGACAAGTATTATTTAACAAAAAAGATATTAAAGAAGCAGGTTATGCTCAGCATCGCAAAAAGAATATAGCTTTGGTCTTTCAAAATTATAACCTTTTAGACTATCTAACCCCATTGGAAAATGTTCAGTTGGTAAAACCTACTGCAGATAAACAATTATTGTTGGATTTAGGTTTAAAAGAAGATATGTTAACGCGAAATATCTTGAGATTATCAGGAGGGCAACAA…	637965	638636	201	ATATAGATGTCACTATTGGT	TRUE	TRUE	TRUE	TRUE	TRUE	438	GGTTCATCAAGTAAAATAGC	TRUE	TRUE	TRUE	TRUE	TRUE
QZN14_RS03475	gene	WP_000750933.1	FAD/NAD(P)-binding protein CDS	GTGAAAAAAACAATTGGTATTATAGGTATGGGAGTTAGTGGTTTAGCTGTTCTACTAGCACTTTCTCGTAAAAAAGAGAAAGAGTTAAAACAGTTAGCTATTTTTTGTTTTGATGATACTGTCCACTTTGGACGAGGAATTCCTTTTCAAGAAGACGTTGACTCAGCTTTAATCAATTCCCCAATCAACGATATTTCATTTGATTATCGCCATATGTCTGACTTCATGGATTGGTTAGAAGAAAATTACTATGACACAAATCTAACCTATGTATCAAGGACACTTTACGGACAATACCTTTCAGAAAGAACTAAGTTACTTTTAGATAAACTCCCTGTCACGGTTATTAAAACAAGAGTGGATAAACTAAACTATTTATCAGATGAGCAACAATGGCAA…	638693	640138	-81	ATTATAGGTATGGGAGTTAG	TRUE	TRUE	TRUE	TRUE	TRUE	556	TTGGCTCAGGAAAATTGGAA	TRUE	TRUE	TRUE	TRUE	TRUE
QZN14_RS03480	gene	WP_000825431.1	DNA/RNA non-specific endonuclease CDS	ATGAAAAGATTACATAAACTGTTTATAACCGTAATTGCTACATTAGGTATGTTGGGGGTAATGACCTTTGGTCTTCCAACGCAGCCGCAAAACGTAACGCCGATAGTACATGCTGATGTCAATTCATCTGTTGATACGAGCCAGGAATTTCAAAATAATTTAAAAAATGCTATTGGTAACCTACCATTTCAATATGTTAATGGTATTTATGAATTAAATAATAATCAGACAAATTTAAATGCTGATGTCAATGTTAAAGCGTATGTTCAAAATACAATTGACAATCAACAAAGACTATCAACTGCTAATGCAATGCTTGATAGAACCATTCGTCAATATCAAAATCGCAGAGATACCACTCTTCCCGATGCAAATTGGAAACCATTAGGTTGGCATCAA…	640399	641184	40	TTGACATCAGCATGTACTAT	TRUE	TRUE	TRUE	TRUE	TRUE	490	AACATTTTGAGGATTTGACA	TRUE	TRUE	TRUE	TRUE	TRUE
QZN14_RS03485	gene	WP_000478531.1	VTT domain-containing protein CDS	ATGTTTTTAATCGATTTTATTTTACATATTGATACTCATATCTATGCTATGGCTAACACTGTTGGTAATTGGACCTATCTATTGCTCTTCCTCGTTATTTTCGTTGAAACTGGGGCTGTCATCTTTCCATTTTTACCAGGTGATAGTTTATTATTTGCTGCTGGAGCCCTTGCTGCAAATCCAAAAATGTCCTTCAATATTGTAACTTTTCTTATTATTTTCTTTATTGCAGCATTTATTGGTGATAGTTGCAACTTCTTGATTGGTCGTACATTTGGTTACCGTTTTATCAAACATCCTTTCTTTCGTCGTTTCATTAAAGAAAAAAATATCCGAGATGCTGAGCTTTATTTTGAGAAAAAAGGTACTGCTGCCATCATTTTAGGGCGCTATATCCCT…	641262	641900	99	CGTTATTTTCGTTGAAACTG	TRUE	TRUE	TRUE	TRUE	TRUE	626	TTTCTGGTGTCAAATCATAT	TRUE	TRUE	TRUE	TRUE	TRUE
QZN14_RS03490	gene	WP_000121094.1	ATP-binding cassette domain-containing protein CDS	ATGTCCTATTTAACCTTTAAACACGTTGATTTTAAAACGGATGATAAGTTGGTTTTAAATGATATCAACTTTGCAATTGATGAAGGTGATTTTGTTTCTATTGTAGGGCCATCTGGAAGTGGTAAGAGTACTGTATTAAAATTAGCCAGTGGTTTAATGAGTCCTACTGCAGGTCATATTTTCTTTGATGGAAAAGATTTGAACCAATTAGAACCGATTGAAAGTCGAAAAATGATTTCTTACTGTTTTCAAACGCCACATTTATTTGGTAATACAGTGGAAGACAATATTAGTTTTCCTTACCACATTCGACACGAAAAAGTAGATTATAGACGCGTTGATGATTTATTTCAACGTTTTGAAATGGACCAGTCTTACCTGAAACAGGATGTCAAAAAA…	642117	642773	114	GTACTCTTACCACTTCCAGA	TRUE	TRUE	TRUE	TRUE	TRUE	598	GACAACTTTTAAGACTTTAT	TRUE	TRUE	TRUE	TRUE	TRUE
QZN14_RS03495	fetB gene	WP_000011926.1	fetB CDS	ATGAGCGGTGCAAATTCTATTTCTTTAATGTCATTACTAATGGCATCGTCATTAGTTTTGATTACTTTATTTTTTTCTTACTGGCAAAAGTTAAACCTAGAAAAAGAAGTGATTATTAGCGCTATCCGAGCAGTGATTCAATTATTAGCAGTGGGTTTTTTGCTAGACTATATATTTGGTTATCAAAATCCTATTTTCACAGCTCTTTTAATGCTATTCATGATTATTAATGCTTCTTATAACGCAGCTAAGCGTGGTAAAGGGATTAATAAAGGGTTTGTTATTTCATTTATAGCTATTGGGTCAGGGACTATAATCACTTTATCTGTCTTGATTTTTTCAGGAATTTTAAAATTTGTTCCGAATCAAATGATTCCTGTAGGTGGTATGATTATTAGT…	642770	643543	108	CTAATAATTGAATCACTGCT	TRUE	TRUE	TRUE	TRUE	TRUE	504	CGAATAATATCAATCGAAGC	TRUE	TRUE	TRUE	TRUE	TRUE
QZN14_RS03500	gene		phosphate ABC transporter ATPase CDS	ATGATTTTAAAAATTTGTCGTGCAGCATATAGTTTACAATGGGGAGGTGTTTACCAATTAGCTTTGCTGGATTATCCTCGAATTAAGGCGTTTGAATTGGAAAGGATAGGAGCTTTCATAGCTTACGAGAAACAATATAAAAGAAAAACTGAGATACAATGTGACGATAAACATCTCCTCGCAAAAATTGTTCATTTTTTAAAATACAATAGTTTTACTTTTCCCTATATTCCCAAATATAGAGAAGCGGCAGCTACTTTTAATGAGGATGGTATTAGTTTAACTTCTGATTTTTTAAGCCATACATGTACGATTGAAACTGCAAAACTAATTTTTAAAGAAAGGTAAAATCTTATCAGCAGTTAAAGCCTTTAATAAGCCTGCTGAAGTACTGGTAAA…	643707	644526	125	GCTGCCGCTTCTCTATATTT	TRUE	TRUE	TRUE	TRUE	TRUE	515	ACTGTTAACTCCTGTTCAGA	TRUE	TRUE	TRUE	TRUE	TRUE	All spacers MM0 1 (paste target)
QZN14_RS03505	gene	WP_000354843.1	LysR family transcriptional regulator CDS	ATGGATATTAGACAACTTACTTACTTTATTGCTGTTGCAGAAGCAAAAAATTATTCACGCGCTGCAAAAAGTCTTTTTGTGACCCAACCTACACTTTCACAATCCATTAAAAAATTAGAAGCAGAATTAAATACTATTTTATTCTTACAAAATGGTCGTCAACTCGCTTTAACTGAAGCAGGAGAAATTCTCTATGAGAAAGGACAATTGTTGATGACTAATGTTAATCAAATGGTTACGGAGATCCAGCAATTAAATCAAGAAAAAAAGGAAGGTGTCCGTGTAGGGCTTACTTCTCTTTTTGCTATTCAATTTATGAAACAGATTTCAACTTTTATGGCTACACATTCAAATGTTGAAGTATCTTTGATTCAAGATGGTTCCCGTAAATTACAAGAA…	644563	645447	232	AGCTTTTACTAATATTATTG	TRUE	TRUE	TRUE	TRUE	TRUE	681	CGTCTTTAAACACAATGACT	TRUE	TRUE	TRUE	TRUE	TRUE
QZN14_RS03510	gene	WP_001286427.1	PTS sugar transporter subunit IIC CDS	ATGTCGGATGTTGTCGAAAAACAAACAACTAAATCGTTTATAATGAACGTATTAAATGGTTTAGCTTTAGGGACTGTTATTGTCTTGATACCAGGAGCAATCCTTGGAGAATTAATGAAAGCTTTACTGCCAATGTGGAGCGGCTTTGCAACTTTAATCGCTGCAACAGCAGTTGCAACAAGTATGATGGGGCTTGTTATTGGTATTATGGTTGGTCTCAATTTTAAATTTAATCCCATTCAATCAGCATCACTAGGATTAGCGGTTATGTTTGCAGGTGGAGCTGCAACCTTCCTTAAAGGCGCTATTATGCTAAAAGGAACAGGCGATATCATTAACATGGGAATTACTGCTGCCTTAGGTGTCCTTTTGATCCAATTTTTATCTGACAAGACGAAA…	645640	646698	-68	GCTATTTGCAAAAGGAAAAT	TRUE	TRUE	TRUE	TRUE	TRUE	774	ATCATAGGTAGCATAATCTT	TRUE	TRUE	TRUE	TRUE	TRUE
QZN14_RS03515	gene	WP_000770070.1	D-lactate dehydrogenase CDS	ATGAAACTCAAAGTATTTAATGTTAGAGAAGAAGAAGCAACATTAGCACAAGATTGGGCAAACCGAAATCATGTGGAACTTTCTATGAGTGAAGGACCTTTGACATTGGAAACTGTTAATGAGGTAGAAGGTTTTGATGGGATTGCTAATGCACAGATTGAGCCTTTAGATGATGCTATTTATCCTCTTCTCAAAGAAATGGGAATTAAGCAAATCGCTCAGCGCAGTGCTGGTGTTGATATGTATAATCTTGAGTTAGCTAAGCAACATGGTATTATCATTAGCAATGTGCCAAGTTACTCACCGGAGTCTATTGCAGAATTTACAGTGACAATCGCTCTTAACCTTATTCGAAAAGTTGAGCTTATTAGAGCTAATGTTCGTGAACAGAATTTTTCA…	646712	647704	-84	GCTAAATTAAGAGCATTAAT	TRUE	TRUE	TRUE	TRUE	TRUE	618	TGCGTATTTTCAGCAGTTGG	TRUE	TRUE	TRUE	TRUE	TRUE
QZN14_RS03520	gene	WP_000416107.1	MFS transporter CDS	ATGGAGAAAACAATGGATATGGAACAACGTGAAGAAGTTGTATCTTATAACCGAGCGAAAGTATGGCAGTTAGTTATGTTTGCCATGAACAATGCTTCTACAAATATATACTTATTTACGTTTATGTTTGTTACCTATTTCTCAACTGGCGTTCTTGGCTCGGCAGCCATTTTTGTCAGTCAAATTATGGGTTATATCCGTATTTTTGATGGTTTTATTGATCCAGCTATTGGTATTATGATTGATAAAACTGATACAAAATTTGGTAAGTATCGTCCTATTTTGATTATTGGGAACGTTATTACGGCTTTGTCATTGATTTTTCTTCTTGCATTGAGAGGTGTCGATGAAAATATTCGTTTCCCATTATTTATCCTTGTTCTAATTATCCATAAAATT…	647912	649462	-181	CTAACTGCCATACTTTCGCT	TRUE	TRUE	TRUE	TRUE	TRUE	741	GCAATGGATAATATCTGAAG	TRUE	TRUE	TRUE	TRUE	TRUE
QZN14_RS03525	gene	WP_001062640.1	sugar kinase CDS	ATGGCAAAAATTATTTCATTAGGTGAGGTTCTTTTGCGATTATCTCCACCTCAATATCACACACTGATGCAGGCTAATCACCTAAAATGCCAATTCGGTGGTTCAGAACTTAATGTCTTAGCAAGCCTTGCTCAACTAGGTTACCATGTAGGATTGGTCTCAGCTTTGCCTGATAATGATTTGGGCAAGATGGCAAGTCAATTTATATTGTCACAGCAAATTAGTCCAGCTGCTATAATTAAAAAAGAAGGACGACTAGGAATTTATTACTATGAACAAGGATTTTCGGTAAGAACAAATAAGGTTATCTACGATCGTAACTATTCATCTTTTTGGGAAAGTACCTTGAGTGATTATGATTTTACTTCTATTTTTAAGGGAGTGGATTGGTTTCATGTT…	649529	650554	50	ATCAGTGTGTGATATTGAGG	TRUE	TRUE	TRUE	TRUE	TRUE	643	TTCAATATCAAGGTAAGGTC	TRUE	TRUE	TRUE	TRUE	TRUE
QZN14_RS03530	uidA gene	WP_000966715.1	uidA CDS	ATGTTATATCCATTATTGACAAAAACAAGAAATACTTATGATTTAGGCGGTATTTGGAACTTTAAATTAGGAGAACATAATCCAAATGAATTACTACCTTCAGATGAAGTCATGGTTATCCCGACTTCATTTAATGATTTGATGGTAAGTAAAGAAAAACGTGATTATATAGGTGATTTTTGGTATGAAAAAGTCATTGAAGTACCTAAAGTATCAGAGGATGAAGAGATGGTGCTGCGTTTTGGCTCAGTGACACATCAAGCTAAAATTTATGTTGACGGTGTATTGGTAGGAGAGCATAAGGGAGGTTTTACTCCTTTTGAAGTTCTTGTTCCTGAATGTAAGTATAATAATGAGAAAATTAAGGTATCAATTTGTGCTAATAACGTTTTAGACTAT…	650571	652370	45	GATATTGATATCTCCTTGAA	TRUE	TRUE	TRUE	TRUE	TRUE	710	CATTTAAAACTTCCCAAAGA	TRUE	TRUE	TRUE	TRUE	TRUE
QZN14_RS03535	gene	WP_000113632.1	FadR/GntR family transcriptional regulator CDS	ATGGCTAGACCCTTAGTAGAACAAACAGCAGATCGTCTATTGCATTTAATTTTAGAAAGAGAATACCCTGTTGGTGCTAAGCTCCCCAATGAATATGAATTAGCAGAAGATCTAGATGTTGGTCGCAGCACAATCCGAGAAGCAGTCAGAAGTTTAGCAACGCGTAATATTTTAGAAGTCAGACAGGGCTCTGGAACATATATTAGTTCTAAAAAGGGTGTTTCTGAGGATCCATTAGGGTTCTCTCTAATAAAGGACACAGATAGGTTGACATCAGATCTCTTTGAACTACGCCTTTTATTGGAACCTCGAATAGCAGAGCTGGTAGCTTATAGAATTACAGATGATCAGTTACAATTACTCGAAAAGCTTGTTGGAGATATTGAAGATGCTGTTCAC…	652399	653070	-99	TCTGCTGTTTGTTCTACTAA	TRUE	TRUE	TRUE	TRUE	TRUE	489	TGAATTGACTGGTTGATGAC	TRUE	TRUE	TRUE	TRUE	TRUE
QZN14_RS03540	eda gene	WP_000934326.1	eda CDS	ATGTTAAATCAATTGAAAAACAACTATTTCTTTGCTGTTATTCGAGGGAAATCATCTGAGGATGCGCTCGAAATCGCAAAGCATGCTATTTTGGGTGGTATTCGGAATATTGAAGTAACTTTTTCGACTCCTGAAGCAAGCAAAGTCATCAAACAATTATCAGATGACTTTAAAAATAATAAAGAAATTATTGTGGGGGCCGGAACGGTCATGACAACTGAACTTGCTAAAGAGGCTATTGATGCTGGAGCTAAATTTTTGGTTAGCCCACACTTTGATTCAGATATTGCTAATTTAGCTAATGAAAACAAGGTTTATTATTTCCCAGGCTGTGCAACGGCAACAGAAATCGTGGTAGCTAGAAAGTATAAATGTCAGATTATAAAGCTTTTTCCAGGT…	653187	653804	9	CAATATCTGAATCAAAGTGT	TRUE	TRUE	TRUE	TRUE	TRUE	462	GAAACAGAGACGCCACCTGA	TRUE	TRUE	TRUE	TRUE	TRUE
QZN14_RS03545	uxaC gene	WP_000885295.1	uxaC CDS	ATGGCGTTTAATACTGAAACATTTATGTTAAAAAATCAAGCAGCTATACAGCTGTATGAAGAGGTCAAGAGACAACCTATTTTTGATTATCATTGCCACTTAGATCCAAAGGACATTTTTGAAGATCATATTTTTGATAATATTGTGGATTTGTGGCTTGGTGGTGACCACTATAAATGGCGTCTTATGAGGGCTAATGGTATTTCTGAAGCAGAAATTACAGGTCCAGCATCCAACCTTGAGAAATTTAAAGCATTTGCTAGAACACTAGAAAGAGCATACGGTAATCCTGTTTATCATTGGTCTGCTATGGAATTGAAAAATATCTTTGGTGTTAATGAGATTTTGACAGAATCAAATGCTGAGGAAATTTATCATCGTTTAAATCATTTCTTGAAA…	653821	655221	266	TCATAAGACGCCATTTATAG	TRUE	TRUE	TRUE	TRUE	TRUE	546	TGTTCAATAAAAGCTTCATC	TRUE	TRUE	TRUE	TRUE	TRUE
QZN14_RS03550	uxuA gene	WP_000426045.1	uxuA CDS	ATGGAAATGTCATTTAGGTGGTATGGTGAAGACGACCCCGTTACTTTAGAAAATATTGGTCAAATTCCAACAATGAAAGGGATTGTTACAGCGATATACGATGTACCAGTAGGAGAAGTTTGGTCACGTGAGCGCATTCAACAGCTGAAAGAAAAGGTAGAGGCAGCAGGGCTTAAAATTTCGGTTATCGAATCAGTACCTGTTCATGAAGATATCAAATTGGGACGTCCAACACGTGATCTCTTGATTGATAATTATATTCAAACCGTCAAAAATTTGGCTGCGGAAGGTATTGATACTATTTGTTATAATTTTATGCCAGTATTTGACTGGACACGCACTGATTTAGCATATCAATATCCAGATGGTTCCACAGCTTTGATATTTGATGAGACGGTT…	655239	656285	167	CAATATTTTCTAAAGTAACG	TRUE	TRUE	TRUE	TRUE	TRUE	729	ATCTCTAAAACATCATTCTG	TRUE	TRUE	TRUE	TRUE	TRUE
QZN14_RS03555	gene	WP_000047578.1	SDR family oxidoreductase CDS	ATGTCAAAAACAATTACATTTACCAATAAAGTTGTCGTCATAACAGGTGCAGGCGGTGTTCTCTGTGGTTATATGGCTAAAGAATTTGCGAAAGCAGGCGCTAAAGTGGCATTATTAGATTTGAATCAAGAAGCTGCTCAAACATTTGCTGATGAAATTGTAGAAGAAGGTGGTATCGCTAAGGCTTATAAAGCTAACGTTTTGTCTAAAGAAAACCTTGAAGAAGTGCATCAAGCCGTTTTAGAGGATCTTGGACCAACTGATATTTTAGTTAATGGTGCAGGAGGCAACAATCCTAAAGCTACAACTGATAATGAATTTCACGAATTAGACTTACCTTCAGAAACAAAAACCTTCTTTGAGTTAGATGAAGCTGGTATTAGCTTTGTTTTTAACTTA…	656409	657248	35	TGGTCCAAGATCCTCTAAAA	TRUE	TRUE	TRUE	TRUE	TRUE	669	ATTTTCTCAGCACGCGCAGT	TRUE	TRUE	TRUE	TRUE	TRUE
QZN14_RS03560	gene	WP_000228638.1	HAD-IA family hydrolase CDS	ATGGTAGATACAAATCACAAAATCGCTTTTTGCATAGATTCTGATGGTTGCGCAATGGATACAATGACATATAAGCATCAACTCTTTTTTGGTCCAATTGCTGCAGATATATTTGGGATATCAGAACAAGAAAGAACAAGTTTTTTAAAAGAGTGGGATAGAGTCAATCTTTATTCAAGAACTCGTGGAGTTAATCGGTTTGTGGGATTGGTTATGGGCCTTGAGTTTGCCGGAGTAGAACATATTGATAAATTAAAAGAATGGGTCGAAACAACAGACTCATTGTCCAATAATTCCTTAGAGTTAGCGCTTGCCAACGATTTTAGTAGAGATTTAGAGAAGGCTTTAGAATGGTCCAATGAAGTGAATCGCCAAATCAAAAATTATGAGGGAGATTCT…	657401	658213	235	GCAGCAAATCCACCATCAAT	TRUE	TRUE	TRUE	TRUE	TRUE	674	CTTCCTTACCAACAAGTACT	TRUE	TRUE	TRUE	TRUE	TRUE
QZN14_RS03565	gene	WP_000149456.1	glycoside hydrolase family 3 N-terminal domain-containing protein CDS	ATGACACATTTAGTTGACTTAACAAAGAAACCCTTCAATCTAAATCAAGAAGCAATTGAGTGGATTGAAAAAACAATTAATGAGATGACATTGGATGAGAAAATTGGGCAACTTTTTTTCAATATGGGAGCTAGTCGTTCAGAAGAATATTTAACAGATGTTTTGGATCGGTATCATATTGCTGCTGTTCGCTATAATAGAGGTAGTTCAAGTGAAATCTATGATCAGAATTTAATTTTACAGACAAAGTCGAAATTGCCGATGTTGATTGCTGCAAATACAGAAGCTGGTGGAGACGGTGCTGTCACGGATGGAACTAAAGTTGGCGATGAAATAAAAGTGGCTGCTACAAATGATCCGAAATATGCTTATGAAATGGGAAGAATCGCAGGGATGGAG…	658229	660019	-191	ACTTCCTTACCAACAAGTAC	TRUE	TRUE	TRUE	TRUE	TRUE	665	CAGCCAATTCACCATAAATG	TRUE	TRUE	TRUE	TRUE	TRUE
QZN14_RS03570	gene	WP_000040811.1	Xaa-Pro peptidase family protein CDS	ATGTCAAAACTTAATCGTATACGCCATCACTTACATTCAGTCCAAGCTGAACTTGCTGTCTTTTCTGATCCTGTGACAGTCAACTATTTAACAGGTTTCTTTTGCGATCCCCATGAAAGACAAATGTTTTTATTTGTCTATGAAGATCGCGATCCTATTTTATTTGTACCAGCACTAGAAGTATCGCGTGCAAAACAAAGTGTACCATTTCCCGTCTTTGGTTACATAGATTCAGAAAATCCTTGGCAAAAAATAGCTAGCAACTTACCATCCTTTTCTGTTTCTAAAGTTCTAGCCGAATTTGATAATCTTAATGTTACTAAATTCCAAGGTCTCCAAACCGTTTTTGATGGTCATTTTGAAAACCTAACACCTTATATTCAAAACATGCGCCTAATT…	660077	661162	-153	ACATAGATTCAGAAAATCCT	TRUE	TRUE	TRUE	TRUE	TRUE	604	AATAATGCAGCAAATCCACA	TRUE	TRUE	TRUE	TRUE	TRUE
QZN14_RS03575	ccpA gene	WP_001090621.1	ccpA CDS	ATGAATACAGATGATACGATTACGATTTATGATGTTGCCCGTGAAGCAGGTGTTTCGATGGCAACTGTTAGTCGTGTGGTAAATGGAAATAAAAATGTCAAGGAAAATACACGTAAGAAAGTCCTTGAAGTTATTGATCGTCTTGACTATCGTCCAAATGCTGTGGCGCGTGGTTTAGCAAGTAAAAAAACGACAACTGTTGGTGTTGTCATTCCTAATATCGCAAATAGCTACTTTTCAATTTTAGCGCGTGGTATTGATGATATTGCAGCAATGTACAAATATAACATTGTCCTTGCTTCAAGTGATGAAGACGATGATAAAGAGGTTAATGTTGTTAATACTTTGTTTGCTAAGCAAGTAGACGGTATTATTTTTATGGGACACCACTTAACTGAA…	661372	662376	245	CATCGAAACACCTGCTTCAC	TRUE	TRUE	TRUE	TRUE	TRUE	671	ATGCAAAGCCTTCAGCATAA	TRUE	TRUE	TRUE	TRUE	TRUE
QZN14_RS03580	gene	WP_000180587.1	alpha-amylase CDS	ATGACAAATGAATTGATAATGCAAGCTTTTGAGTGGTATTTACCTAGTGATGGGAATCACTGGAAGAAATTAGAGGAGTCTATATCAGACCTTAAAAAACTTGGAATTAGTAAAATCTGGTTACCACCAGCATTTAAGGGAACTAGCAGTGATGATGTAGGATATGGTGTTTATGATCTCTTTGATTTAGGAGAATTTGACCAGAATGGAACAATTAGAACAAAATATGGTAGGAAAGAAGAGTATCTAAAGCTTATTAAGTCGTTAAAGGCAAATGGCATTAAACCGTTTGCAGATATCGTTCTTAACCATAAAGCCAATGGTGATCATAAAGAAAAATTTCAAGTCATCAAAGTCAATCCTGAAAATCGTCAAGAAGCATTAAGTGAACCCTATGAG…	662508	663974	37	CTAGTTCCCTTAAATGCTGG	TRUE	TRUE	TRUE	TRUE	TRUE	768	TCGCCAAAGACCTCTAAATC	TRUE	TRUE	TRUE	TRUE	TRUE
QZN14_RS03585	gene	WP_000866349.1	glycosyltransferase CDS	ATGAAAGTTTTACTGTATTTAGAGGCTGAAGAATACTTGAAAAAGTCAGGTATCGGTCGTGCTATCAAACATCAAGAGAAAGCTCTTCAAATTGCTGGGATAGATTATACCACTAATCCTACAGATGACTTTGACCTTGTTCATATGAATACCTATGGTATTAGAAGTTGGCTTTTGATGAGTAAAGCTAAAAAAACTGGGAAAAAAGTAATTATGCATGGCCATTCCACTGAAGAGGACTTTAGAAATTCTTTTATTGGCTCAAATTTAGTATCCCCGCTTTTTAAATGGTACCTTTGCCGTTTTTATCAAAAAGCAGATGCCATTATAACCCCAACTGATTATTCTAAACAACTAATAAAAGCATATGGCATCAAGAAACCAATTTTTGTTTTATCT…	664019	665017	123	AAGGTACCATTTAAAAAGCG	TRUE	TRUE	TRUE	TRUE	TRUE	723	CCTTCTGTCTCTTCACGACT	TRUE	TRUE	TRUE	TRUE	TRUE
QZN14_RS03590	gene	WP_001219475.1	glycosyltransferase family 4 protein CDS	ATGCGTATAGGTCTATTTACAGATACATACTTTCCCCAAGTTTCGGGAGTTTCAACAAGTATCCGAACTTTAAAGGAAGGGTTGGAGAAGGAAGGACACGAAGTTTATATTTTCACAACTACCGACCGTAATGTCAAACGTTTTGAAGACCCTACAATTATTCGTTTACCAAGTGTCCCTTTTATTTCTTTTACAGATCGTCGAGTAGTTTATAGAGGTTTAATTTCTGCTTATAGGATAGCTAAAGACTACGAACTTGATATTATTCATACTCAAACAGAATTCAGTTTAGGACTTTTAGGAAAATTAGTTGCAAAAGCTTTAAGAATACCTGTTGTGCATACTTATCATACTCAATATGAGGATTACGTTGGTTATATCGCAAAAGGCAAATTGATT…	665019	666353	274	GTTGAAACTCCCGAAACTTG	TRUE	TRUE	TRUE	TRUE	TRUE	402	ATGATATATTTGACCATACT	TRUE	TRUE	TRUE	TRUE	TRUE
QZN14_RS03595	thrS gene	WP_000591006.1	thrS CDS	ATGATTAAAATCACTTTCCCAGATGGTGCAATTCGTGAATTTGAATCTGGCATCACAACATTTGAAATTGCACAATCAATTTCTAACTCTTTAGCTAAAAAAGCTTTAGCTGGTAAATTTAATGGTCAACTTATTGATACAACACGTGCTATCGAAGAAGATGGTAGTATTGAGATTGTAACACCTGACCACGAAGATGCTTTAGGAGTTCTTCGTCACTCAGCAGCGCATTTATTTGCTCAAGCTGCAAAACGCCTTTTTCCAGACTTATGTTTAGGTGTAGGTCCAGCTATTCACGATGGTTTTTACTACGATACTGATAATAAATCAGGTCAAATTTCAAATGATGATCTTCCTCGTATTGAAGAAGAAATGAAAAAAATTGTTAAGGAAAATCAC…	666810	668753	33	ATTCACGAATTGCACCATCT	TRUE	TRUE	TRUE	TRUE	TRUE	795	CGGCGAATAGTTGCTCCATT	TRUE	TRUE	TRUE	TRUE	TRUE
QZN14_RS03600	gene	WP_001261246.1	response regulator transcription factor CDS	TTGCGAACAGTATTAGTAGTGCAAGGTGATGACGAAACAATAGAGTTATTAAGGTCGTATTTAGAGGGAGCTCTTTATAAGGTTGTGATGGCTAGTGATGGTGAGGAGGCTTTTTCTTTATTTCAGCAACATCAGATTGATTTAGCAATCATAGATATTACGCTACCTAAAATAGATGGATATGAGTTGACGCGACTCATTCGTCAAGATAGTCAGATTCCTATTATTATGCTAGCAGCTAAGACAACAGATATGGACAGAATATTAGGATTGAATATTGGAGCAGATGATTTTATCACGAAACCGTTTAATTCTTTGGAGGTTTTAGCTCGAATTAATTCGCAACTGCGTCGTTACTATGAATTCAATAGTCTTGCCAAACCTAAAAATCAATTTATA…	668974	669678	17	AAAACCTCCAAAGAATTAAA	TRUE	TRUE	TRUE	TRUE	TRUE	608	TATCATCTTCGATTTTGTCA	TRUE	TRUE	TRUE	TRUE	TRUE
QZN14_RS03605	gene	WP_001140269.1	DUF3114 domain-containing protein CDS	ATGGCAAAGACCGCTCTTAATATTCCTTTTACAGTTGAAGGGATAGAAAATTATTATCAAAATATAAAAATGATACTGTCTTTAGCAGATAAATGGAGCATACCTAAAGATGATCTATTACTCTTTTTAAAGGGACTCAAGGCTATTGATGATATAAAAGTTGGCTCTCCTATTTTTAAGTATTTTTGGACTTCTTTAAGTTTACAAGCACCCCTCAAAGCTTTAGAATTCGTGTTAGAGCAGGCTAAAATGCCAACTGAATTGTCAGGAGAATTATCAGAAACACAATACTTGGTCGCACAGTTTTCAGATGAGTTAGCTCCGCATGATGATTTCTGGATAGCCTTATCACAAGTTATTTATGATTCTTTTCCTGGGAATAGTCTAGCCGAAGATACT…	669776	670795	303	TGTAAAAGGAATATTAAGAG	TRUE	TRUE	TRUE	TRUE	TRUE	416	AAATCAAATAGCGGAATTGA	TRUE	TRUE	TRUE	TRUE	TRUE
QZN14_RS03610	gene	WP_000592389.1	PepSY domain-containing protein CDS	ATGATTAAGAAAAATAAAGTTTTTTTAGGAGTTCTTTTAGTCCTTGTTGTTATCCTTGGAGGTGGTGTATTATTTTACCAATCACAATTCCAAAAGACAACTAATCAAGCGTTAGCTATTGCTTATAAAGATGCTAAAGTGGCTAAGAAGGATGTCATACATCAAAAAATTGACAAAGAATTTGAAAACTTTAGAGGGAGCTACGAAATTGAATTCAATACCAAAAGCGCAGAATACAGCTATCATGTAGATGCTAAGACTGGACAAATCCTTGAGCGGGACATGGATAATAATGGCTTTTCAAAATCGACTTCTCAGTCAAGTTCATCGTCAAGTCAAAAATCTCATAAAATAAGTCAAGAAGAAGCCAAAAAGATTGCATTTAAAGATGCTAATATA…	670962	671528	10	TTGTCTTTTGGAATTGTGAT	TRUE	TRUE	TRUE	TRUE	TRUE	367	ATCTTTAAATGCAATCTTTT	TRUE	TRUE	TRUE	TRUE	TRUE
QZN14_RS03615	gene	WP_000100034.1	amino acid ABC transporter permease CDS	ATGTCATCAGTCTTAACACTAACAAATATACTATTTCTCCTTCAAGGGTTCGGTTTAACCTTATATATATCTTTTATTTCCATTTTACTATCAATGTTTTTTGGAACTCTATTAGCAATTATGAGAAATAGCAAAAATCCTATCTGGAAATTAATAGCTAGTATCTATATCGAATTTGTCAGAAATGTTCCAAATCTACTTTGGATTTTTATCATTTTCTTAGTATTCCAGATGAAATCAGTCAGCGCTGGTATTACTTCGTTTACAATTTTTACCTCCGCTGCTTTAGCAGAAATTATTCGGGGAGGTTTAAATGGAGTTGATAAAGGACAGACAGAAGCTGGACTTTCTCAAGGATTCACTTATTTGCAAGTTTTCATTATTATTATTTTTCCACAA…	671577	672227	77	GAAATAGCAAAAATCCTATC	TRUE	TRUE	TRUE	TRUE	TRUE	538	ATGGGAAGATATTTCGAAGC	TRUE	TRUE	TRUE	TRUE	TRUE
QZN14_RS03620	gene	WP_000173638.1	amino acid ABC transporter permease CDS	ATGACTTTATTAAACATCAGTCCTTTTGCCATTTCAAGGTGGGGCGCTTTCTTTAACCATTTTGACCTATTCTTTAAAGGCTTCTTATATACTCTAGGTATTTCGTTTGGTGCACTCCTACTTGCTCTGATATTAGGAATTCTCTCTGGTGGTTTATCAACTTCTAAAAGTAAAGTTGGTAAGTTGATATCACGTATCTATGTTGAAGTTTTTCAAAACACACCTCTTTTGGTTCAAATGGTTTTTGTCTACTATGGACTAGCAATCATTAGTAATGGTCATATTATGATTAGTGCTTTTTTCACCGCTGTTTTGTGCGTTGGCCTATACCATGGTGCCTATATTTCTGAAGTTATTCGCTCAGGAATTGAAGCTGTCCCTAAAGGACAAACAGAGGCT…	672239	672934	146	ATACAACCATATTAAAAGAA	TRUE	TRUE	TRUE	TRUE	TRUE	334	TTGTGCGTTGGCCTATACCA	FALSE	TRUE	TRUE	TRUE	TRUE
QZN14_RS03625	gene	WP_000946173.1	transporter substrate-binding domain-containing protein CDS	ATGCTGAGACGAAAAAGATTAACGCTCTATCTATTATCCTGTATTTTCATTTTCCTGTTATTTTATCCCAACTCAACGTCAGCTAATCAATTATCAGAAATCAAAAAATCGGGTGTCCTTAAAGTTGGAGTCAAGCAAGATGTGCCTAACTTTGGTTATTATAATGCTGAGACGAATCAATACGAAGGAATGGAAATTGATATTGCCAAAAAAATTGCCAAATCCTTAGGCGTCAAACCAGTTTTTGTACCGACAACTGCACAAACCAGAGAGCCTCTGATGGACAATGGGCAAATTGATATTCTAATCGCAACATACACTATCACGCCCGAAAGAAAAGCTAACTATAATATTTCTAAAGCTTATTATCACGATGAAATTGGATTTTTGGTGCGTAAA…	672947	673747	-169	GGCAAATGACGGAATGAATA	TRUE	TRUE	TRUE	TRUE	TRUE	664	GGGTTCAATACGCAAGAATA	TRUE	TRUE	TRUE	TRUE	TRUE
QZN14_RS03630	gene	WP_000053146.1	amino acid ABC transporter ATP-binding protein CDS	ATGTCACTCATATCTTATAAGAATGTTAACAAGTATTATGGAGATTATCACGCCCTTCGTCAGATTAATTTGGAAATAGAGCCAGGGCAAGTGGTTGTTCTATTAGGACCTTCTGGATCAGGTAAATCAACACTCATTAGAACAATGAACGCTCTCGAATCTATTGACGATGGTAGTTTGGTCGTGAATGGACATGAATTAGCAAATATTTCATCTAAAGAATTGGTCAACCTCCGTAAAGAAGTTGGTATGGTTTTTCAACATTTTAACCTTTATCCCCACAAAACCGTGTTAGAAAATATTACATTAGCTCCTATTAAAGTATTAAAACAATCTAAAAAAGAAGCTATGGAAATTGCTGAAAAATATTTAAAATTTGTCAATATGTGGGAAAGAAAA…	673759	674514	-191	TTAATTTGGAAATAGAGCCA	TRUE	TRUE	TRUE	TRUE	TRUE	565	ATGCAAAAATTGGCAAATGA	TRUE	TRUE	TRUE	TRUE	TRUE
QZN14_RS03635	yycF gene	WP_000722052.1	yycF CDS	ATGAAAAAAATACTTATCGTTGATGATGAAAAACCAATTTCAGATATTATCAAATTTAATTTAACCAAAGAAGGATATGAAACGGCGACAGCTTTCGATGGCCGTGAAGCTTTAGTACAATATGCAGAATTTCAACCAGATTTAATCATTTTGGATTTAATGCTCCCTGAACTAGATGGTTTAGAAGTGGCTAAGGAAGTTCGTAAAACCAGCCATATTCCTATTATTATGCTTTCCGCAAAAGACAGTGAGTTTGACAAAGTCATTGGTTTAGAAATCGGTGCAGATGATTATGTTACTAAACCTTTTTCAAATCGTGAACTTTTGGCACGGGTCAAAGCACATTTACGACGTACTGAAAATATTGAAACAGCTGTAGCAGAAGAAAGTGCTCAAAAT…	674854	675564	86	CATATTGTACTAAAGCTTCA	TRUE	TRUE	TRUE	TRUE	TRUE	488	GGTGAAGTAATTCAAATTCT	TRUE	TRUE	TRUE	TRUE	TRUE
QZN14_RS03640	vicK gene	WP_001065465.1	vicK CDS	ATGAATAATAGTGCTGCAAATATTAGGTCGTTTGAGCTAGCCTTACTTTTTTTACTAGTTTTTGTTGCTGTCTATTTTGTTTATCTAGCGGTTAGAGATTTTAAAATGTCTAAAGATATCCGGCTTTTGAATTGGAAAGTCAGAGATTTGATAGCAGGAAATTATTCAGATAGTATTCTAATTCAAGGTGATGCAGATTTGGTAGAATTAGGGGAAAGTCTAAATGATTTATCTGATGTCTTCCGAATGGCACATGATAACTTAGAACAAGAAAAGAATCGCTTAGCGAGTATCTTAACTTATATGACTGACGGTGTGCTGGCTACAGATCGTTCAGGAAAAATCGTTATGATTAATGAGACAGCCCAACAGCAGTTCAATCTAGCATATGATGAAGCT…	675557	676906	101	CTAAGTTATCATGTGCCATT	TRUE	TRUE	TRUE	TRUE	TRUE	542	AAATAAAACCACTTTCACGA	TRUE	TRUE	TRUE	TRUE	TRUE
QZN14_RS03645	gene	WP_001289498.1	MBL fold metallo-hydrolase CDS	ATGTCAGAAATAGGATTTAAATATAGTATCTTAGCTTCAGGTTCAACTGGAAATTGTTTTTATATTGAGACACCCCAAAAACGTCTTTTAATTGACGCTGGTTTAACAGGCAAGAAAGTGACTAGCCTTCTTGCAGAAATTAATCGTAAACCAGAAGATTTAGATGCTATACTAGTTACCCATGAACATTCTGACCACATTAAAGGTGTTGGCGTATTGGCTAGGAAATATCACCTTGATATTTATGCCAATGAGCAGACGTGGAAAGTTATGGATGAGCGTAACATGTTAGGCAAAGTTGATGTTAGTCAAAAGCATGTTTTTGGACGCGGTAAAACCTTAACTTTCGGGGATTTAGATATTGAGAGCTTTGGTGTAAGTCATGATGCTGTGGATCCC…	676910	677719	242	ATACGCCAACACCTTTAATG	TRUE	TRUE	TRUE	TRUE	TRUE	619	GTTACCTATAGTGCGAATCA	TRUE	TRUE	TRUE	TRUE	TRUE
QZN14_RS03650	gene	WP_000719384.1	YbaN family protein CDS	TTGAAAAAGATTTTTTACATTAGTTTAGGATTTATTAGTTTAGGGATAGGCATTGCAGGTATTGTCTTGCCAGTAGTTCCAACGACTCCATTAGTATTGCTTTCAGCTTTTTGCTTTTCGAGAAGCTCTGAAAAATTTGATATTTGGTTGCGTCAAACTAAAGTTTATAAATACTACGCTGCAGATTTTGTTGAAAGCAGAAGTATTGCCCCAGCGCGTAAAAAGTCAATGATTTGGCAAATTTATATCTTGATGGGGATTTCAATATATTTTGCTCCTCTAATGTGGCTCAAACTGGGATTATTGATTGGAACTATTGTAGGAACTTATGTGCTTTTTTATGTAGTACCTGATAAAATTGATGAATAG	677722	678090	194	ATCTTAAATCCTCGTCAGTG	TRUE	TRUE	TRUE	TRUE	TRUE	208	TCATTGACTTTTTACGCGCT	TRUE	FALSE	TRUE	TRUE	TRUE
QZN14_RS03655	rnc gene	WP_000661526.1	rnc CDS	ATGAAAGAATTAAGATCAAAGCTGGAAAAAGACTATGGTATTGTTTTTGCTAATCAAGAATTATTAGATACAGCTTTTACCCATACATCATACGCAAATGAGCATCGCCTCCTAAACATTTCACATAATGAACGTTTGGAATTTTTAGGAGACGCTGTTCTACAATTACTTATTTCACAGTATCTTTTTACAAAGTACCCTCAAAAGGCAGAAGGTGATTTATCAAAATTACGTTCAATGATTGTTCGTGAGGAAAGTCTTGCAGGTTTTTCACGTCTATGTGGCTTTGATCACTATATTAAACTTGGAAAAGGAGAAGAAAAATCTGGTGGACGTAATCGTGACACTATTTTAGGAGATTTATTTGAGGCTTTTTTAGGAGCTTTATTATTGGATAAA…	678265	678951	-22	GCTCATTTGCGTATGATGTA	TRUE	TRUE	TRUE	TRUE	TRUE	558	TCAAATTCCTTTGCATGTGC	TRUE	TRUE	TRUE	TRUE	TRUE
QZN14_RS03660	smc gene	WP_000478786.1	smc CDS	ATGTTTTTAAAAGAAATTGAAATGCAAGGCTTTAAGTCCTTTGCGGATAAAACTAAGGTAGAATTTGATCAAGGAGTTACTGCTGTTGTAGGTCCAAATGGATCAGGTAAAAGTAATATCACAGAGAGTTTACGTTGGGCATTGGGAGAATCAAGCGCAAAAAGTTTACGAGGAGGTAAGATGCCAGACGTCATATTTGCTGGTACAGAAAATCGTAAGCCCCTTAATTATGCGCAAGTGAGTGTTACTTTAGATAACAGCGACCACTTTATCGAAAATATAGCTGACGAAGTTCGAGTTGAACGTCGTATTTTTCGAAACGGAGATAGTGAATATTTAATAGATGGACGCAAAGTTCGCTTACGTGATATTCATGATTTATTTATGGATACTGGATTA…	678959	682498	80	CTCACTTGCGCATAATTAAG	TRUE	TRUE	TRUE	TRUE	TRUE	776	CTTCAAGGGACTGACGTTGT	TRUE	TRUE	TRUE	TRUE	TRUE
QZN14_RS03665	gene	WP_000594103.1	Cof-type HAD-IIB family hydrolase CDS	ATGATAAAATTAGTAGCAACCGATATGGACGGTACATTCTTAGATGAAAACGGTACCTATGATAAAAAACGTTTAGCAAATGTGCTAAAAAAATTTAAAGAACAAGGAATTGTCTTTACGGCAGCAAGTGGGCGTTCCTTATTATCACTTGAACAATTATTTGCTGACTTTCGTGATCAGATGGCTTTTATAGCAGAAAACGGAAGTGCAGCAGTCTTATTTAATCGCTTGGCATATGAACAGCACTTGAGTCGAGAACAATACTTAGATATTATTGACCATTTGAGTAAGAGCCCTTATATGGAGAATAATGAATATGTCTTATCTGGCAAGGATGGTGCATATATTCTAAGTGATGCCAATCCAGATTATATTGAATTCATCACTCATTATTATGAT…	682589	683386	219	TGAAAATCCAAAAAACAGAA	TRUE	TRUE	TRUE	TRUE	TRUE	520	AAAACCTGTTGTCACTGCTG	TRUE	TRUE	TRUE	TRUE	TRUE
QZN14_RS03670	gene	WP_000884197.1	Cof-type HAD-IIB family hydrolase CDS	ATGTTGGATATTAAAATACTTGCCTTAGATTTAGATGGCACTTTATTTACAACAGATAAGAAAGTTTCAGAAGAAAATAAAGTGGCCTTAAAAGCAGCTAGAGAAAAAGGTATAAAAGTTGTTATTACAACAGGGCGTCCTTTAAAAGCAATTGGTAATTTGTTAGAGGACCTAGAGTTAGTATCTGATGAAGATTACAGCATTACTTTTAACGGTGGTTTAGTTCAACAAAATACAGGGAAAATCTTAGCTAAAACTGCAATGACACGACAAGAAGTGGAAGATATCCATGAGGAGTTGTATCAAGTGGGTTTGCCAACAGATATCTTAAGTGAGGGAACGGTATATAGTATTGCTAACAAGGGACACCATTCTCAATATCATTTAGCCAACCCACTC…	683386	684210	-75	TCTGCTATCTCTTTAACTTC	TRUE	TRUE	TRUE	TRUE	TRUE	393	ACTTCTATAAATTCTAAGAG	TRUE	TRUE	TRUE	TRUE	TRUE
QZN14_RS03675	ftsY gene	WP_000522260.1	ftsY CDS	ATGGGATTATTTGACCGCCTATTTGGACATAAGAAAAAAGATAAAGAACTAGAAATTGAAGCATCAGAATCTGTTGTTTTAGAAAATGAAGATTCAGTTATTGATAAAGAGGAAAGCAGCAACTTTTCGAAGGAGTCAACTTTGAATCGAACCTCTGAAGTCCCTGTCGCAGAAGATGATTCTTTCTTAGAATTAGAAAGAGATACAGCATTGTCAGAATCACATCAACCAGTTACCTCTGAAATTCATCCTTTAGAGTCAGAAGATACCTCTGAAATTCCTGTAAAAGAAGACGATAGTTTTTTAGAACTAGAAGATAGGGCTAAGACAAAGGTGGCAGATACTTCTGAGGTAGGAAATGTAGTTCCTGATTCCACGACTCTTTCTGACAATGTTTCT…	684210	685820	-86	GGATGAATTTCAGAGGTAAC	TRUE	TRUE	TRUE	TRUE	TRUE	474	CTAGACATCTCTTCTTGAAG	TRUE	TRUE	TRUE	TRUE	TRUE	Spacer 2 self-comp 1
QZN14_RS03680	ltrA gene	WP_001292562.1	ltrA CDS	ATGTCAGAATTGCTAGATAAGATATCATCTCGGAACAATATGCTCGAAGCTTACAAGCAAGTGAAATCAAACAAAGGTTCTGCTGGTATCGATGGGGTCACTATCGAGCAGATGGATGACTATCTTCACCAAAATTGGCGAGAAACCAAGAAACTCATCAAAGAGAGGAGCTATAAACCTCAACCGGTTCTCAGGGTTGAAATCCCAAAACCAAACGGAGGAGTTCGTAACCTAGGTATCCCGACGGCTATGGATAGAATGATTCAGCAGGCCATCGTTCAAGTTTTGAGTCCACTCTGCGAAAAACATTTTTCAGAGTATAGCTATGGGTTCAGACCCAATCGCTCCTGCGAAACAGCCATTGTTCAGCTACTTGAGTATTTAAACGATGGCTACGAG…	686371	687648	228	TGGACTCAAAACTTGAACGA	FALSE	FALSE	TRUE	FALSE	FALSE	592	AGCATAATATTAGATAGGAG	FALSE	FALSE	TRUE	FALSE	FALSE	Spacers MM0 3 (paste target and multiple copies of gene in genome)
QZN14_RS03685	gene	WP_000617815.1	TIGR03943 family protein CDS	ATGATTCGATTTCTTATTCTTGCTGGTTATTTTGAATTAAGCATGTATTTAAAGTTATCAGGTAAACTAAATCAGTATATTAATACTCATTATACCTATTTGGCCTATATTTCAATGGTCCTATCTTTTATTTTAGCAATTGTACAACTAATTATTTGGGTTAAAAATATGAAAATGCATAGTCACCTACATGGTAAAATAGCTAAATCAACAAGCCCAATGATTTTAGTATTTCCCGTTTTAGTAGGTTTGTTAGTACCTACAGTTAGTTTAGACTCGACCACAGTCTCTGCCAAGGGATATAATTTCCCTCTAGCAGCCGGCTCTACTGGTACTGTCAGTCAAGATGGGACACGCGTTCAATATTTGAAACCAGATACCAGCACTTATTTTACTTCT…	687714	688526	272	ATTCGATTTCTTATTCTTGC	TRUE	TRUE	TRUE	TRUE	TRUE	483	CATCACAACTGAAAACTACA	TRUE	TRUE	TRUE	TRUE	TRUE
QZN14_RS03690	gene	WP_000350891.1	permease CDS	ATGGATATCTTTAATCAATTACCGGATAGTGTCCTTCAATGGTTTGCCATTTTCATTTCCATTATTATTGAGGCACTTCCTTTTGTTTTGCTTGGAACTATTTTATCAGGAATTATTGAAGTCTTTATAACACCTGATATAGTCAATAAGTTCTTACCGAAAAATAAATTTCTCAGAGTCTTATTTGGAACCTTCGTTGGCTTTGTCTTTCCTTCTTGCGAATGTGGTATCATTCCTATTATTAATCGATTCCTTGAAAAGAAAGTGCCTTCATACACGGCAGTTCCGTTTCTTGCTACTGCTCCTATTATTAATCCTATTGTTTTATTTGCGACCTACTCAGCATTTGGAAATTCTATACGCTTCCTGATATTACGCTTTGTAGGTGCTACCATTGTA…	688526	689428	25	TACCGGATAGTGTCCTTCAA	TRUE	TRUE	TRUE	TRUE	TRUE	279	CATCACAACTGAAAACTACA	TRUE	TRUE	TRUE	TRUE	TRUE
QZN14_RS03700	gene	WP_000571055.1	LLM class flavin-dependent oxidoreductase CDS	ATGATTGAATTAGGTATTACAACATTCGGAGAGACAACAATCCTTGAAGAAACAAACCAAAGCTATTCACATCCTGAGAGGATTCGCCAATTAGTTGCTGAGATTGAACTAGCTGATCAAGTTGGTTTAGATGTATATGGTATTGGAGAGCACCATCGTGAAGATTTTGCGGTCTCTGCACCCGAAATTATCCTAGCAGCAGGAGCGGTTAGAACTAATAATATCCGTTTATCTAGTGCAGTAACGATTCTCTCTTCCAATGATCCTATTCGCGTCTATCAGCAATTTTCAACGATTGACGCACTTTCAAATGGTAGAGCAGAAATTATGGCAGGGCGTGGTTCCTTTATTGAGTCTTTTCCATTGTTTGGATACGATTTAGCGGATTATGATGATTTA…	689695	690738		AGACCGCAAAATCTTCACGA	TRUE	TRUE	TRUE	TRUE	TRUE	772	TCCCTTAGCAATATTATCGA	TRUE	TRUE	TRUE	TRUE	TRUE
QZN14_RS03705	gene	WP_000429380.1	Tex family protein CDS	ATGGAAAATTTAAATATTACACAAATTGCTATTGATTTAGGTATTAAAGCGTCACAAATCGAAAAGGTTTTAGAATTAACAGATGAAGGAAATACTATTCCTTTTATTGCCCGTTATCGTAAAGAAATGACAGGTAATTTGGATGAAGTTCAAATCAAATCAATTATTGACCTTGATAAGAGTATGACAGCTCTTTCAGATCGTAAAACTACGGTCTTAGCCAAAATTGAAGAACAAGGAAAGTTGACTCAAGAACTCAAAAAGGCTATTGAAGAAGCAACTAAACTAGCAGATGTTGAGGAACTCTACCTACCTTATAAAGAAAAACGTCGTACGAAAGCTACGATTGCACGTGAAGCAGGTCTTTTTCCTTTAGCACGTCTTATTTTACAAAATAAG…	690842	693004	152	CTGTCATTTCTTTACGATAA	TRUE	TRUE	TRUE	TRUE	TRUE	761	CAATAAGGTCATCTATATAT	TRUE	TRUE	TRUE	TRUE	TRUE
QZN14_RS03710	gene	WP_000366647.1	SprT family protein CDS	TTGGACTTAGTCTTATCAAGCCAGACGGACTTGACTAATTATGTTAAGAAGGTGTCTATAGAAGATTTTGGATGTCAGTTTTTACATACTGCACATTGGAATAATCGCTTAAGAACAACCGGAGGACGCTTCTTTCCAAACGATAGACACCTTGACTTTAATCCCAAAATTTATCGTGAGTTTGGTATTGATATTTTTCGTAAGATTGTAAGACATGAGCTTTGCCATTATCATCTCTATATACAAGGTAAAGGATATCGACATAGGGATAAAGCTTTTAAAGAGTTACTAGAAAAAGTCGATGGCTTACGATATACCCCTAGAGTTACGGCTGTTAAAGTGAATTATCATCATTACTCTTGCCAATCTTGTGGTCAAGTATACCGACGTAGGAGACGT…	692967	693425	110	GTTTGGAAAGAAGCGTCCTC	TRUE	TRUE	TRUE	TRUE	TRUE	383	AATTAACACGTCTCCTACGT	TRUE	TRUE	TRUE	TRUE	TRUE
QZN14_RS03715	gene	WP_000842478.1	PspC domain-containing protein CDS	ATGAAATCAAGCTTCTACAAACAACGAAAAGGTAAGTTGGTCTGCGGTGTTGTCGCCGGTCTAGCTGATAAGTATAACTGGGATTTAGCTCTTTCACGGGTGTTGATTGCACTGATTTTGTATTTTACCAAATTTGGTCTTTTGCTATATATTTTATTAGCTGTTTTCTTACCCTATAAAGAAGATATTATTGAAACAAGAAGACAAGGTCCCAGAAGACGTAAAGATGCTGAACCTGTTGATGATGACGGTTGGTTCTGGTAA	693506	693769	118	GTTATACTTATCAGCTAGAC	TRUE	TRUE	TRUE	TRUE	TRUE	211	TTCAGCATCTTTACGTCTTC	TRUE	TRUE	TRUE	TRUE	TRUE
QZN14_RS03720	hprK gene	WP_000301753.1	hprK CDS	ATGGCAGTTACTGTTCAAATGTTAGTTGACCGCTTAAAGTTAAATGTCATCTATGGTGATGAACATCTATTATCTAAGCGGATTACAACAGCTGACATTTCACGTCCTGGTCTAGAAATGACAGGGTATTTTGATTATTATGCACCAGAGCGTTTGCAACTTGTTGGTATGAAAGAGTGGTCATATTTAATGGCTATGACAGGACATAATCGTTATCAAGTGTTACGTGAGATGTTCCAAAAAGAAACACCAGCTATTGTTGTAGCACGTGATTTAGAAATTCCAGAAGAGATGTATGAGGCGGCTAAAGATACCGGTATTGCTATTCTTCAAAGTAAGGCCCCTACAAGTCGTTTATCAGGTGAAGTTTCTTGGTATTTAGATTCTTGCTTAGCTGAG…	693997	694932	55	AGATGACATTTAACTTTAAG	TRUE	TRUE	TRUE	TRUE	TRUE	463	TGTCTCACTCTTACCAATAC	TRUE	TRUE	TRUE	TRUE	TRUE
QZN14_RS03725	lgt gene	WP_000609726.1	lgt CDS	ATGATTAATCCAGTAGCAATACAATTAGGCCCCTTTTCTATTCGCTGGTATGCTATTTGCATAGTGTCTGGTATGTTGTTAGCAGTTTACTTAGCAATGAAAGAGGCCCCTCGTAAGAACATTAAGTCGGATGATATTCTAGATTTCATTCTCATGGCTTTTCCACTATCCATTGTTGGAGCTCGTATTTATTATGTTATCTTCGAATGGGCTTATTACTCTAAGCACCCAGTAGAGATTATCGCCATTTGGAACGGTGGTATTGCTATTTACGGAGGGTTAATTACCGGAGCCATTCTCCTTGTGATTTTTTCATATCGTCGCTTGATTAATCCCATTGATTTTCTGGATATTGCTGCTCCAGGAGTGATGATTGCCCAAGCCATAGGTAGATGGGGG…	694925	695698	29	CATACCAGCGAATAGAAAAG	TRUE	TRUE	TRUE	TRUE	TRUE	360	GCTTGGGCAATCATCACTCC	TRUE	TRUE	TRUE	TRUE	TRUE
QZN14_RS03730	gene	WP_000569599.1	DUF948 domain-containing protein CDS	ATGATAGAAATTGCTGTATTAATTATTGCCATTGCGTTTGTTGTTTTAGTTTTAGGAATACTTTTCGTTCTGAAAAAAGTATCAGAAACGATTGAGGAAACCAAGCAAACTATTAAAGTATTAACAAGCGATGTTAACGTGACTCTTTACCAAACTAATGAAATTTTAGCCAAAGCTAATGTTTTAGTTGATGATGTTAATGGTAAAGTATCTACTATTGATCCTCTTTTTGTAGCTATTGCTGACTTATCAGAATCTGTATCTGATTTAAACCTACAGGCAAGACACATTGGACAAAAGGCAAGTAGTGCAACCTCAAGTGTTACTAAGGCAGGGTCAGCTTTAGCTATTGGAAAAGCGGCTTCAAAAATTTTTCGTAAAAAAGGAGACAAAAAATGA	695713	696111	29	AACTAAAACAACAAACGCAA	TRUE	TRUE	TRUE	TRUE	TRUE	169	ATCAACTAAAACATTAGCTT	TRUE	TRUE	TRUE	TRUE	TRUE
QZN14_RS03735	gene	WP_000039971.1	YtxH domain-containing protein CDS	ATGAGTAAATTATTTAAAACTTTAGTTATCAGTGCTGCATCAGGTGCAGCAGCTGCTTATTTTTTAACAACAAAAAAAGGAAAAGAGCTAAGGAAAAATGCAGAAAAATTCTATGGAGAATATAAAGAAAATCCAGAAGAATATCATCAAATAGCTAAAGATAAAGCAAGTGAATATTCAAATTTAGCTGTTGATACTTTTAAAGATTATAAAGGTAAATTTGAATCAGGTGAATTGACAACAGAGGATATCGTCTCAGCCGTTAAGGAAAAAAGCGGAGAAGTAGTTGACTTTGCTAATGATTTTGTCAATCAAGCTAAATCAAAATTCTCAGACGAGGATACTGCTAAAAAAGAAGATAAGGCTCCTGAAACAAAAGTAGAAGATATTGTCATTGAT…	696108	696539	28	GCTATTTGATGATATTCTTC	TRUE	TRUE	TRUE	TRUE	TRUE	259	TTCTCCGCTTTTTTCCTTAA	TRUE	TRUE	TRUE	TRUE	TRUE
QZN14_RS03740	gene	WP_000097985.1	DUF3270 domain-containing protein CDS	ATGTCATCACCACTTAAGCAAGAGCAAACTCACGAAAGCAAAACAGAGCAAGCTCAACCAAAATTTCAAGTATTTCAAGAATTTGATCACAGTGCTAAGTTGCGTGAGCTAGTCTTTTTTGCTCGTATCGCTCTCTTCAGTATAACCACTGTGCTAATCTCTTTCTTATTACTAGCACTAAGTTTAACACCTGTGTGGAGTTTCTTACTAGCGATGCTGGCAAGTCTAGCAGTTACATCTGCAGTCTCTTCATTCATTTGGTCACTCAGACAATAA	696580	696855	132	CACTAAGTTTAACACCTGTG	TRUE	TRUE	TRUE	TRUE	TRUE	260	CTGCAGTCTCTTCATTCATT	TRUE	TRUE	TRUE	TRUE	TRUE
QZN14_RS03745	gene	WP_000411251.1	peptidase U32 family protein CDS	ATGGAAAAAATAATTTTGACAGCGACAGCTGAATCTATTGAACAAGTAAAGCAATTGCTAGCAATAGGAATTGACCGCATCTACGTAGGGGAAGAAAATTACGGTCTTCGTTTACCACATTCATTTTCAGACGATGAATTGCGTGAAATCGCTAAATTGGTACATGATGCTGGTAAAGAATTGACAGTAGCTTGTAATGCACTCATGCATCAAGAAATGATGGATAATATCAAACCATTTTTGGAGTTGATGAAAGAAATTAATGTGGATTATTTGGTAGTTGGTGATGCAGGAGTATTTTATATCAACAAGCGTGATGGTTATAACTTCAAACTTATCTACGACACTTCTGTATTCGTTACATCAAGTCGTCAAGTTAATTTTTGGGGACAACATGGA…	697198	698124	197	TTTCTTCCCCTACGTAGATG	FALSE	TRUE	TRUE	FALSE	TRUE	747	ATAGCAACAAAATTATCTCC	TRUE	TRUE	TRUE	TRUE	TRUE	NEM316 and A909 have no matches
QZN14_RS03750	gene	WP_000073158.1	U32 family peptidase CDS	ATGTCTAATGTAAAAAAACGCCCTGAGGTTTTATCACCTGCAGGAACACTAGAAAAATTAAAAGTTGCTATTGATTATGGAGCAGATGCTGTATTTGTTGGAGGTCAAGCGTATGGTCTTCGAAGTAGAGCTGGTAACTTTTCTATGGAAGAGTTACAAGAGGGAATAAACTATGCTCATGCGAGAGATGCTAAAGTTTATGTAGCGGCTAATATGGTTACTCATGAAGGTAATGAGCTTGGGGCAGGTCCGTGGTTTCGTGAATTACGTGATATGGGACTAGATGCAGTCATTGTTTCAGATCCTGCTCTTATTGTTATTTGTGCTACAGAAGCACCAGGTTTAGAAATTCATTTGTCAACTCAAGCCTCTTCCACGAACTATGAAACTTTTGAATTT…	698254	699540	74	CTGCAGGTGATAAAACCTCA	TRUE	TRUE	TRUE	TRUE	TRUE	772	TACTGTAGAAACATAATGAA	TRUE	TRUE	TRUE	TRUE	TRUE
QZN14_RS03755	gene	WP_001288869.1	YdbC family protein CDS	ATGTCAGAATTTACATTTGAAATTGTTGAGAAGTTATTGGTCCTATCTGAAAATGAAAAAGGTTGGACAAAAGAGTTGAATCGTGTTAGTTTCAACGGAGCGCCAGCTAAATTTGATTTGCGTACATGGAGTCCAGATCATACAAAAATGGGTAAAGGTATCACTTTATCTAATGAAGAATTTAAAGTCATTTTAGATGCTTTTCGTAAATAA	699667	699879	20	GTACGCAAATCAAATTTAGC	TRUE	TRUE	TRUE	TRUE	TRUE	132	TTACCCATTTTTGTATGATC	TRUE	TRUE	TRUE	TRUE	TRUE
QZN14_RS03760	gene	WP_000618020.1	hypothetical protein CDS	ATGATTAGACATTCATTTAAAAGTAAGATGTTATTGTTAGTCTTTATCTTAACAATAATAGTGAATTATTTATCCGCAACAGGTTTGTTAACAGGGAACAGTCAAAAGAGTCTGTCTGATCGTTATCAAACGCTCTTGACACCAGCACCATTAGCCTTTTCAATTTGGTCAGTCATCTATTTATTGACCTTTTTAGTAATATTAAGAGCTATATTCAGTAAGAGTCAATCTTACCAAGATAACTTTGCTAGCATTTTTCCATACTTTTTGGGTCTTCTATTAGTTAATAATATATGGACTGTATTTTTTACGAGCAATTTGATTGGCCTATCAACAATAATAATTTTTGCTTACTGTATTCTTCTGGTTATCATTATCAAGATACTAAGTAAAAATAAA…	700003	700800	102	GACCAAATTGAAAAGGCTAA	TRUE	TRUE	TRUE	TRUE	TRUE	677	CTGCAATCAAAGATAAAATT	TRUE	TRUE	TRUE	TRUE	TRUE	Only 19 BP for A909
QZN14_RS03765	gene	WP_001073012.1	Nramp family divalent metal transporter CDS	ATGAATCAAAATCATTCCGTCAAAAGATCCTTATCCGAAGTTAATCAGAGCGTTGAGGTTCCTCACAATAGCTCTTTTTGGAACACTTTAAGAGCTTTTCTTGGACCTGGAGCTTTGGTTGCAGTTGGTTATATGGATCCAGGTAACTGGATTACTAGCGTTATTGGTGGAGCTACCTATCGTTACTTACTATTGTTTGTTGTTTTAGTATCTTCTTTGATGGCGATGCAATTACAACAAATGGCTGGCAAGCTTGGTATTGTTACACGACAGGACTTAGCACAAGCAACAGCTTCTCGACTCCCAAAACCGCTTCGTTACCTGCTATTTATTATCATTGAGTTAGCCCTTATCGCTACTGATTTAGCAGAAGTCATTGGCTCTGCCATTGCTCTTCAC…	700902	702242	147	ATGCAATTACAACAAATGGC	TRUE	TRUE	TRUE	TRUE	TRUE	661	AGTCCTTTAACCCTCGCTCT	TRUE	TRUE	TRUE	TRUE	TRUE
QZN14_RS03770	ribD gene	WP_000975997.1	ribD CDS	ATGATGAAAAAAGAAGACTACATGGCATTAGCCTTGAAAGAGGCTGAGAAAGGTATGGGGTTCGTTGCTCCCAACCCATTAGTAGGTGCTGTTATTGTTAAAGATGATCGTATAATTTCCAAAGGTTATCATAAACGATTTGGAGATTTACATGCGGAAAGACAGGCTATTAAAAATGCTGATGAGGATATCTCTGGAAGTACTCTGTACGTGACTTTAGAACCATGCTGTCATGTGGGTAAGCAACCACCTTGTACTGAAGCTCTTATTAAATCTGGTATCAAAAAAGTAGTAGTTGGAAGTTTAGATCCAAATCCTTTAGTTTCAGGAAAAGGGATTGCCTTGTTAAGAAAAGAAGGTTTAAATGTTGAAGTTGGTATCCTAAGAGAAGAATGCGAT…	702970	704079	247	ATAAGAGCTTCAGTACAAGG	TRUE	TRUE	TRUE	TRUE	TRUE	620	GCGCTTCACCTTTAGGAATA	TRUE	TRUE	TRUE	TRUE	TRUE
QZN14_RS03775	gene	WP_000493863.1	riboflavin synthase CDS	ATGTTTACAGGAATTATTGAGGAAATGGGTCAAGTCAGTCGTATTCGGAATGGCATAAAATCCCAACAATTAAGTATTGATGTTCCCAAACTAGTCCCTTTATTAAGAAAAGGGGATAGCGTAGCTGTTAATGGTGTTTGTTTGACAGTCCTTGACAAAAGTGAAAAAGCTTTTATAGCAGACGTCATGCCAGAAAGTATGATGCGAACAAGCTTAGCTGCTTTACGACTTCATTCTAAAGTTAACTTAGAATTAGCACTCAGAAGTGACTCAAGGTTAGGGGGGCATTTTGTTCTTGGACATGTGGATGGGGTTGGAAAAATAGAAAAAATCCAAAAGGATGATATTGCTGTCAGATTTTCAATTGATGCTCCGCCCAGTATTATGTCTTATATTATA…	704060	704710	246	CTTGTTCGCATCATACTTTC	TRUE	TRUE	TRUE	TRUE	TRUE	481	ATTAGTTTGAGCCATCGTGT	TRUE	TRUE	TRUE	TRUE	TRUE
QZN14_RS03780	gene	WP_000885813.1	bifunctional 3,4-dihydroxy-2-butanone-4-phosphate synthase/GTP cyclohydrolase II CDS	ATGGCCTTTAGTCCAATAAAAAAACTTTTACAAGACATCAAATCAGGGGAAATGGTAGTTTTGATGGATGACGAAAATAGAGAGAATGAAGGGGACCTTATTTGTGCGGCTGAAATGGTGACAAAAGAGTCGATTAATTTTATGGCTAAATTTGGGAAAGGATTAATTTGCTTACCTCTGTCTAATTACTATGCTGAAAAGTTAGAATTAGCTCAAATGGCTAGCCATAATACTGATAATCATGAAACAGCTTTTACCATATCCATTGATCATCTATCAACTAGTACTGGGATTTCTGCGGAAGATAGAGCTTTGACAGCTAAGATGGTTGCTAACGACAGTAGCAAAGCTAAAGACTTTAGACGTCCTGGGCACTTATTTCCCTTGTTAGCTAAGGAA…	704728	705921	189	ACTAGTTGATAGATGATCAA	TRUE	TRUE	TRUE	TRUE	TRUE	568	ATAGTCTTGCAATTGTTTTA	TRUE	TRUE	TRUE	TRUE	TRUE
QZN14_RS03785	ribE gene	WP_000152414.1	ribE CDS	ATGACAATTATTGAAGGACAATTAGTGGCAAACGAAATGAAAATAGGAATCGTAGTCTCACGTTTCAATGAATTGATTACATCTAAATTATTATCAGGAGCAGTAGATGGACTGTTGAGACATGGTGTTTCAGAAGAAGATATAGATATTGTATGGGTACCCGGTGCTTTTGAAATCCCCTATATGGCTAGAAAAATGGCATTATATAAAGATTATGATGCTATTATCTGTCTTGGGGTAGTCATTAAAGGCAGCACTGATCATTATGATTATGTTTGTAATGAGGTGACAAAAGGTATTGGTCATTTAAATAGCCAGTCAGATATCCCTCATATCTTTGGTGTTCTAACAACGGATAATATCGAACAAGCTATTGAGAGGGCAGGAACAAAAGCAGGA…	705936	706406	262	TAGGGGATTTCAAAAGCACC	TRUE	TRUE	TRUE	TRUE	TRUE	326	TTAGAACACCAAAGATATGA	TRUE	TRUE	TRUE	TRUE	TRUE
QZN14_RS03790	lysS gene	WP_000070706.1	lysS CDS	ATGTCTAACCAACATATTGAAGAATTAAATGACCAACAGATTGTTCGTCGTGAAAAAATGGCTGCTTTGACTGAACAAGGCATTGATCCTTTTGGTAAACGATTTGAACGTACAGCAACATCTGGTCAATTAAATGAAAAATACGCTGACAAATCAAAAGAAGACTTGCACGACATTGAAGAAACTGCTACAATCGCTGGTCGTTTAATGACTAAGCGCGGTAAGGGGAAAGTTGGCTTTGCGCATATCCAAGATCGCGAAGGTCAAATTCAAATTTATGTCCGTAAGGATTCTGTTGGCGAAGAAAACTACGAAATCTTTAAAAAAGCTGATTTAGGTGACTTCCTTGGTGTTGAAGGGCAAGTAATGCGTACAGATATGGGAGAACTTTCTATCAAG…	706481	707971	159	GGTCGTTTAATGACTAAGCG	TRUE	TRUE	TRUE	TRUE	TRUE	733	CTAAAACGTCTTATTGTAGG	TRUE	FALSE	TRUE	TRUE	TRUE	CNCTC = 95%
QZN14_RS03795	gene	WP_000633103.1	HAD family hydrolase CDS	ATGATTACTTCAATTGTTTTTGATGTTGATGATACAATTTACGATCAACAAGCACCTTACCGTATTGCTGTGGAGAAATGCTTTCCTGATTTTGATATGAGCGCTATTAACCAAGCTTATATTCGCTTTCGTCATTATTCAGATATTGGCTTTCCACGAGTAATGGCTGGTGAATGGACAACAGAATATTTTCGTTTCTGGCGATGCAAAGAAACGCTTTTAGAGTTTGGTTATCGTGAAATTGATGAAGCTACTGGTATTTATTTTCAAGAAATATACGAACATGAACTTGAAAATATTACAATGCTCGATGAGATGCGTATGACACTTGACTTTTTGAAATCAAAAAATGTACCAATGGGAATTATTACAAATGGCCCTACGGAACATCAATTGAAA…	708146	709048	220	CATTCACCAGCCATTACTCG	TRUE	TRUE	TRUE	TRUE	TRUE	645	TCAATAGCAACATCATAAAC	TRUE	TRUE	TRUE	TRUE	TRUE
QZN14_RS03800	gene	WP_000675286.1	histidine phosphatase family protein CDS	ATGAAATTTTATCTTGTTAGACACGGAAAAACACAATGGAATTTAGAAGGGCGTTTCCAAGGTGCTAACGGAGACTCACCTCTCCTTGAAGAAGCTATTGAAGAATTAGAAGAACTTGGACAATACCTATCATCTATTCATTTTGATGCTGTTTATTCTAGCGACTTAGGTCGTGCTAGAGATACTGTTAATATCCTCAATGATGCTAATTCATGCCCAAAAGAAATCCACTATACTTCTCAGCTTCGTGAATGGGCATTGGGAACTTTAGAGGGTTGTAAAATTGCAACTATGCAAGCTATCTATCCTCGTCAAATGACCGCATTTTATCAAAATCCCTTACAATTTAAACATGACATGTTCGGTGCAGAATCTCTTTATCAGACAACGCATCGTGTA…	709084	709725	153	TTAGACACGGAAAAACACAA	TRUE	FALSE	TRUE	TRUE	TRUE	496	GCGTCTATTCGTTCCTTACT	TRUE	TRUE	TRUE	TRUE	TRUE	CNCTC = 95%
QZN14_RS03805	gene	WP_000038843.1	aminoacyl-tRNA deacylase CDS	ATGAGTAAAAAGAATAAAATCAAAAAAACTTTAGTTGATCAAATTTTAGATAAAGCAAAAATCGAACATGATAGTCTACAATTGGATGCTTTACAGGGAGATTTACCCAACGGTATTCAAAAACAAGATATCTTTAAGACATTAGCGCTAATCGGTGATAAAACTGGTCCCATAATAGGTATCTTACCTCTCACCGAGCATTTATCCGAAAAAAAGTTAGCTAAAATTTCAGGAAACAAAAAGGTACAAATGATACCTCAAAAAGATCTCCAGAAAATAACAGGTTATATTCACGGAGCAAATAATCCAATTGGAATTCGCCAAAAACATAATTACCCTATTTTTATCGATACTATCGCTTTAGAAAAACAAGAACTCATTGTCTCTGCAGGAGAAATT…	709747	710220	38	TTACAGGGAGATTTACCCAA	TRUE	TRUE	TRUE	TRUE	TRUE	313	CACGGAGCAAATAATCCAAT	TRUE	TRUE	TRUE	TRUE	TRUE
QZN14_RS03810	gene	WP_000404303.1	NAD(P)H-binding protein CDS	ATGGAAATACTGATTGCAGGTGGTAGTGGTTTTCTAGGGAAGCAGATAATAAAAGCAGCGCTTACAAAAGGGCATAAGGTGGCTTACTTATCAAGGCATGAAGGTAAAGGTGATATATTTAAGGATCCTAGATTAACCTACATTAAGGGAGATATTACAGAAGCTGATAAGATTCATTTAGAACATAGAAATTTTGATATATTAATTGACTGTATTGGAGCGATTAAGCCCAATCAACTAGATGAGCTTAACGTTAAAGCAACCCAAAAAGCAGTAGCACTCTGTCACAAAAATCAAATACCAAAGTTAGTTTACATTTCAGCCAATAGCGGCTATTCAGCTTACATTAAAAGTAAAAGGAAGGCAGAGCAGATAATCAAAGCAAGCGGTCTGGATTAT…	710514	711131	112	GTAAGCTGAATAGCCGCTAT	TRUE	TRUE	TRUE	TRUE	TRUE	452	ATAATTTTATACACTTGGCT	FALSE	TRUE	FALSE	FALSE	FALSE	First viable protospacer > 300Bp only. Self complementary = 1 for both guides
QZN14_RS03815	gene	WP_001254335.1	glycoside hydrolase family 25 protein CDS	ATGAGAAGAAGAATTAAACCTATTGTTGTTGCGGTTTTTTTCAGTTTATTTGGACTTTTATTAATTATTGGTCATTTACATTCGACAAATACTTTGAAAAAAGAATTAGTTGAAGCTAAAAAGACAATTCCATCCGTAAAAGCTTCAAAAGTACCGCAAAAATCAACATCATCGAAAGATAAAGAGTTTGTTCTTAAACCGATTATCGATGTCTCTGGTTGGCAACTTCCTAAGGAGATTGATTACGATACGCTTTCAAAAAATATTTCAGGTGTTGTTATTCGTATCTTTGGTGGATCAAAGATATCTAAGACTAATAACGCTGCTTATACAACTGGAATCGATAAATCGTTTAAGACCCATATCAAAGAATTTCAAAAGCGAAATATCCCAGTAGCT…	711164	712012	322	TCAAGCGGTTGATTGAATCC	TRUE	TRUE	TRUE	TRUE	TRUE	418	GCTGTCTACAGTTATGCACT	TRUE	TRUE	TRUE	TRUE	TRUE
QZN14_RS03820	gene	WP_000594807.1	ECF transporter S component CDS	ATGATAAAGAATTCAACTTTAACTAAATTGACTAGAGTAGCTATATTATCTGCTTTGTGTGTTGTGTTGAGATATGCTTTTGCGCCTCTGCCTAACATTCAGCCAATTACTGCCATTTTTTTGATTACAGTTGTCTTATTCGATTTAAAAGAAGGTGTAGCTACTGTAACTGTAACAATGCTAGTTTCTTCTTTTTTAATGGGCTTTGGGCCATGGGTCTTTTTGCAAATCATTTCCTTCACTTTAATTTTATGCTTGTGGAAATTTCTGATATATCCGCTGACAAAAGCTGTATGTTTTGGTAAAATAACGGAGGTAGTACTTCAAACTTTCTTTGCAGGAGGGTTAGGGGTTGTTTATGGCGTCATTATTGATACCTGTTTTGCTTGGTTATATCAT…	712169	712693	221	ATCAAAAAAATGGCAGTAAT	TRUE	TRUE	TRUE	TRUE	TRUE	276	AAACATACAGCTTTTGTCAG	TRUE	TRUE	TRUE	TRUE	TRUE
QZN14_RS03825	gene	WP_000759944.1	DUF4430 domain-containing protein CDS	ATGAAAAAATACATTAAATTATTCTTGCTAACAGTATTCGCTACGACTTTAGTAGCTTGCGGGCAACCATCTACATCGAATAAGACAACAACTAGCTCAACGTTAGAAGTTGGTAAGGTTGAATTGGTTGTTAAAGAAGATACGAACGTGTTAAGTGAAAAGGTTGTTTACCATAAAGGTGACACTGTTTTGGATGTGCTTAAAGCTAACTATAAAGTTAAAGAAAAAGATGGTTTCATTACTTCAATTGATGGCATCAGCCAAGATGAAACCAAAGGGCTTTATTGGATGTTCAAGGTCAATAATAAATTAGCTCCTAAGGCAGCAAACCAAATTAAAGTTAAAAAGAACGACAAAATTGAATTTTATCAGGAAGTTTACAAAAAATAA	712677	713066	102	GTTGTCTTATTCGATGTAGA	TRUE	TRUE	TRUE	TRUE	TRUE	260	AAAGCCCTTTGGTTTCATCT	TRUE	TRUE	TRUE	TRUE	TRUE
QZN14_RS03830	pepF gene	WP_000421047.1	pepF CDS	ATGGAACTTAAAAAACGCTCTGAATTCCCTGAAAATGAGCTTTGGGATCTGACTGCTCTCTACAAAGATCGTCAAGATTTTTTACTGGCTATTGAAAAAGCTCTTGAGGATATCAAGGTTTTCAAAAAAAATTACGAGGGAAAACTTAATTGTGTTGAGGATTTTACTAGTGCCCTTATGGAAATCGAGCATATTTATATCCAGATGAGTCACATTGATACCTATGCTTTTATGCCTCAAACTACTGACTTTAGCAACGAAGAGTTTGCACAAATTTCTCAAGCAGGATCAGACTTCGCAACTAAAGCTAATGTACTACTTTCTTTCTTTAATACTGCCCTAGCAAATGCAGATATAAAGATTTTAGATTCTTTAGAAAATAACCCTCATTTCAAAGCA…	713125	714924	66	GTTTTCAAAAAAAATTACGA	TRUE	TRUE	TRUE	TRUE	TRUE	733	AAGTTAATTGCTGATATGCG	TRUE	TRUE	TRUE	TRUE	TRUE
QZN14_RS03835	ppc gene	WP_000019275.1	ppc CDS	TTGTCCCACCCGAAATTAGAAAGTAGTAGCAATAAAGAAATCATTACCGAAGAGGTCGGTTTACTGAAGCAGCTTTTGGATGAAGCAACGCAAAAATTGATTGGTAGTGAATCATTTGACAAGATTGAAAAAATAGTTTCATTATCATCAACTGACGATTATACTGGTTTGAAGGAAACTATTTCGGCTTTAAGCAACGAGGAGATGGTTATTGTTTCTCGTTACTTCTCTATTTTGCCGCTCTTAATTAATATTTCAGAAGACGTTGATTTAGCATATGAAATTAATTATAAAAATAATCTTAACCAAGATTACCTAGGAAAGTTATCAACGACTATTGATGTTGTAGCTGGCCATGAAAATGCTAAAGATATTCTTGAACACGTCAATGTTGTGCCT…	715133	717928	139	TCTGAAATATTAATTAAGAG	TRUE	TRUE	TRUE	TRUE	TRUE	629	TAACTGCTTTAATAAGAGAA	TRUE	TRUE	TRUE	TRUE	TRUE
QZN14_RS03840	gene	WP_000687014.1	FtsW/RodA/SpoVE family cell cycle protein CDS	ATGAAAATTGATAAAAGGCATCTTCTGAATTATTCCATCCTCATTCCCTATTTGATATTGTCTATTCTAGGCTTAATTGTAATTTATTCGACAACTAGTGCAACTCTAATTCAGCTTGGAGCTAACCCTTTTCGTTCAGTAATCAACCAGGGTGTCTTTTGGGCAGTCAGTTTGGTTGCAATTATCTTTATCTATAAACTGAAACTAAATTTTTTGAAAAATTCTAAAGTGTTGACTATGGCAGTATTGGTAGAAGTATTTTTGCTACTAATAGCGCGCTTTTTCACACAAGAAGTTAATGGAGCACATGGTTGGATTGTTATTGGTCCTATTAGTTTTCAACCTGCTGAATATTTAAAAGTTATCATTGTATGGTATTTAGCGTTTACTTTTGCTCGA…	718034	719302	237	TGACTGCCCAAAAGACACCC	TRUE	TRUE	TRUE	TRUE	TRUE	695	TAGCTACATAACCAAAGACA	TRUE	TRUE	TRUE	TRUE	TRUE
QZN14_RS03845	tuf gene	WP_001040730.1	tuf CDS	ATGGCAAAAGAAAAATACGATCGTAGTAAACCACACGTTAACATTGGTACAATCGGACACGTTGACCACGGTAAAACTACTTTAACAGCAGCTATCACAACTGTATTGGCACGTCGCTTGCCTACTTCAGTTAACCAACCAAAAGATTACGCTTCTATCGATGCTGCTCCAGAAGAGCGCGAACGCGGAATCACAATCAACACTGCACACGTTGAGTACGAAACTGAAAAACGTCACTATGCCCACATCGACGCTCCAGGACACGCGGACTACGTTAAAAACATGATTACTGGTGCTGCTCAAATGGACGGAGCTATCCTTGTAGTTGCTTCAACTGATGGACCAATGCCACAAACTCGTGAGCACATCCTTCTTTCACGTCAAGTTGGTGTTAAACAC…	719654	720850	146	ATTGTACCAATGTTAACGTG	TRUE	TRUE	TRUE	TRUE	TRUE	707	CGTTGACACGAACAGTACCA	TRUE	TRUE	TRUE	TRUE	TRUE
QZN14_RS03850	tpiA gene	WP_000087883.1	tpiA CDS	ATGTCACGTAAACCATTTATCGCTGGTAACTGGAAAATGAATAAAAATCCAGAAGAAGCAAAAGCATTCATCGAAGCAGTAGCTTCTAAATTACCATCATCAGAACTTGTTGAAGCAGGGATTGCTGCTCCAGCACTTACTTTATCAACAGTTCTTGAAGCAGCTAAAGGTTCAGAATTGAAAATCGCTGCTCAAAATAGCTATTTTGAGAATTCAGGTGCATTCACTGGTGAAAACAGCCCTAAAGTATTGGCTGAAATGGGTACAGACTACGTTGTTATCGGTCACTCAGAACGTCGTGATTATTTCCATGAAACTGACCAAGATATCAACAAAAAAGCAAAAGCTATCTTTGCTAATGGTTTGACTCCAATCATTTGTTGCGGTGAGTCTCTTGAA…	721031	721789	30	GCTTCAACAAGTTCTGATGA	TRUE	TRUE	TRUE	TRUE	TRUE	694	AAGTGAAGCTCCACCTACAA	TRUE	TRUE	TRUE	TRUE	TRUE
QZN14_RS03855	gene	WP_000240135.1	phosphoglycerate mutase CDS	ATGGTAAAATTAGTATTCGCACGCCACGGTGAATCTGAGTGGAATAAAGCTAACCTTTTCACTGGATGGGCTGACGTAGATCTTTCAGAAAAAGGTACACAACAAGCTATTGATGCTGGGAAATTAATTCAAGCAGCAGGTATTGAGTTCGACCTTGCTTTTACATCAGTTCTTAAACGTGCCATCAAAACAACTAACCTTGCCCTTGAAGCAGCTGATCAACTTTGGGTACCAGTTGAAAAATCATGGCGCTTGAACGAACGTCATTACGGTGGATTGACAGGAAAAAATAAAGCAGAAGCAGCTGAACAATTTGGTGATGAGCAAGTTCATATTTGGCGTCGTTCATATGATGTATTGCCTCCAGATATGGCTAAAGATGATGAACATTCAGCACAT…	721966	722658	93	AAGTTGATCAGCTGCTTCAA	TRUE	TRUE	TRUE	TRUE	TRUE	626	CAAATTCGAAAACAAGTGGT	TRUE	TRUE	TRUE	TRUE	TRUE
QZN14_RS03860	pbp2b gene	WP_000934664.1	pbp2b CDS	ATGTTGAATCGTAAAAAAAGGTATCGTCTCACTGTAAAAAAGCAAAATGCTAGCATACCTAGACGATTAAATCTTCTATTTTTTATTATTGTTTTATTATTTACTGTTCTAATTCTTCGTTTAGAGCAAATGCAGATTGGGCAACAATCATTTTACATGAAAAAACTGACAGCTCTTACGAGTTATACAGTGAAAGAATCAAAAGCGAGAGGTCAGATTTTTGATGCTAAGGGAGTTGTCTTAGTTGAAAATGATGAACGTCCTACTGTGGCGTTTTCTAGAGGAAACAATATTTCATCTCAGTCTATCAAAGAGTTAGCGAATAAATTATCACATTACATTACCTTAACCGAAGTTGCTTCAAGCGATAGAGCAAAGAGAGATTATTATTTAGCAGAT…	722787	724832	202	CAAATTCGAAAACAAGTGGT	TRUE	TRUE	TRUE	TRUE	TRUE	510	GAATAGTTAATAGCGCTCAC	TRUE	TRUE	TRUE	TRUE	TRUE
QZN14_RS03865	recR gene	WP_000966735.1	recR CDS	ATGCTTTACCCAACACCAATTGCTAAATTGATTGACAGCTTTTCAAAATTACCGGGTATAGGTACTAAAACAGCAACACGTTTAGCTTTTTACACCATTGGTATGAGTGATGAAGATGTTAATGAATTTGCTAAGAATTTATTAGCTGCTAAGCGGGAATTAACCTATTGTTCTGTTTGTGGTAATTTGACTGATGATGATCCTTGCTTAATTTGTACAGATAAGACGCGTGACCAGTCTGTTATCTTGGTTGTTGAAGATAGTAAAGATGTGTCAGCTATGGAAAAAATTCAAGAGTATAATGGTTTGTATCATGTCTTACATGGCTTAATTTCACCTATGAATGGTATTAGCCCTGATGACATTAATTTGAAAAGTTTAATTACTCGATTGATGGAT…	724847	725443	-195	ATTTTTAGCAAATGTTTCAG	TRUE	TRUE	TRUE	TRUE	TRUE	353	TTTTCAAATTAATGTCATCA	TRUE	TRUE	TRUE	TRUE	TRUE
QZN14_RS03870	gene	WP_000032513.1	D-alanine--D-alanine ligase CDS	ATGTCAAAAGAAACATTGATCTTGCTTTACGGTGGTCGCTCTGCGGAACGTGAAGTATCTGTACTGTCTGCAGAAAGCGTCATGCGTGCTATTAATTATGATAAATTTTTTGTTAAAACTTATTTTATCACGCAAGTAGGTCAATTTATTAAAACACAAGAATTTGATGAAATGCCATCTTCAGATGAAAAGTTAATGACAAACCAAACTGTTGATTTAGACAAAATGGTTCGTCCAAGTGATATCTATGATGATAATGCAATTGTTTTCCCCGTTTTACATGGACCAATGGGGGAAGATGGTTCTATCCAAGGATTTTTAGAAGTTTTAAGGATGCCTTATGTTGGGACTAATATTCTATCTTCAAGCGTGGCTATGGATAAAATTACAACAAAACAA…	725584	726630	-211	ATAGAACCATCTTCCCCCAT	TRUE	TRUE	TRUE	TRUE	TRUE	500	TAGCCGGTTTTACAAAAATT	TRUE	TRUE	TRUE	TRUE	TRUE
QZN14_RS03875	murF gene	WP_000777522.1	murF CDS	ATGAAGCTTAGTTTGCATGAAGTTGCTAAAGTAGTTGGCGCTAAAAATCAAGTATCAGAGTTTGAAGACGTTCCCCTGGGAAATATTGAATTTGATAGTCGTAATATCAGTGAAGGTGACTTATTTCTTCCCTTAAAAGGAGCAAGAGATGGACATGAGTTTATAGAGATGGCTTTTGATAATGGAGCAATAGCAACCATTTCAGAGAAGGAAATAGAGGGTCATCCTTATCTTTTAGTGTCTGATGCACTTAAAGCATTTCAAGTCTTGGCACAGTATTATATTGAAAAGATGAACGTTGATGTTATTGCAGTAACTGGCTCAAATGGTAAGACAACAACTAAAGATATGATAGCTGCAATCTTATCAACCACATATAAGACTTATAAAACACAAGGA…	726777	728144	285	TCAAATTCAATATTTCCCAG	TRUE	TRUE	TRUE	TRUE	TRUE	525	AAAGTAACAACAGCAATACG	TRUE	TRUE	TRUE	TRUE	TRUE
QZN14_RS03880	gene	WP_000793475.1	OFA family MFS transporter CDS	TTGAAAAATTTAAATCGTTATGTAGTTGCGGTTTCTGGAGTCGTTTTACATTTAATGCTAGGATCAACTTATGCTTGGAGTGTGTTTCGTAACCCAATTATCTCAGAGACTGGTTGGGATATTTCATCAGTTTCATTCGCTTTTAGTTTGGCTATTTTTTGTCTAGGAATGTCTGCAGCTTTTATGGGACACTTAGTAGAGCGTTTTGGTCCTAGGATAATGGGAATGATTTCTGCTATTTTATATGGAGCAGGGAATGTGTTAACAGGCTTAGCCATTGAAACTCAGCAGTTATGGTTACTGTATGTTGCATACGGTATTTTAGGAGGAATCGGACTTGGTTCAGGTTATATTACTCCAGTATCGACTATTATTAAATGGTTTCCTGATAGGAGGGGA…	728331	729551	72	GAAATCATTCCCATTATCCT	TRUE	TRUE	TRUE	TRUE	TRUE	688	ACACGAAATATTAATAAACA	TRUE	TRUE	TRUE	TRUE	TRUE	Spacer 1 - self comp 1 + AGG, Spacer 2 - AGG
QZN14_RS03885	gene	WP_000569012.1	YwaF family protein CDS	ATGATAGAATTCTTTTCTAATATCAGAACAGAGATTCCGCAGATGCCTTTACTTATCCATAGTTTGATTTTATCTGTCTTACCTTTTCTGATGTGGCTGACTTTGGTTAATAGAGATAAGCCTTTGTATAAAACTATTTGGAGTATCCTTTTAGGACTTCAGTTAATTACGATTTATACTTGGTTTTTCTGGGCAAAATTGCCTTTATCTGAAAGTCTTCCCCTTTACCATTGTCGAATAGGCATGTTTGTCGTTCTCTTAGCGAGGCCTAGAATATTAAAGGATTATTTCGCATTGTTAGGAGTAGTAGGTGGAGTATTGGCAATGATTCACCCAGACTTTTACCCTTACCAGTTTCTACATGTGACTAATATTTTCTTCTTTATTGGACATTTTGCT…	729680	730366	210	CAAACATGCCTATTCGACAA	TRUE	TRUE	TRUE	TRUE	TRUE	344	TCACATGTAGAAACTGGTAA	TRUE	TRUE	TRUE	TRUE	TRUE
QZN14_RS03890	gene		LPXTG cell wall anchor domain-containing protein CDS	ATGAATAAATCATTCAATACCAAATTAGGTTTGGTAACTGTAGCGGCATTATCAGGTATTGTATTAACGTCTCAATTACCTGTGAACGCTAAAGCTGAGACACCAGTAATGGCAGCAAGTGCACAACAAGGTTTCCGTTTTGTAGCAACCGTTGTAGATAGTCAGACGCGTGTCTTGCCGGGAAAATTGGTAACTTTGTCAGAGGTGACAACTGGTCAGCCTAAAATTATTGCAAGTGTAAAAACGAATGATGCCGGACAAGCTATTTTTAATAATCTCCCTATAAAACGTAACCTTAGTGTGTCTGTTGATGGACAAGTAAAAGGATATACTATTCGAACTGACGTAGCAGGCTCTAGTAAAGCAGCTAGTTTTACAGCAACAGGAGTAGGGACAAAT…	730546	732083	227	ACGCGTCTGACTATCTACAA	TRUE	TRUE	TRUE	TRUE	TRUE	805	ATTTCTTGATAATGGTAGGT	TRUE	TRUE	TRUE	TRUE	TRUE
QZN14_RS03895	gene	WP_000174832.1	peptide chain release factor 3 CDS	ATGACATTACAAGACGAAATCAAAAAACGCCGTACTTTTGCCATCATCTCTCACCCGGATGCTGGTAAGACGACTATTACTGAGCAATTATTATATTTTGGTGGTGAAATTAGAGAAGCAGGGACAGTAAAAGGGAAAAAATCAGGTACTTTTGCAAAGTCCGACTGGATGGATATTGAAAAGCAACGGGGTATCTCTGTTACTTCATCTGTTATGCAATTTGATTACGCGGGTAAACGTGTTAATATTTTGGATACACCTGGACATGAGGATTTCTCGGAAGATACATACCGGACCTTAATGGCTGTGGATGCAGCTGTCATGGTTGTAGATTCGGCTAAAGGTATTGAGGCTCAAACTAAAAAACTTTTTGAAGTTGTTAAGCATCGTAATATTCCG…	732260	733804	149	GAGAGATGATGGCAAAAGTA	TRUE	TRUE	TRUE	TRUE	TRUE	441	AACTCTTCAAGCAAATCCAG	TRUE	TRUE	TRUE	TRUE	TRUE
QZN14_RS03900	gene	WP_000510902.1	PH domain-containing protein CDS	ATGGGAATTTTTTCGGGATTAATGGGAAATGCTTCACAAGTGGATACCGATAAAGTCGAGAATCAGTTATCTGATATTCTGATTCCAGGTGAACAGGTTGATTTAGCTTATACTTTAATTCGTGATTTGATTGTTTTTACTAATTATCGTTTAATTTTAGTCGATAAACAGGGGGTGACAGGTAAAAAGGTTTCTTATAATTCTATACCTTATGCTTCTATATCACGTTTTACAGTGGAAACTAGTGGTCATTTTGATTTAGATGCTGAGTTAAAGATTTGGATATCATCAGCAATAGAACCAGCAGAAGTACTTCAGTTTAAGAACGACCGTAACATAGTGAGTATACAGAAAGCTTTGGCGATAGCTGTTTTAAAATAA	733890	734270	29	GCTAAATCAACCTGTTCACC	TRUE	TRUE	TRUE	TRUE	TRUE	329	TCTGTATACTCACTATGTTA	TRUE	TRUE	TRUE	TRUE	TRUE
QZN14_RS03905	gene	WP_000582849.1	ATP-binding cassette domain-containing protein CDS	ATGATAATAGAATTAAAGAGTGTTGGGAAAATTTTTCCAAAATCACAGTTTAGATTAGATGATATTTCTTTTAATATAGCAGAAGGCGAGATAGTTGGTCTGATTGGTTCTAATGGTACTGGAAAGAGTACTATTTTGAAGATGATTAATGGCTTAATCCCTTATGATAAAGGAAATATTTATTATCAAGGAAAAGAAGTGAAGTCTTTTTCTGATAATAAGTTACGTCAGATGCGTAAAGATATTGCTTATATTTTTCAAAATCATAATTTGTTAGCAGGAGAAAGTGTATATTATCATCTAGCTTTAGTTTATAAATTAAATCATCAAAAAGTAAATCATGACGCAATTAATGATATCTTAGATTTTTTAGGTTTGATGGATTTAAAACAGGTGAAA…	734464	735198	84	TCTAATCTAAACTGTGATTT	TRUE	TRUE	TRUE	TRUE	TRUE	401	GCTGCCCACCACTCAAACTA	TRUE	TRUE	TRUE	TRUE	TRUE
QZN14_RS03910	gene	WP_000565395.1	methionine ABC transporter permease CDS	ATGATTGACATTATTGAAAAACATGGCGAAGGTATCTTAAAATCATTTTGGGAAACCAATTTAATGTTAGGGTTAACCTTGATTCTTTGTTTTCTAATTGCTTTTCCAACAGGTATTTTATTGTTTTCATTGAGAAAGTCTTACTTGATTAAACATTCTTTAGCCTATCAACTACTAAATTTATTTTTAGGTACGTTACGGAGTGTCCCTTTCCTTATTTTTATTTTTATCTTAATCCCTCTCAATCGATTAATTTTTGGGACCTCATTTGGAACGATAGCGGCAATCTTACCTCTTACTTTGGTTTCAGTCAGTTTGTATGCACGTTATGTGGAACAAGCTTTATTAAATATACCTCAAGTTGTTGTAGATCGAGCTCTCAGTCTAGGGGCTAACAAG…	735191	735853	36	CAAAAATTAATCGATTGAGA	TRUE	TRUE	TRUE	TRUE	TRUE	426	ACAAGGTCAATCTTGATGGA	TRUE	TRUE	TRUE	TRUE	TRUE
QZN14_RS03915	gene	WP_000735508.1	MetQ/NlpA family ABC transporter substrate-binding protein CDS	ATGAAAAAATTACTTTCCCTAACATGTCTAATCATGATGTCTTTATGTTTAGTGGCATGTACTAAGCAAGCAATGTCGTCTAAGCAAGCAATGTCGTCTAAGCAAATTAAAGATAAGAATAGTAAAGAAAAGGTGATTACTGTTGCAACTTACAGCAAACCTACATCTACCTTTTTAGATTTGATTAAAGATAATGTAAAAGAAAAAGGATATACTTTAAAGGTTGTCATGGTCTCTGACTATATTCAGGCTAACATTGCTTTAGAAAACAAAGAACATGATGCTAACCTTTTACAACATGAATTTTTCATGAGTATCTTTAATAAGGAAAATGATGGTCATCTAGTGTCAATTACACCAATTTATCATTCATTGGCTGGTTTTTATGGTCAACATTTG…	735869	736717	236	TCTTTTATTTTCTTGAGTAG	TRUE	TRUE	TRUE	TRUE	TRUE	635	TGATTTTTGTCACATATCCA	TRUE	TRUE	TRUE	TRUE	TRUE
QZN14_RS03920	gene	WP_000673086.1	DEAD/DEAH box helicase CDS	TTGAAATTTACAGAACTTAACTTATCGCAAGATATTCTTTCAGCGGTAGAAAAAGCAGGCTTTGTAGAGCCATCACCAATCCAAGAAATGACTATCCCACTTGCTCTTGAAGGCAAAGATGTCATTGGTCAAGCGCAGACAGGTACAGGAAAAACTGCAGCTTTTGGGTTACCAACTTTAAATAAAATTCATACTGAAGATAATACTATTCAAGCACTTATTATTGCTCCTACACGTGAACTTGCAGTACAATCACAAGAAGAATTGTTCCGTTTTGGACGCGATAAAGGTGTTAAGGTCCGCTCTGTTTATGGTGGGTCAAGTATTGAAAAACAAATCAAGGCATTACGTTCAGGAGCACACGTTGTTGTTGGAACTCCAGGTCGATTACTTGATTTA…	736952	738538	-34	TTGACCCACCATAAACAGAG	TRUE	TRUE	TRUE	TRUE	TRUE	378	ATTAAATCAAGTAATCGACC	TRUE	TRUE	TRUE	TRUE	TRUE
QZN14_RS03925	gene	WP_000598735.1	GIY-YIG nuclease family protein CDS	ATGATTAAAGTTCCTGCTTATATGTATGTTTTAGAATGTTCAGATGGAACACTTTATACAGGTTATACTACAGATGTCAAGCGCCGTCTCAATACACACAATACCGGAAAAGGTGCTAAATATACTCGTGCGAGATTGCCAGTAAAACTTCTTTATTCTGAAGCTTTTAATAGCAAACAAGAAGCAATGAGGGCAGAAGCATTATTTAAACAAAAGACTCGGAAAGCAAAATTGACTTATATTAAACAACATAAAAATGAACAATAA	738721	738987	299	CGTCTCAATACACACAATAC	TRUE	TRUE	TRUE	TRUE	TRUE	221	CATTATTTAAACAAAAGACT	TRUE	TRUE	TRUE	TRUE	TRUE
QZN14_RS03930	gene	WP_000567428.1	tRNA1(Val) (adenine(37)-N6)-methyltransferase CDS	ATGATAGATACAATTTTAAAAGAAAATGAACGCATTGATCAGCTTTTTTCAACTGATGTCAAAATCATCCAAAACAAAGAAGTTTTTTCCTACTCCATAGATAGTGTTTTATTGTCTCGGTTCCCTAAACTTCCTTCTCGTGGTCTTATCGTTGACTTATGCAGTGGTAATGGTGCTGTCGGTTTGTTTGCCAGCACCAAAACAAGTGCGACAATTATAGAGATCGAACTACAAGAGCGCCTTGCGGATATGGCTAAGCGTTCAATTAAGCTCAATAAATTGGAAAAACAGGTTACTATGATTAATGATGATTTAAAAAATCTTCTTGATCATGTTCAACGTTCAAACGTTGATTTAATGCTTTGCAATCCACCTTATTTCAAAGCAAGCGAAACCTCT…	738980	739744	106	TTCCCTAAACTTCCTTCTCG	TRUE	TRUE	TRUE	TRUE	TRUE	703	CTTGTTGTTCATCAAGATAA	TRUE	TRUE	TRUE	TRUE	TRUE
QZN14_RS03935	gene	WP_000500222.1	1-acyl-sn-glycerol-3-phosphate acyltransferase CDS	ATGTTCTATACTTACTTACGTACTTTAGTTATGTTCTTGATTTGGGTGGCTAATGGTAATGCGCACTATCATAATGAAGATAAAATGTTAAAAGATGATGAAAATTATATTTTAGTAGCTCCACACAGAACATTTTGGGATCCTGTGTACATGGCTTTTGCTGCTAGACCCAAACAGTTTGTTTTTATGGCCAAAAAAGAATTATTCACGAATCGTTTGTTTGGTTGGTGGATTAAAATGTGCGGTGCTTTCCCTATTGATCGTGAAAAGCCAGGGCAAGACGCTATTCGATATCCTGTAAAGATGCTGAAAAATAGTAACCGTTCTTTGGTGATGTTTCCGAGTGGAAGCCGCCACTCCAAAGATGTCAAAGGAGGCGTAGCTGTTATTGCAAAAATG…	739879	740619	142	GGATCCCAAAATGTTCTGTG	TRUE	TRUE	TRUE	TRUE	TRUE	320	TCGGAAACATCACCAAAGAA	TRUE	TRUE	TRUE	TRUE	TRUE
QZN14_RS03940	gene	WP_000461741.1	helix-hairpin-helix domain-containing protein CDS	ATGTTTGAAATAGTATTGGAAAAAATTAAATCGCATAAATGGGAGACAACAGGAATTATTGTAGGACTCTTATTGTTTGGAATTTTGGGTTTAAATCATTTTGGCACTCATCATAAAGAAGACGATTTAAATATCAATTTAGAGAAAAAAGTATCAACTATAACAGAAAAAAAGGTACCAATGATTAGTCACGTCAAAGATAAAGTATCTAATCAAGTAACGGTTGACGTAAAAGGGGCAGTCAATCATCCAGGTGTTTATAGTTTGCCTTCTCAAAGTCGTGTAACAGATGCGATTAAGCGTGCAGGTGGACTAAGCAATCTCGCTGATAGTAAATCCGTTAATCTAGCACAGAAATTACAAGATGAGACGGTTATCTATGTTGCTCAAAAAGGTGAA…	740719	741372	120	GAAGGCAAACTATAAACACC	TRUE	TRUE	TRUE	TRUE	TRUE	337	TAATTTCTGTGCTAGATTAA	TRUE	TRUE	TRUE	TRUE	TRUE	Spacer 2 - self comp 2
QZN14_RS03945	gene	WP_000902956.1	DNA internalization-related competence protein ComEC/Rec2 CDS	ATGTTACACTTGACTAAGTATTTTCCTCTAAAACCTATTTATTTAGCATTGTTGGTCTTCCAAATTTACTTACTAGTGTTTTCTTGGACAATGCTTGGTTGTGCCTTTCTTTTATTTACTTTTATTTTTCTGATTTATCAATATGATCGTGAAACTATTTTTAAAACAATAACAATAGTAATTTTTTTCTTATTTTATTTTTTATGGCAAAATCACAATATGAATGTCCAATATCAAAGAGTACCGAATCATATTAGCCAGATTAAAGTGCGTATTGATACTATTTCTATCAATGGTGATGTTTTATCATTCCAGGCAGATGCTTCAGGTAACACTTATCAAGCTTTTTACACATTAAAAAATAAAAGTGAGAAAGATTATTTTCAAAATCTTGATAAT…	741356	743593	249	GATTCGGTACTCTTTGATAT	TRUE	TRUE	TRUE	TRUE	TRUE	797	GTATTTGAAGTAACCAAACA	TRUE	TRUE	TRUE	TRUE	TRUE
QZN14_RS03950	gene	WP_000153219.1	Cof-type HAD-IIB family hydrolase CDS	ATGACTATCAAACGTATTTTTTGTGACATGGATGGTACACTATTAAATAGTGAAGGACAAGTGAGTAAAAGTAACGCTACCTTAATACGTGAGGCAGCGATTCCAGTAACTTTAGTGTCTGCTAGGGCACCTATGGAAATGAAGGATGCCGTAGATGCACTTCAATTAGGAGGAGTCCAAGTTGCTTTTAATGGAGGATTGATTTATAGAATAGGAGATAATAATCAAGTTCTACCTATTCATACACAAATCATTAAAAAAAGCACAGTAAAACAATTGCTAAGAGGAATACGGTTCCATTTTCCTCAAGTTAGTTTATCTTATTACGATCTTAATAACTGGTATTGTGATAAAATAGATGAAGGAATCCGATACGAACATAGTTTAACTCAACAATGC…	743719	744528	227	ATCCTCCATTAAAAGCAACT	TRUE	TRUE	TRUE	TRUE	TRUE	399	TCCTCATTATGAATAAACGT	TRUE	TRUE	TRUE	TRUE	TRUE
QZN14_RS03955	gene	WP_000200834.1	LacI family DNA-binding transcriptional regulator CDS	ATGACAAGTATTAGTGATATAGCTAAAAAGGCAGGTGTTGCTAAATCAACGGTTTCCCGTGTTATCAATCATCACCCACATGTTTCTGATGAGACGCGACAAAAAGTAATGGCTCTTATCACCGAATTGGATTATATACCAAATCAACTAGCGCGGGATTTAAGTCGAGGCAAAACACAAAAAATAGGTGTCGTCATTCCCCACACGCGCCATCCTTATTTTACACAATTAATAAATGGCCTATTAGATGCTGCTAAAACTACCGACTATCAACTTGTTGTGATGCCTTCGGATTACAACCAAGAATTAGAACTTTCCTACTTGAAACAGCTCAAGATGGAAGCTATTGATGCTTTAATATTCACTTCAAGAGCAATTAGCCTCGACATTATTGAAACT…	744539	745483	176	TGGGTGATGATTGATAACAC	TRUE	TRUE	TRUE	TRUE	TRUE	299	AGTAGGAAAGTTCTAATTCT	TRUE	TRUE	TRUE	TRUE	TRUE
QZN14_RS03960	gene	WP_000800989.1	alpha/beta hydrolase CDS	ATGAAAAACTATCGAAAACTTATTGTACTACTACTTCTAATCTTTTTTGCCATTTTTATGGGAGCATATGCTTACACGCATATTGTTGAAAAAAGATCCCTAACTAGCAATACTATTGAAAAAACTCTACCTGTGGTAAATCAGATTAAGCCTCAAACCATTAAAGAATACCAAAATTACTTAACTAAGGTAGCTAAACGTAATGTTCTTCCTGTAGACATTCCTCAGGCATTAAATAATGAAAAGGTAGAAATTACTGCTACTGATGGCATGCAAACATTCACTTGGAATGATAAAAATAATCCTAAGCAAAAGGTTATCTTCTATGTTCATGGAGGATCATATATCCATCAAGCTTCCGAATTACAATATATTTTTGTCAATAAACTAGCTAAAAAA…	745542	746534	55	TATTGAAAAAACTCTACCTG	TRUE	TRUE	TRUE	TRUE	TRUE	588	TATTGCTGATAACCTTGTCA	TRUE	TRUE	TRUE	TRUE	TRUE
QZN14_RS03965	gene	WP_000468967.1	methyltransferase domain-containing protein CDS	ATGTTTCACAGAGAAGATTTTTCAAAAGCATTATTAAAAAAAGCTTTGCAGCCCGGTATGAGAGTTATGGATATTGGTTGTGGTAGTGGGGAATTAACGCGTTTGGCTGCTGATATCGTTGGTAAAGAAGGTGATGTTGTAGGAATTGATATTAATGAGCAACTTTTATGGCAAGCTAGACATGATAATGGCTATGCTAATGTTAGTTATCAAAATGCAGATTTAGCAGCACTTTCCTCCTTTGAAACAAAAAGTTTTGATGCTATTATTGGACGTCGTGTATTAATGTATCAAAAAAATCCAAAGAAAGTAATAGAAAGTTTAACACCTTTGTTAAAGCAAAATGGTTTTTATGTTTTTCAAGAAAGTGATGCAATGTGTTTAGAACTAGCTAAGCCT…	746710	747438	135	ATATCCATAACTCTCATACC	TRUE	TRUE	TRUE	TRUE	TRUE	683	TAATTCCAAATTGACAATCT	TRUE	TRUE	TRUE	TRUE	TRUE
QZN14_RS03970	holA gene	WP_000560298.1	holA CDS	ATGATTGCGATTGAAGAAATTGGGAGAATTACCCCAGATAATTTAGGGTTAGTAACTGTTTTAGCAGGAGAAGATTTAGGGCAATATGCTCAGATGAAAGAGAAGCTATTTCAGGTAATTGGATTCAATAAAGACGATTTAGCCTATTCTTATTTTGATTTAAGTGAAGAAGAATATCAAAATGCGGAATTAGACTTAGAAAGTTTACCTTTTTTATCAGACTACAAGGTTGTTATTTTTGATCAGTTTCAAGATATTACAACTGATAAAAAAACTTATTTAGATGAACAAGCAATGAAGCGCTTGGAAGCCTACTTGCAGAATCCTGTAGATACTACGAGACTTGTTATTTGTGCTCCAGGAAAACTTGATGGAAAACGTCGACTTGTAAAGTTATTG…	747492	748529	51	TACTAACCCTAAATTATCTG	TRUE	TRUE	TRUE	TRUE	TRUE	357	CGTTTTCCATCAAGTTTTCC	TRUE	TRUE	TRUE	TRUE	TRUE
QZN14_RS03975	sodA gene	WP_000974717.1	sodA CDS	ATGGCAATTATTTTACCAGATTTACCCTATGCATATGATGCGCTTGAGCCACATATTGATGCTGAGACAATGACACTACATCATGATAAGCACCATGCAACTTATGTTGCTAATGCAAATGCTGCTCTTGAGAAACATCCTGAAATTGGAGAAGACTTAGAGGCGCTCTTAGCTGATGTTTCTCAAATTCCAGAAGATATTCGTCAGGCAGTCATCAATAACGGTGGTGGACATCTTAACCACGCTCTTTTCTGGGAATTGATGTCACCAGAAGAAACTCAAATTTCACAAGAGTTATCTGAAGACATTGATGCAACTTTTGGTTCATTTGAAGACTTTAAAGCTGCTTTCACAGCAGCAGCAACAGGACGTTTTGGTTCAGGTTGGGCTTGGCTTGTT…	748609	749217	31	TCAATTCCCAGAAAAGAGCG	TRUE	TRUE	TRUE	TRUE	TRUE	436	CATAATTGGAGTATCTTGAT	TRUE	TRUE	TRUE	TRUE	TRUE
QZN14_RS03980	gene	WP_000584614.1	PRD domain-containing protein CDS	ATGATTATAAAACGCGTATTAAATCATAATGCAGTCATATCAGTAACACATCAAGGATTAGATGTGTTACTGATGGGGAAAGGAATTGCATTTAAGAAAAGAATAGGTGATAGGATTAATAGCGATGCTATTGAGAAGTCATTTGTTTTAAAAAATAGTGATAACATGAACCGTTTTACGGAGTTATTTATTACTGTTCCAGAAGAAGTAGTTGCATGTTCAGAACGAATTATCAACCTAGGTAAAATCAAATTGGGTAAGAACTTAGATGAAATTCTTTATATCAATTTGACAGATCATATTCATTCGGCTATTGAAAGACATGAACAAAGAATGGTTATCCAAAATCCACTAAGGTTGGAAATCCAGCGTTACTATCCTGATGAATACTCCATTGGG…	749555	750406	239	GAACATGCAACTACTTCTTC	TRUE	TRUE	TRUE	TRUE	TRUE	365	ATTCATCAGGATAGTAACGC	TRUE	TRUE	TRUE	TRUE	TRUE
QZN14_RS03985	gene	WP_000170535.1	PTS beta-glucoside transporter subunit IIBCA CDS	ATGACTAAATACCAAGAGACTGCTAAAGCTATTTTAGCAGCAGTAGGGGGAGAAAAAAATATTCAACACGTAACCCACTGTGTGACACGATTACGATTAGTTTTAGACAATGATGAAATTGTCAACGATCAGGTTATTAAAACTATTCCGAATGTTATCGGTGTTATGCGTAAAAATGATCAATACCAAATTATTTTGGGAAATGATGTCAATAATTATTATAATGCTTTTTTGGCCTTAGGTCATTTTGAAAATACTACCAGAGAATTTTCATCACAAAAAAAGAGTTCAATATTTGAGAAATTAATTGAAACGATTGCAGGAGTCATTAAGCCGCTTATACCTGCTCTTCTAGGAGGAGGTATGCTCAAGGTTATAGGTATTTTGCTCCCTATGCTC…	750399	752267	198	TTTTTGTGATGAAAATTCTC	TRUE	TRUE	TRUE	TRUE	TRUE	783	TTACCAATAATTACTCCCAG	TRUE	TRUE	TRUE	TRUE	TRUE
QZN14_RS03990	gene	WP_000151867.1	glycoside hydrolase family 1 protein CDS	ATGACGATTTTTCCTAAACATTTTCTATGGGGAGGTGCAGTTGCTGCCAATCAGGTAGAGGGTGCATTTAGAACAGATGGCAAAGGTTTATCTGTACAAGATGTACTTCCAAATGGTGGTCTAGGCGATTTTACCGCCAAACCTACTCCAGACAATTTGAAGCTAGAAGCAATTGATTTTTATCATAACTATAAAAATGATATAAAACTGTTTGCAGAGATGGGCTTTAAAGTTTTTAGAACCTCTATTGCCTGGTCTCGAATTTTTCCAAATGGTGATGATAGTGCTCCAAACGAAGCTGGCTTACAATTTTATGATAATTTATTTGACGAGTTGCTTAAATATAATATCGAGCCTTTGGTTACCTTATCTCATTATGAAACACCGCTTCATCTTGCA…	752284	753711	259	ATTGTCTGGAGTAGGTTTGG	TRUE	TRUE	TRUE	TRUE	TRUE	541	GTCGGCCATAATAGCACCAC	TRUE	TRUE	TRUE	TRUE	TRUE
QZN14_RS03995	gene	WP_000776698.1	sugar diacid recognition domain-containing protein CDS	ATGAAATTAAGAAAACAACTCGCACAACAAATCGTTACCTCTATCAAAGATGTTTGTCAACAAGATATTAATTTTATTAATACCAAAGGAATCATTTTCGCTAGTACCAATCCAAAACGTGTTGGAGAATTCCATGAAATTGGTTTAAAAGTAGCACAGACAGGACAAATGATTGAAGTAACAGATCAAGAATCTTATTTTGGGACACAAGCAGGGATCAATATTCCTTTCTATTATAATTGTGAATTATTAGCTACTATTGGGATTAGTGGAAACCCCAACCAAGTAGGAAAATATGCTTTACTTGCTCAAAAAATGACTCGACTCATCTTAAAAGAGCATGAATTAGATTATCTGGATTTCGGGCGAAAAAACGAAGCTTCTATTGTCTTACACCAT…	753780	754874	133	CTTATTTTGGGACACAAGCA	TRUE	TRUE	TRUE	TRUE	TRUE	703	GGTCTCTATAAAGTTGGTAT	TRUE	TRUE	TRUE	TRUE	TRUE
QZN14_RS04000	gene	WP_000869897.1	glycerate kinase CDS	ATGAAGGTAGTAGTAGCTATTGATTCTTTGAAAGGGAGTCTTTCTTCTTTAGAAGCTGGCAATGCTATAAAGGAGTCAATTAATGAAGTAATCCCAGGGGCGGATGTGGAAGTACATCCATTAGCAGACGGGGGAGAAGGAACTGTTGAAGCTTTGACGCTAGGTATGGGGGGGACGATCGAAATAATCCCTGTTAAGGGGCCTCTTGGAGAAAAAGTACATGCGAGTTATGGTATTATTCCACAGCGTCAGTTAGCTATTATTGAAATGGCTGCAGCTGCTGGTATTACCCTAATTGCTACTGAAGAGAGAAATCCTCTCCACACAACCACTTATGGAGTTGGAGAAATGATAAATGATGCTATAAGTAAAGGCTGTAGGCACTTTATTATTGGTATT…	755040	756182	215	TCTCTCTTCAGTAGCAATTA	TRUE	TRUE	TRUE	TRUE	TRUE	627	TCTTCATCAGCACCTTTTTG	TRUE	TRUE	TRUE	TRUE	TRUE
QZN14_RS04005	gene	WP_000388412.1	GntP family permease CDS	ATGGAAGCTACATTTACAACAACAGGGGCTTTAATAGGATTAGCGCTTGCTATTTTACTGATTATCAAAAAAGTTCATCCTGCCTATAGTCTCATTCTTGGAGCATTAGTTGGTGGTTTGATTGGTGGCGGTGATTTAGTTACAATTGTTAATACTATGGTATTAGGTGCGCAAGGGATGATGTCATCCATATTACGCATTTTAACGTCAGGGATTTTAGCGGGTGCTTTAATTAAAACCGGATCAGCTGAAAAAATTGCAGAAAGTATCATTAAAAAATTAGGACAACAGCGAGCCATCACAGCTTTAGCCATCGCAACAATGATTATTTGTGCAGTAGGTGTCTTTATTGATATTGCAGTTATTACAGTTGCTCCGATTGCATTAGCAATAGGTAAA…	756207	757463	289	TGACGTTAAAATGCGTAATA	TRUE	TRUE	TRUE	TRUE	TRUE	750	ATACTAATTAGACCACCCAA	TRUE	TRUE	TRUE	TRUE	TRUE
QZN14_RS04010	gene	WP_000814860.1	serine hydrolase CDS	GTGAAACAAACAAAGAAAGAATTTATTTTAGGATTAACCATTATTATTACCCTTACTTTATTAATCATGCTGATTTTTTTAGTAATGTTTAATAAGTCCAGTAACTCTAAGTTGAAGCAGACAAAAGATAGAAGAATATTATCTACTTCAACCACAAGGACATCCAGTAGCTCACATGATCAAAAAATTGTAGAAAAGTCTCTTGAAAAAAAGAAAATGGTCATGGAACAAGATATGGAATTGATGAATGCCTATAGGCTCTATTATGATTATGCCCATTTGTCCTTGAAAGAGGTTGTTCTGGCCTATATGTCTGAATATGGCATTGAAAAAAATAGTGTTGCTTTTTCTTATAAAAATTTAAAAACAGGACAAAGGGACGCTATGAATGATACTCAG…	757564	758628	187	CAGCATGATTAATAAAGTAA	TRUE	TRUE	TRUE	TRUE	TRUE	680	TTTTGATGTCTCCTTTAGAT	TRUE	TRUE	TRUE	TRUE	TRUE
QZN14_RS04015	gene	WP_011074720.1	MarR family transcriptional regulator CDS	ATGAGTAATCGAAGTATTTTAGACGAGCGATTATGTTTTACGGTTAGTGAAACACATCGACTTTTCAATAAATTTTACCAAAAAGCTTTGGATGAATTTCAATTGACTTATCTCCAATACGTTATCTTGTTAGTCCTTTGGGAAGAGGATCATCGGCATATGAAGGAACTTAGTTATGCACTATCTCTTAATTCGAATACCCTAACTCCAGTTTTAAAGCGTATGGAAAATCGTGGGTGGATTGTACGAGAAAAACCAAGAGATGACAAAAGGCAACTCATTATTCATCTAAGTAACAAAGGTATTGAGTCACAAGATGCCGTTGTCAATGCGGTGCAATCGTGCGGGTATTTTTTCTCAGAAATTAGTCCTGAATCTTATCAAAAAACTGTTTCTGCC…	758683	759120	49	TCCTTTGGGAAGAGGATCAT	TRUE	TRUE	TRUE	TRUE	TRUE	347	TCAATGCGGTGCAATCGTGC	TRUE	TRUE	TRUE	TRUE	TRUE
QZN14_RS04020	queA gene	WP_001095267.1	queA CDS	ATGAATACAAACGATTTTGATTTTTATTTACCAGAAGAACTTATTGCCCAAACACCACTTGAAAAAAGAGACGCTTCTAAACTATTAGTCATTGATCATAAGAATAAGACGATGACAGATAGCCATTTCGATCATATCTTAGATGAACTCAAGCCTGGTGACGCTTTAGTAATGAATAACACACGTGTTCTGCCCGCTCGCCTTTATGGTGAAAAGCCAGATACACACGGCCATGTAGAGTTATTACTTCTCAAAAATACAGAGGGCGATCAATGGGAAGTGCTTGCTAAACCCGCTAAACGCTTACGCGTAGGGAACAGAGTTTCATTTGGTGATGGTCGGTTAATAGCAACAGTCACAAAGGAATTAGAACATGGTGGGCGTATTGTAGAATTCTCA…	759207	760235	155	GGTGAAAAGCCAGATACACA	TRUE	TRUE	TRUE	TRUE	TRUE	379	ACAAAGGAATTAGAACATGG	TRUE	TRUE	TRUE	TRUE	TRUE
QZN14_RS04025	gene	WP_000656582.1	VIT family protein CDS	ATGAAAGAAGCAAAAAATTTTTCCCAACAATTGAATATTTTAAGAGCTGGTGTTCTTGGTGCTAATGATGGTATCATCTCTGTAGCTGGTGTTGTTATTGGTGTTGCGAGTGCAACTCATAACCTTTGGATTATTTTTTTATCAGCAGCTTCCGCGATTTTAGCTGGTGCATTTTCTATGGCTGGCGGGGAGTATGTTAGTGTTTCTACTCAAAAAGATACTGAACAAGCAGCAGTTGCGCGTGAAGAGAAACTACTAGAAAATAATCCAGAACTTGCCAAAAAATCCTTAGTTGATATCTACTTAGCAAAAGGAGAAAGTCACGAACATGCTCAATGGCTAGTTGACAAGGCTTTTTCAAAGAATGCTATTGAGCATTTAGTTGAAGAAAAATATGGT…	760388	761068	229	CTCTTAAAATATTCAATTGT	TRUE	TRUE	TRUE	TRUE	TRUE	258	TAGATATAGCAGCATGCCAG	TRUE	TRUE	TRUE	TRUE	TRUE
QZN14_RS04030	gene	WP_001263964.1	glucosamine-6-phosphate deaminase CDS	ATGAGAGTTATTACAGTTAAGAACGACATTGAGGGGGGAAAAATTGCATTTACTCTTTTAGAAGAGAAAATGAAAACTGGTGCTCAAACTTTAGGATTGGCAACAGGAAGTAGCCCAATCACCTTTTACGAAGAGATTGTAAAAAGTAACCTTGATTTTTCAAATATGGTTTCTATTAACCTTGATGAATATGTTGGAATTGCCGCAAGTAATGATCAAAGTTACTCTTATTTTATGCATAAACATCTTTTTGATGCTAAACCTTTTAAGGAAAATAACCTTCCAAACGGCTTGGCTAAAGATTTGAAAAAAGAAATAAAACGATACGATGCTGTCATAAATGCTAATCCAATTGATTTTCAAATTCTTGGAATTGGTCGTAACGGTCATATTGGTTTT…	761219	761920	657	GTAACTTTGATCATTACTTG	TRUE	TRUE	TRUE	TRUE	TRUE	450	CTATTAGCTTCAATTGTACT	TRUE	TRUE	TRUE	TRUE	TRUE
QZN14_RS04035	gene	WP_000523782.1	glutathione S-transferase family protein CDS	ATGGGACTTTTAGTAGATGGCAAATGGGTTGATCAATGGTATGATACTGCATCAACTGGTGGTAAATTCGTCCGAACCGTTACACAATTCCGTCATTGGGTTACTAAAGATGGTTCAGCAGGGCCTAGTGGGGATGCAGGTTTTAAAGCAGAATCTGGACGATATCATCTCTACGTTTCACTAGCCTGCCCTTGGGCATCACGTGTATTAATCATGAGAAAGCTTAAAAATCTAGAATCTCATATCTCTATCTCCATTGTTAACCCTTTAATGTTGGAGAATGGTTGGACTTTTCAAGAATATAAAGGCGTTATTCCTGATATGATTAACCAAAGCCAATACCTTTACCAAATCTATCAAGCAAGTCAAAGTGATTATACAGGACGCGTGACAGTCCCT…	761992	762948	202	TTACTAAAGATGGTTCAGCA	TRUE	TRUE	TRUE	TRUE	TRUE	589	AATAATGGTGTCTATAAAGC	TRUE	TRUE	TRUE	TRUE	TRUE
QZN14_RS04040	gene	WP_001234961.1	pseudouridine synthase CDS	ATGCGTTTAGATAAATTATTAGGTCAGGCAGGATTTGGGTCTAGAAATCAGGTTAAGAAATTAATTCGTTCTAGGCAAGTTTCTGTAGATGGTCAAATTGTTACAAAGGATAATGTTATTGTAGATAGTGGTCTACAATCGATTTTTGTAGGAAAAGAGAGAGTCTGCCTAAAAGAAAGTTCTTATTACCTTCTTTATAAGCCATCAGGAGTTGTTTCAGCAGTTAGAGATTCAGAACATAAAACAGTCATAGACTTAATTAGCGAAAAAGATAAGGTGGAGGGATTGTATCCGATTGGTCGTCTAGATCGTGATACGGAAGGGCTTTTAATAATCACGAATAATGGTCCACTGGGTTACCGAATGTTACATCCAAAACACCACGTTGCAAAAACGTAT…	763044	763763	122	ACTGCTGAAACAACTCCTGA	TRUE	TRUE	TRUE	TRUE	TRUE	348	TGTAACATTCGGTAACCCAG	TRUE	TRUE	TRUE	FALSE	TRUE
QZN14_RS04045	gene	WP_001086198.1	MFS transporter CDS	TTGAATTCAAAACTTTCATTGAAATTGACTATTTTATCGATTTCTATCTTTTTGATGTCTCACTTAGCAATTGCTCCTGCAATTCCTAAATTGTATGCCTTTTACCATACTCAAAACCCTCATATTGGACTAGCTTCAGTAGAGAGTTTAGTTACTATTCCAGCTATGATGATTACTATTTTTGTTATTTTGAGTAATTTTGTAGTCACAAAACTTGGCAAAAAAAACACGGTCTTACTTGGTTTATGTTTAATCTTAATGTCTGGGTTTATCTCATTTTTTACAAGTAATTTTTCACTTGCGATGGCTAGTCGACTACTTTTGGGTATTGGTATTGGTCTCTATAATTCGCTATCAATTAGTATCATAACGGATTTATATGAGGCTGATGAGAGAGCC…	763836	764987	201	AAAATAGTAATCATCATAGC	TRUE	TRUE	TRUE	TRUE	TRUE	549	TGTGTTTGATTTTCAACCTC	TRUE	TRUE	TRUE	TRUE	TRUE
QZN14_RS04050	gene	WP_000903639.1	competence protein CoiA family protein CDS	ATGTTAATTGCTAAAGACAAACAAGGAAATTTAATTAATCTACTCGAGTCTCATCCGGGAAAGGGACAGTATTTTTGTCCAACTTGTTGTTCAGCTGTAAGGTTAAAAGCAGGTCGAATCATGAGAAGACACTTTGCACATATTAGTCTAAAAAATTGTCAGTTTCATCATGAAAATGAGTCTAATGAGCACTTGCAATTAAAAGCAAAGTTATATATGAGTTTAAGTAGAGAGAATGAAACTATGCTCGAGCATCATTTGCCAGAAATTAATCAGATTGCAGATTTATTTGTGAATGAGACATTGGCTTTAGAAGTTCAGTGTAGCCGACTATCAGAGCAGCGACTCAGGGAGCGAACAAAAGCATATCTACAGGCAGACTTTCAAGTGAGATGGTTA…	765039	765986	159	TCTGCAATCTGATTAATTTC	TRUE	TRUE	TRUE	TRUE	TRUE	798	CAAAAATCAGTATCTACACG	TRUE	TRUE	TRUE	TRUE	TRUE
QZN14_RS04055	pepF gene	WP_001282898.1	pepF CDS	ATGTCAGACAATCGCTCACATATTGAAGAAAAATACCAATGGGATTTAACTACTGTCTTTGCGACTGATGAGTTATGGGAAACTGAAGTGGTAGAGCTTACTCAAGCCATCGATGACGCAAAGGGTTTTTCAGGTCATCTGTTGGACTCAAGCCAATCTTTATTGGAGATTACGGAGGTTGAACTAGAGTTATCTCGCCGTTTAGAAAAAGTTTATGTCTATGCTTCAATGAAAAATGACCAAGACACCACTGTTGCGAAATATCAAGAATTTCAAGCGAAAGCGACAGCGCTCTATGCAAAATTTAGTGAAACATTTTCGTTTTACGAGCCAGAACTATTGCAACTTTCAGAGTCTGATTACCAGTCATTCCTTTTAGAAATGCCTGACTTGCAAAAA…	766002	767807	261	AGACAGTAGTTAAATCCCAT	TRUE	TRUE	TRUE	TRUE	TRUE	567	GAGGAAGTTGAGCTTACACA	TRUE	TRUE	TRUE	TRUE	TRUE
[truncated: 1,244 more rows]
