# Supplementary material for: CRISPR interference in a Streptococcus agalactiae multi-locus sequence type 17 strain
Source: J Bacteriol. 2026 Jan 14;208(2):e00376-25. doi: 10.1128/jb.00376-25 (PMC12918731; doi:10.1128/jb.00376-25)
Supplement: Table S3 — Housekeeping qPCR values. [file jb.00376-25-s0006.xlsx]

## Sheet: Sheet1
Figure 3A-C						Figure 3D-E						Figure 3F						Figure 4C-E
	Sample	Target	Task	Dyes	Ct		Sample	Target	Task	Dyes	Ct		Sample	Target	Task	Dyes	Ct		Sample	Target	Task	Dyes	Ct
Rep 1	Scramble	16S	Unknown	SYBR	4.62819	Rep 1	Scramble	16S	Unknown	SYBR	5.2707	Rep 1	Scramble	16S	Unknown	SYBR	20.0284	Rep 1	Mock	18S	Unknown	SYBR	12.8455
	Scramble	16S	Unknown	SYBR	4.61779		Scramble	16S	Unknown	SYBR	5.28035		Scramble	16S	Unknown	SYBR	19.9551		Mock	18S	Unknown	SYBR	12.7906
	Scramble	16S	Unknown	SYBR	4.60544		Scramble	16S	Unknown	SYBR	5.42287		Scramble	16S	Unknown	SYBR	19.9829		Mock	18S	Unknown	SYBR	12.877
	Scramble	16S	Unknown	SYBR	4.62361		Scramble	16S	Unknown	SYBR	5.57506		Scramble	16S	Unknown	SYBR	20.0178		Mock	18S	Unknown	SYBR	12.8173
	Scramble	16S	Unknown	SYBR	4.60998		Scramble	16S	Unknown	SYBR	5.30658		Scramble	16S	Unknown	SYBR	19.9488		Mock	18S	Unknown	SYBR	12.8805
	Scramble	16S	Unknown	SYBR	4.61539		Scramble	16S	Unknown	SYBR	5.389		Scramble	16S	Unknown	SYBR	19.9806		Mock	18S	Unknown	SYBR	12.8566
	pilA k/d	16S	Unknown	SYBR	5.69982		cyl 384 k/d	16S	Unknown	SYBR	5.06968		ccpa k/d	16S	Unknown	SYBR	32.039		Scramble	18S	Unknown	SYBR	12.8511
	pilA k/d	16S	Unknown	SYBR	5.4723		cyl 384 k/d	16S	Unknown	SYBR	5.09827		ccpa k/d	16S	Unknown	SYBR	32.2573		Scramble	18S	Unknown	SYBR	12.7902
	pilA k/d	16S	Unknown	SYBR	5.45009		cyl 384 k/d	16S	Unknown	SYBR	5.57099		ccpa k/d	16S	Unknown	SYBR	32.1494		Scramble	18S	Unknown	SYBR	12.9659
	pilA k/d	16S	Unknown	SYBR	5.76602		cyl 384 k/d	16S	Unknown	SYBR	5.38499		ccpa k/d	16S	Unknown	SYBR	31.7096		Scramble	18S	Unknown	SYBR	12.0954
	pilA k/d	16S	Unknown	SYBR	5.52842		cyl 384 k/d	16S	Unknown	SYBR	5.50676		ccpa k/d	16S	Unknown	SYBR	32.104		Scramble	18S	Unknown	SYBR	12.0372
	pilA k/d	16S	Unknown	SYBR	5.53742		cyl 384 k/d	16S	Unknown	SYBR	5.71168		ccpa k/d	16S	Unknown	SYBR	32.1873		Scramble	18S	Unknown	SYBR	12.0723
	Srr2 k/d	16S	Unknown	SYBR	5.54339		cyl 283 k/d	16S	Unknown	SYBR	8.80211	Rep 2	Scramble	16S	Unknown	SYBR	18.7367		pilA k/d	18S	Unknown	SYBR	16.9034
	Srr2 k/d	16S	Unknown	SYBR	5.47916		cyl 283 k/d	16S	Unknown	SYBR	8.85036		Scramble	16S	Unknown	SYBR	18.702		pilA k/d	18S	Unknown	SYBR	16.7307
	Srr2 k/d	16S	Unknown	SYBR	5.70011		cyl 283 k/d	16S	Unknown	SYBR	9.09244		Scramble	16S	Unknown	SYBR	18.6116		pilA k/d	18S	Unknown	SYBR	16.5123
	Srr2 k/d	16S	Unknown	SYBR	5.72651		cyl 283 k/d	16S	Unknown	SYBR	8.88245		Scramble	16S	Unknown	SYBR	18.7582		pilA k/d	18S	Unknown	SYBR	12.0765
	Srr2 k/d	16S	Unknown	SYBR	5.3558		cyl 283 k/d	16S	Unknown	SYBR	8.92059		Scramble	16S	Unknown	SYBR	18.746		pilA k/d	18S	Unknown	SYBR	12.0098
	Srr2 k/d	16S	Unknown	SYBR	5.46445		cyl 283 k/d	16S	Unknown	SYBR	9.07465		Scramble	16S	Unknown	SYBR	18.7064		pilA k/d	18S	Unknown	SYBR	12.0802
	IagA k/d	16S	Unknown	SYBR	10.4915		covR 313 k/d	16S	Unknown	SYBR	6.30973		ccpa k/d	16S	Unknown	SYBR	32.1751	Rep 2	Mock	18S	Unknown	SYBR	9.77498
	IagA k/d	16S	Unknown	SYBR	10.6919		covR 313 k/d	16S	Unknown	SYBR	6.4196		ccpa k/d	16S	Unknown	SYBR	32.4166		Mock	18S	Unknown	SYBR	9.69811
	IagA k/d	16S	Unknown	SYBR	10.3637		covR 313 k/d	16S	Unknown	SYBR	6.53906		ccpa k/d	16S	Unknown	SYBR	32.1486		Mock	18S	Unknown	SYBR	9.71755
	IagA k/d	16S	Unknown	SYBR	9.58948		covR 313 k/d	16S	Unknown	SYBR	6.73754		ccpa k/d	16S	Unknown	SYBR	31.9805		Mock	18S	Unknown	SYBR	9.69831
	IagA k/d	16S	Unknown	SYBR	9.58365		covR 313 k/d	16S	Unknown	SYBR	6.4319		ccpa k/d	16S	Unknown	SYBR	32.2309		Mock	18S	Unknown	SYBR	9.6326
	IagA k/d	16S	Unknown	SYBR	9.63458		covR 313 k/d	16S	Unknown	SYBR	6.5099		ccpa k/d	16S	Unknown	SYBR	32.8306		Mock	18S	Unknown	SYBR	9.63414
Rep 2	Scramble	16S	Unknown	SYBR	14.433		covR 227 k/d	16S	Unknown	SYBR	6.34299	Rep 3	Scramble	16S	Unknown	SYBR	18.6807		Scramble	18S	Unknown	SYBR	9.59274
	Scramble	16S	Unknown	SYBR	14.3916		covR 227 k/d	16S	Unknown	SYBR	6.28969		Scramble	16S	Unknown	SYBR	18.5679		Scramble	18S	Unknown	SYBR	9.75935
	Scramble	16S	Unknown	SYBR	14.1095		covR 227 k/d	16S	Unknown	SYBR	6.57066		Scramble	16S	Unknown	SYBR	18.5671		Scramble	18S	Unknown	SYBR	10.1784
	Scramble	16S	Unknown	SYBR	14.4569		covR 227 k/d	16S	Unknown	SYBR	7.36487		Scramble	16S	Unknown	SYBR	18.6589		Scramble	18S	Unknown	SYBR	9.71035
	Scramble	16S	Unknown	SYBR	14.3817		covR 227 k/d	16S	Unknown	SYBR	6.55633		Scramble	16S	Unknown	SYBR	18.6432		Scramble	18S	Unknown	SYBR	10.0992
	Scramble	16S	Unknown	SYBR	14.2683		covR 227 k/d	16S	Unknown	SYBR	6.76969		Scramble	16S	Unknown	SYBR	18.6523		Scramble	18S	Unknown	SYBR	9.95255
	pilA k/d	16S	Unknown	SYBR	11.0759	Rep 2	Scramble	16S	Unknown	SYBR	7.11291		ccpa k/d	16S	Unknown	SYBR	31.2635		pilA	18S	Unknown	SYBR	9.78134
	pilA k/d	16S	Unknown	SYBR	10.9478		Scramble	16S	Unknown	SYBR	7.1246		ccpa k/d	16S	Unknown	SYBR	31.1854		pilA	18S	Unknown	SYBR	9.83213
	pilA k/d	16S	Unknown	SYBR	10.9656		Scramble	16S	Unknown	SYBR	7.03923		ccpa k/d	16S	Unknown	SYBR	30.9559		pilA	18S	Unknown	SYBR	10.1334
	pilA k/d	16S	Unknown	SYBR	11.1596		Scramble	16S	Unknown	SYBR	7.36657		ccpa k/d	16S	Unknown	SYBR	31.2493		pilA	18S	Unknown	SYBR	9.68132
	pilA k/d	16S	Unknown	SYBR	10.8709		Scramble	16S	Unknown	SYBR	7.16149		ccpa k/d	16S	Unknown	SYBR	30.9773		pilA	18S	Unknown	SYBR	9.85869
	pilA k/d	16S	Unknown	SYBR	10.8864		Scramble	16S	Unknown	SYBR	7.10151		ccpa k/d	16S	Unknown	SYBR	31.1345		pilA	18S	Unknown	SYBR	10.4815
	Srr2 k/d	16S	Unknown	SYBR	8.75075		cyl 384	16S	Unknown	SYBR	9.82681							Rep 3	Mock	18S	Unknown	SYBR	10.6705
	Srr2 k/d	16S	Unknown	SYBR	8.62977		cyl 384	16S	Unknown	SYBR	9.70697								Mock	18S	Unknown	SYBR	10.8137
	Srr2 k/d	16S	Unknown	SYBR	8.49073		cyl 384	16S	Unknown	SYBR	9.67814								Mock	18S	Unknown	SYBR	11.1207
	Srr2 k/d	16S	Unknown	SYBR	8.76146		cyl 384	16S	Unknown	SYBR	9.80332								Mock	18S	Unknown	SYBR	10.7279
	Srr2 k/d	16S	Unknown	SYBR	8.50309		cyl 384	16S	Unknown	SYBR	9.69895								Mock	18S	Unknown	SYBR	10.6774
	Srr2 k/d	16S	Unknown	SYBR	8.45102		cyl 384	16S	Unknown	SYBR	9.77135								Mock	18S	Unknown	SYBR	11.0772
	IagA k/d	16S	Unknown	SYBR	12.1239		cyl 283	16S	Unknown	SYBR	6.49715								Scramble	18S	Unknown	SYBR	11.1329
	IagA k/d	16S	Unknown	SYBR	12.2226		cyl 283	16S	Unknown	SYBR	6.73216								Scramble	18S	Unknown	SYBR	11.0633
	IagA k/d	16S	Unknown	SYBR	12.2318		cyl 283	16S	Unknown	SYBR	6.55717								Scramble	18S	Unknown	SYBR	11.2382
	IagA k/d	16S	Unknown	SYBR	11.6785		cyl 283	16S	Unknown	SYBR	6.10757								Scramble	18S	Unknown	SYBR	11.1841
	IagA k/d	16S	Unknown	SYBR	11.3454		cyl 283	16S	Unknown	SYBR	6.98005								Scramble	18S	Unknown	SYBR	11.1473
	IagA k/d	16S	Unknown	SYBR	11.9087		cyl 283	16S	Unknown	SYBR	6.48679								Scramble	18S	Unknown	SYBR	11.2843
Rep 3	Scramble	16S	Unknown	SYBR	8.43007		covR 313	16S	Unknown	SYBR	6.16634								pilA k/d	18S	Unknown	SYBR	11.6589
	Scramble	16S	Unknown	SYBR	8.43459		covR 313	16S	Unknown	SYBR	6.17399								pilA k/d	18S	Unknown	SYBR	11.6322
	Scramble	16S	Unknown	SYBR	8.41589		covR 313	16S	Unknown	SYBR	6.07214								pilA k/d	18S	Unknown	SYBR	11.69
	Scramble	16S	Unknown	SYBR	9.1075		covR 313	16S	Unknown	SYBR	5.60004								pilA k/d	18S	Unknown	SYBR	11.6945
	Scramble	16S	Unknown	SYBR	9.17205		covR 313	16S	Unknown	SYBR	5.06158								pilA k/d	18S	Unknown	SYBR	11.775
	Scramble	16S	Unknown	SYBR	9.08669		covR 313	16S	Unknown	SYBR	6.02137								pilA k/d	18S	Unknown	SYBR	11.6375
	pilA k/d	16S	Unknown	SYBR	8.44098		covR 227	16S	Unknown	SYBR	7.95729
	pilA k/d	16S	Unknown	SYBR	8.38943		covR 227	16S	Unknown	SYBR	7.91933
	pilA k/d	16S	Unknown	SYBR	8.50454		covR 227	16S	Unknown	SYBR	7.91996
	pilA k/d	16S	Unknown	SYBR	7.3925		covR 227	16S	Unknown	SYBR	7.95789
	pilA k/d	16S	Unknown	SYBR	7.64069		covR 227	16S	Unknown	SYBR	7.92653
	pilA k/d	16S	Unknown	SYBR	7.60562		covR 227	16S	Unknown	SYBR	7.79929
	Srr2 k/d	16S	Unknown	SYBR	8.41025	Rep 3	Scramble	16S	Unknown	SYBR	8.5928
	Srr2 k/d	16S	Unknown	SYBR	8.52181		Scramble	16S	Unknown	SYBR	8.67133
	Srr2 k/d	16S	Unknown	SYBR	8.42198		Scramble	16S	Unknown	SYBR	8.63925
	Srr2 k/d	16S	Unknown	SYBR	7.54532		Scramble	16S	Unknown	SYBR	7.98798
	Srr2 k/d	16S	Unknown	SYBR	7.56937		Scramble	16S	Unknown	SYBR	8.12834
	Srr2 k/d	16S	Unknown	SYBR	7.52504		Scramble	16S	Unknown	SYBR	7.92316
	IagA k/d	16S	Unknown	SYBR	10.1075		cyl 384	16S	Unknown	SYBR	10.1283
	IagA k/d	16S	Unknown	SYBR	10.1812		cyl 384	16S	Unknown	SYBR	10.4511
	IagA k/d	16S	Unknown	SYBR	10.2411		cyl 384	16S	Unknown	SYBR	10.3364
	IagA k/d	16S	Unknown	SYBR	10.6613		cyl 384	16S	Unknown	SYBR	8.27731
	IagA k/d	16S	Unknown	SYBR	10.9168		cyl 384	16S	Unknown	SYBR	8.24358
	IagA k/d	16S	Unknown	SYBR	11.1743		cyl 384	16S	Unknown	SYBR	7.9956
							cyl 283	16S	Unknown	SYBR	7.56535
							cyl 283	16S	Unknown	SYBR	7.33535
							cyl 283	16S	Unknown	SYBR	7.43745
							cyl 283	16S	Unknown	SYBR	15.4917
							cyl 283	16S	Unknown	SYBR	15.4804
							cyl 283	16S	Unknown	SYBR	15.3401
							covR 313	16S	Unknown	SYBR	7.46154
							covR 313	16S	Unknown	SYBR	7.28189
							covR 313	16S	Unknown	SYBR	7.73577
							covR 313	16S	Unknown	SYBR	7.6278
							covR 313	16S	Unknown	SYBR	7.69
							covR 313	16S	Unknown	SYBR	7.74213
							covR 227	16S	Unknown	SYBR	9.74053
							covR 227	16S	Unknown	SYBR	9.54961
							covR 227	16S	Unknown	SYBR	9.5727
							covR 227	16S	Unknown	SYBR	9.27492
							covR 227	16S	Unknown	SYBR	9.37206
							covR 227	16S	Unknown	SYBR	9.22915
